# Supplementary material for: TGF-β uses a novel mode of receptor activation to phosphorylate SMAD1/5 and induce epithelial-to-mesenchymal transition
Source: eLife. 2018 Jan 29;7:e31756. doi: 10.7554/eLife.31756 (PMC5832415; doi:10.7554/eLife.31756)
Supplement: Figure 1—figure supplements 1—Source data 1. [file elife-31756-fig1.xlsx]

## Sheet: TGFBR1_ACTD
Sample	Mean	S.D.
Un	1	0.14
ACT_1h	0.9	0.04
ACT_2h	0.87	0.02
ACT_4h	0.83	0.05
ACT_8h	0.85	0.16

## Sheet: TGFBR2_ACTD
Sample	Mean	S.D.
Un	1	0.13
ACT_1h	0.78	0.03
ACT_2h	0.71	0.02
ACT_4h	0.55	0.05
ACT_8h	0.59	0.03
