# Supplementary material for: TGF-β uses a novel mode of receptor activation to phosphorylate SMAD1/5 and induce epithelial-to-mesenchymal transition
Source: eLife. 2018 Jan 29;7:e31756. doi: 10.7554/eLife.31756 (PMC5832415; doi:10.7554/eLife.31756)
Supplement: Figure 4—source data 1. [file elife-31756-fig4-data1.xlsx]

## Sheet: Sheet1
Time		Untreated		TGF-β		TGF-β and SB-431542
		Mean	S.D.	Mean	S.D.	Mean	S.D.
0		-0.094	0.410072	-0.396	0.588569	0.028	2.49099
30		0.0296667	0.0694718	-0.197333	0.937796	0.577333	1.44234
60		0	0	0	0	0	0
90		0.520667	0.349686	1.282	1.59918	0.991333	1.14491
120		1.115	0.443812	2.74433	1.64586	1.515	1.49184
150		1.475	0.410004	4.49333	1.33123	2.161	1.19285
180		1.85667	0.645552	6.248	1.05467	3.077	0.755037
210		2.21267	0.614533	7.38967	0.956812	3.847	1.06638
