# Supplementary material for: TGF-β uses a novel mode of receptor activation to phosphorylate SMAD1/5 and induce epithelial-to-mesenchymal transition
Source: eLife. 2018 Jan 29;7:e31756. doi: 10.7554/eLife.31756 (PMC5832415; doi:10.7554/eLife.31756)
Supplement: Figure 4—source data 2. [file elife-31756-fig4-data2.xlsx]

## Sheet: U_T_SB
	Un				TGF-β				TGF-β + SB-431542
	R1	R2	R3	R4	R1	R2	R3	R4	R1	R2	R3	R4
	48.1	46.7	46.7	43.3	54.7	54.7	72.2	63.8	50.2	53.3	49.7	46.1

## Sheet: Abs
	Ctrl Ab_Un			Ctrl Ab_TGF-β			Blocking Ab_TGF-β
	R1	R2	R3	R1	R2	R3	R1	R2	R3
	50.9	47.1	47.2	56.3	57.5	59.1	47.7	46.5	48.6

## Sheet: Nog
Un			TGF-β and Nog
R1	R2	R3	R1	R2	R3
53.9	49	49.7	73.8	72.5	73.1
