# Supplementary material for: TGF-β uses a novel mode of receptor activation to phosphorylate SMAD1/5 and induce epithelial-to-mesenchymal transition
Source: eLife. 2018 Jan 29;7:e31756. doi: 10.7554/eLife.31756 (PMC5832415; doi:10.7554/eLife.31756)
Supplement: Figure 4—figure supplement 1—source data 1. [file elife-31756-fig4-figsupp1-data1.xlsx]

## Sheet: Median fluorescence
Conc.	Fluorescence
1	1161
0	1446
-0.30103	1407
-1	1246
-2	1114
-3	1136
