# Supplementary material for: TGF-β uses a novel mode of receptor activation to phosphorylate SMAD1/5 and induce epithelial-to-mesenchymal transition
Source: eLife. 2018 Jan 29;7:e31756. doi: 10.7554/eLife.31756 (PMC5832415; doi:10.7554/eLife.31756)
Supplement: Figure 4—figure supplement 1—source data 2. [file elife-31756-fig4-figsupp1-data2.xlsx]

## Sheet: Sheet1
Time		Untreated		TGF-β-treated		TGF-β+SB-431542
		Mean	S.D.	Mean	S.D.	Mean	S.D.
0		0	0	0	0	0	0
30		0.755	0.484431	1.49333	0.154998	0.0283333	0.476555
60		0.587	0.682422	1.999	0.31248	0.14	0.290625
90		0.584667	0.336012	2.23233	0.732847	-0.221667	0.141762
120		0.161	0.52962	2.86867	0.685927	-0.513	0.0610246
150		-0.0376667	0.222824	3.43633	0.989316	-0.789333	0.0809279
180		0.733	0.387736	4.01333	1.07126	-0.933333	0.108103
210		0.603667	0.310105	4.489	2.0934	-1.156	0.135532
