# Supplementary material for: TGF-β uses a novel mode of receptor activation to phosphorylate SMAD1/5 and induce epithelial-to-mesenchymal transition
Source: eLife. 2018 Jan 29;7:e31756. doi: 10.7554/eLife.31756 (PMC5832415; doi:10.7554/eLife.31756)
Supplement: Figure 4—figure supplement 1—source data 3. [file elife-31756-fig4-figsupp1-data3.xlsx]

## Sheet: NIH-3T3_Un_T_SB
Un				TGF-β				TGF-β + SB-431542
R1	R2	R3	R4	R1	R2	R3	R4	R1	R2	R3	R4
48.6	48.2	48.6	48.3	58.3	52.6	52	52.6	44.8	47.9	47.3
