# Supplementary material for: TGF-β uses a novel mode of receptor activation to phosphorylate SMAD1/5 and induce epithelial-to-mesenchymal transition
Source: eLife. 2018 Jan 29;7:e31756. doi: 10.7554/eLife.31756 (PMC5832415; doi:10.7554/eLife.31756)
Supplement: Figure 5—source data 1. [file elife-31756-fig5-data1.xlsx]

## Sheet: Sheet 1 Full list
The full list of pSMAD1/5 and SMAD3 peaks
The entries shown in red correspond to pSMAD1/5 peaks that have been studied further in the paper.
					normalized tags
chromosome	peak start	peak end	name	length	Untreated. SMAD3	Untreated. pSMAD1/5	TGFβ.SMAD3	TGFβ.pSMAD1/5	pSMAD1/5:SMAD3 tags	SMAD3 tags per 10 bp	pSMAD1/5 tags per 10 bp	%GC	feature	best gene(s)	closest TSS distance	closest TSS gene	closest TTS distance	closest TTS gene
chr1	23888633	23889195	Peak_35	563	17.8372	17.5029	21.1102	157.604	7.46575	0.37496	2.79936	0.5	TSS	ID3	31202	E2F2	190584	C1orf213
chr9	123342267	123342786	Peak_1798	520	8.91862	11.6686	17.2009	81.106	4.71521	0.330787	1.55973	0.57	GENE	CDK5RAP2	213248	LOC100288842	20669	MEGF9
chr19	37960002	37960359	Peak_931	358	6.68896	8.16803	8.60047	36.8664	4.28655	0.240237	1.02979	0.65	GENE	ZNF570	1842	ZNF569	76215	ZNF527
chr1	23884773	23885237	Peak_34	465	14.4928	7.00117	25.8014	101.382	3.92934	0.554869	2.18027	0.62	GENE	ID3	27293	E2F2	186675	C1orf213
chr11	75479369	75479789	unique_Peak_762	421	10.0334	3.50058	10.9461	42.3963	3.87321	0.260001	1.00704	0.68	GENE	DGAT2,LOC283214	46632	UVRAG	37248	MOGAT2
chr11	111749717	111750348	Peak_402	632	28.9855	16.3361	44.5661	164.977	3.70185	0.705159	2.61039	0.57	GENE	C11orf1,FDXACB1	7728	ALG9	29317	CRYAB
chr6	68590948	68591512	Peak_1576	565	17.8372	10.5018	26.5833	97.6959	3.67509	0.4705	1.72913	0.47	TSS	BAI3	1985217	COL19A1	1794410	LMBRD1
chr20	48319502	48319809	unique_Peak_2246	308	13.3779	3.50058	9.38233	33.1797	3.53641	0.304621	1.07726	0.45	GENE	B4GALT5	109594	SLC9A8	200273	SPATA2
chr6	19804514	19805581	Peak_1526	1068	32.33	33.839	100.078	348.387	3.48115	0.937062	3.26205	0.59	TSS	ID4	597089	E2F3	295887	MBOAT1
chr10	6264300	6264712	Peak_189	413	7.80379	2.33372	23.4558	76.4977	3.26135	0.567938	1.85224	0.51	GENE	PFKFB3	55143	LOC399715	70266	MIR3155A
chr15	74753491	74753881	Peak_651	391	14.4928	5.83431	13.2916	43.318	3.25904	0.339939	1.10788	0.6	GENE	LOC440288,UBL7	27387	SEMA7A	99304	LOC729739
chr2	85999131	85999898	Peak_1026	768	25.641	19.8366	73.4949	238.71	3.24798	0.956965	3.1082	0.63	GENE	ATOH8	42738	LOC284950	66756	ST3GAL5
chr1	153950104	153950301	unique_Peak_230	198	4.45931	2.33372	6.25489	20.2765	3.24171	0.315903	1.02407	0.61	GENE	JTB	10015	SLC39A1	3363	CREB3L4
chr20	30191791	30192556	Peak_1096	766	24.5262	35.0058	106.333	342.857	3.22437	1.38816	4.47594	0.58	TSS	ID1	2815	MIR3193	34804	HM13
chr10	48277719	48278022	unique_Peak_471	304	13.3779	4.66744	10.1642	32.2581	3.1737	0.334348	1.06112	0.68	TTS	ANXA8	77218	ZNF488	6508	ANXA8L1
chr9	124734660	124735096	Peak_1799	437	4.45931	10.5018	20.3284	64.5161	3.1737	0.46518	1.47634	0.51	GENE	TTLL11	187311	MORN5	16311	TTLL11
chr4	41360532	41361017	Peak_1371	486	12.2631	9.33489	22.674	68.2028	3.00798	0.466542	1.40335	0.48	TSS	LIMCH1	144140	APBB2	90329	UCHL1
chr9	99181637	99181836	unique_Peak_3730	200	10.0334	3.50058	7.81861	23.0415	2.947	0.39093	1.15207	0.61	TSS	ZNF367	30677	HABP4	80658	CDC14B
chr7	157202097	157202547	Peak_1688	451	7.80379	10.5018	21.8921	64.5161	2.947	0.485412	1.43051	0.6	GENE	DNAJB6	398975	MNX1	23304	DNAJB6
chr6	68599141	68599454	unique_Peak_3225	314	11.1483	12.8355	11.7279	34.1014	2.90771	0.3735	1.08603	0.46	TSS	BAI3	1977150	COL19A1	1786343	LMBRD1
chr22	43143804	43144426	Peak_1257	623	8.91862	10.5018	24.2377	66.3594	2.73786	0.389048	1.06516	0.5	TSS	A4GALT	98710	CYB5R3	48416	ARFGAP3
chr11	121560057	121560370	Peak_407	314	6.68896	5.83431	12.5098	34.1014	2.72598	0.3984	1.08603	0.47	TTS	SORL1	966184	UBASH3B	376095	SC5DL
chr20	30196081	30196796	Peak_1097	716	15.6076	16.3361	75.0586	203.687	2.7137	1.04831	2.84479	0.63	TTS	MIR3193	29252	COX4I2	2122	ID1
chr11	125985006	125985427	unique_Peak_820	422	17.8372	21.0035	19.5465	52.5346	2.68767	0.463188	1.24489	0.58	TSS	CDON	96402	FAM118B	86772	RPUSD4
chr16	27234327	27234694	Peak_678	368	5.57414	5.83431	14.0735	36.8664	2.61956	0.382432	1.0018	0.56	TTS	KDM8	45015	FLJ21408	1804	NSMCE1
chr14	102783174	102783534	Peak_605	361	14.4928	5.83431	21.1102	55.2995	2.61956	0.584771	1.53184	0.59	TSS	ZNF839	2280	ZNF839	31264	CINP
chr17	16764477	16764820	Peak_739	344	14.4928	7.00117	21.1102	55.2995	2.61956	0.61367	1.60754	0.57	TSS	KRT16P2	181425	MPRIP	56830	USP32P1
chr9	35103047	35103248	unique_Peak_3675	202	12.2631	8.16803	7.81861	20.2765	2.59336	0.38706	1.00379	0.65	GENE	STOML2	6550	PIGO	970	FAM214B
chr9	86087158	86087603	Peak_1777	446	11.1483	7.00117	35.9656	92.1659	2.56261	0.806404	2.0665	0.45	GENE	FRMD3	4724	FRMD3	187497	UBQLN1
chr11	43665524	43665922	unique_Peak_695	399	5.57414	12.8355	16.4191	41.4747	2.526	0.411506	1.03947	0.55	TSS	HSD17B12	236633	ALKBH3	62690	MIR129-2
chr6	19814580	19814788	unique_Peak_3129	209	3.34448	2.33372	8.60047	21.1982	2.46477	0.411506	1.01427	0.41	TSS	ID4	587452	E2F3	286250	MBOAT1
chr6	19731551	19731809	unique_Peak_3128	259	8.91862	3.50058	11.7279	27.6498	2.3576	0.452815	1.06756	0.43	TSS	ID4	670456	E2F3	369254	MBOAT1
chr1	33938096	33938361	unique_Peak_92	266	5.57414	5.83431	12.5098	29.4931	2.3576	0.470292	1.10876	0.65	GENE	ZSCAN20	97035	PHC2	41380	CSMD2
chr11	27955565	27955887	unique_Peak_668	323	8.91862	14.0023	16.4191	38.7097	2.3576	0.508331	1.19844	0.52	TTS	KIF18A	122635	MIR610	236008	BDNF-AS
chr1	12633823	12634242	unique_Peak_37	420	8.91862	18.6698	25.8014	59.9078	2.32188	0.614319	1.42638	0.47	GENE	DHRS3	70533	AADACL4	61935	VPS13D
chr21	46739380	46740023	Peak_1213	644	15.6076	16.3361	85.2228	196.313	2.30353	1.32334	3.04834	0.62	TTS	LOC642852	31891	POFUT2	87599	COL18A1-AS2
chr1	222131405	222131721	unique_Peak_327	317	8.91862	12.8355	14.8554	34.1014	2.29556	0.468623	1.07575	0.41	TSS	DUSP10	220761	DUSP10	564038	HHIPL2
chr11	102217285	102217804	Peak_400	520	25.641	17.5029	53.9484	121.659	2.2551	1.03747	2.3396	0.51	TSS	BIRC2	560	BIRC2	7410	BIRC3
chr5	159538	159940	Peak_1390	403	7.80379	14.0023	26.5833	58.0645	2.18425	0.659634	1.44081	0.51	GENE	PLEKHG4B	31886	LRRC14B	45135	CCDC127
chr12	82752000	82752412	unique_Peak_952	413	14.4928	15.1692	23.4558	50.6912	2.16114	0.567938	1.22739	0.61	GENE	CCDC59,METTL25	328727	TMTC2	1102624	ACSS3
chr1	15743948	15744270	unique_Peak_42	323	15.6076	17.5029	16.4191	34.1014	2.07694	0.508331	1.05577	0.58	GENE	EFHD2	20828	CTRC	19487	FHAD1
chr13	27557159	27557452	Peak_510	294	7.80379	2.33372	19.5465	40.553	2.07469	0.664848	1.37935	0.43	TTS	USP12	222384	GPR12	294224	WASF3
chr7	44007811	44008038	unique_Peak_3357	228	10.0334	7.00117	14.0735	27.6498	1.96467	0.617259	1.21271	0.64	GENE	POLR2J4	32564	SPDYE1	12190	UBE2D4
chr5	68855885	68856182	unique_Peak_2889	298	8.91862	30.3384	22.674	43.318	1.91047	0.760871	1.45362	0.67	GENE	GTF2H2C,GTF2H2D	190194	TAF9	2103	OCLN
chr17	42092257	42092551	unique_Peak_1554	295	20.0669	15.1692	16.4191	31.3364	1.90854	0.556579	1.06225	0.54	GENE	TMEM101	10567	PYY	5968	NAGS
chr19	13283228	13283800	Peak_911	573	24.5262	17.5029	38.3112	71.8894	1.87646	0.668607	1.25461	0.56	TTS	IER2	22527	STX10	31553	NACC1
chr9	137305661	137306076	Peak_1840	416	10.0334	15.1692	36.7475	68.2028	1.85599	0.883352	1.63949	0.59	GENE	RXRA	227783	COL5A1	34551	MIR4669
chr4	40058921	40059231	Peak_1367	311	4.45931	7.00117	17.9828	33.1797	1.84508	0.578225	1.06687	0.6	GENE	N4BP2	257	LOC344967	274666	UBE2K
chr6	158826437	158826867	unique_Peak_3276	431	14.4928	7.00117	28.147	51.6129	1.83369	0.653062	1.19752	0.49	GENE	TULP4	130815	TMEM181	206276	GTF2H5
chr19	47693536	47694100	Peak_948	565	23.4114	21.0035	50.821	91.2442	1.79541	0.899486	1.61494	0.51	GENE	SAE1	36380	MIR3190	30260	BBC3
chr10	33445958	33446477	Peak_212	520	13.3779	15.1692	33.62	59.9078	1.78191	0.646539	1.15207	0.43	TTS	NRP1	198925	ITGB1	40329	NRP1
chr19	8635735	8636299	Peak_892	565	20.0669	21.0035	51.6028	90.3226	1.75034	0.913324	1.59863	0.56	GENE	MYO1F	56969	ZNF414	9108	ADAMTS10
chr2	65086490	65086831	unique_Peak_1960	342	12.2631	3.50058	22.674	39.6313	1.74788	0.662981	1.15881	0.64	TTS	LOC400958	128918	SLC1A4	227327	RAB1A
chr16	27413387	27413738	Peak_679	352	6.68896	2.33372	21.1102	36.8664	1.74637	0.599723	1.04734	0.66	GENE	IL21R	25016	IL21R	37464	IL4R
chr14	24299447	24299737	unique_Peak_1113	291	6.68896	15.1692	18.7647	32.2581	1.71909	0.644834	1.10852	0.36	TTS	DHRS4-AS1	123372	DHRS4	184744	DHRS2
chr17	16917920	16918379	Peak_742	460	18.9521	15.1692	39.8749	68.2028	1.71042	0.866846	1.48267	0.56	TSS	MPRIP	42748	TNFRSF13B	186159	PLD6
chr15	66994384	66994794	Peak_634	411	11.1483	7.00117	36.7475	62.6728	1.7055	0.894099	1.52489	0.67	GENE	SMAD6	6340	SMAD6	152767	ZWILCH
chr17	19044904	19045360	Peak_751	457	13.3779	8.16803	33.62	57.1429	1.69967	0.735668	1.25039	0.66	GENE	GRAPL	94796	GRAP	121128	SLC5A10
chr20	30190605	30191037	unique_Peak_2195	433	17.8372	12.8355	32.0563	54.3779	1.69632	0.74033	1.25584	0.48	TSS	ID1	4167	MIR3193	33451	HM13
chr4	15756940	15757262	unique_Peak_2679	323	15.6076	7.00117	20.3284	34.1014	1.67753	0.629362	1.05577	0.41	TSS	CD38	100066	FBXL5	23305	BST1
chr10	47151364	47151605	unique_Peak_467	242	8.91862	4.66744	15.6372	25.8065	1.65032	0.646166	1.06638	0.7	GENE	LOC643650	17649	LOC728643	6499	ANXA8
chr18	8797274	8797641	unique_Peak_1668	368	10.0334	10.5018	23.4558	38.7097	1.65032	0.637387	1.05189	0.44	GENE	SOGA2	305170	NDUFV2	158078	RAB12
chr9	136010546	136011002	unique_Peak_3813	457	22.2965	14.0023	39.093	64.5161	1.65032	0.855428	1.41173	0.63	GENE	RALGDS	14213	RALGDS	17565	GBGT1
chr2	85968771	85970011	Peak_1025	1241	47.9376	40.8401	121.188	198.157	1.63511	0.976539	1.59675	0.55	TSS	ATOH8	72861	LOC284950	43516	GNLY
chr17	18935811	18936253	Peak_747	443	11.1483	2.33372	35.1837	57.1429	1.62413	0.794215	1.28991	0.66	GENE	GRAP	27972	FAM83G	12028	SLC5A10
chr9	134422086	134422314	unique_Peak_3804	229	4.45931	5.83431	14.8554	23.9631	1.6131	0.648705	1.04643	0.59	TSS	UCK1	270294	FAM78A	23007	POMT1
chr11	130305601	130305919	unique_Peak_835	319	15.6076	9.33489	23.4558	37.788	1.61103	0.735292	1.18458	0.45	TSS	ADAMTS8	13108	ADAMTS15	225503	ST14
chr4	190643332	190644236	unique_Peak_2820	905	46.8227	175.029	107.115	166.82	1.5574	1.18359	1.84332	0.55	TSS	FRG1	345082	DUX2	247440	HSP90AA4P
chr12	93985284	93985542	Peak_470	259	11.1483	1.16686	17.2009	26.7281	1.55388	0.664129	1.03197	0.62	TTS	SOCS2	20239	SOCS2-AS1	87865	MRPL42
chr20	30193000	30193247	unique_Peak_2196	248	12.2631	4.66744	17.2009	26.7281	1.55388	0.693586	1.07775	0.57	GENE	ID1	1865	MIR3193	35754	HM13
chr20	30198257	30198927	Peak_1098	671	41.2486	31.5053	103.206	159.447	1.54494	1.53809	2.37626	0.59	TTS	MIR3193	27098	COX4I2	4275	ID1
chr12	123579315	123579597	unique_Peak_1015	283	15.6076	8.16803	18.7647	28.5714	1.52262	0.663062	1.00959	0.47	GENE	PITPNM2	84181	MIR4304	10165	LOC100507091
chr7	101372587	101373229	Peak_1669	643	15.6076	5.83431	57.0758	85.7143	1.50176	0.887649	1.33304	0.56	TSS	CUX1	86379	CUX1	170604	EMID2
chr20	48809339	48809696	unique_Peak_2247	358	13.3779	16.3361	24.2377	35.9447	1.48301	0.67703	1.00404	0.61	TTS	CEBPB	39183	TMEM189	204098	SNAI1
chr10	73099649	73100288	Peak_242	640	16.7224	8.16803	77.4042	112.442	1.45266	1.20944	1.75691	0.56	GENE	SLC29A3	56722	CDH23	37334	UNC5B
chr20	1382770	1383289	Peak_1077	520	21.1817	11.6686	58.6396	84.7926	1.446	1.12768	1.63063	0.47	TSS	FKBP1A	73151	SDCBP2	23651	SDCBP2-AS1
chr20	30160436	30161082	Peak_1095	647	30.1003	5.83431	69.5856	100.461	1.4437	1.07551	1.55272	0.66	GENE	HM13-AS1	32326	ID1	3389	HM13
chr5	95048028	95048592	Peak_1434	565	24.5262	18.6698	91.4777	131.797	1.44076	1.61907	2.33269	0.45	TSS	RHOBTB3	29596	SPATA9	55461	RFESD
chr5	169398111	169398439	unique_Peak_3036	329	13.3779	9.33489	26.5833	37.788	1.4215	0.808002	1.14857	0.49	GENE	DOCK2,FAM196B	57216	MIR378E	276812	LCP2
chr21	46367807	46368075	unique_Peak_2339	269	8.91862	5.83431	20.3284	28.5714	1.40549	0.755702	1.06213	0.66	GENE	FAM207A	8113	C21orf67	18346	ITGB2-AS1
chr17	79767184	79767544	unique_Peak_1651	361	11.1483	2.33372	28.9289	40.553	1.40182	0.801353	1.12335	0.62	GENE	GCGR	82234	ANAPC11	12928	FAM195B
chr6	41438173	41438634	Peak_1552	462	10.0334	11.6686	46.1298	64.5161	1.39858	0.99848	1.39645	0.7	TSS	FOXP4	128057	MIR4641	119779	NCR2
chr11	47968421	47969104	Peak_347	684	21.1817	19.8366	86.0047	118.894	1.38241	1.25738	1.73822	0.5	TSS	PTPRJ	98706	NUP160	358017	FAM180B
chr10	71120408	71120898	Peak_238	491	14.4928	14.0023	60.2033	82.9493	1.37782	1.22614	1.6894	0.56	GENE	HK1	90572	TSPAN15	43304	TACR2
chr2	100423268	100423721	Peak_1033	454	12.2631	10.5018	38.3112	52.5346	1.37126	0.843859	1.15715	0.44	GENE	AFF3	317015	REV1	406767	EIF5B
chr2	110863752	110864076	unique_Peak_2011	325	12.2631	10.5018	24.2377	33.1797	1.36893	0.745775	1.02091	0.46	GENE	MALL	19814	MIR4436B2	16999	NPHP1
chr9	86115330	86115766	Peak_1778	437	11.1483	15.1692	39.8749	54.3779	1.36371	0.912469	1.24435	0.41	GENE	FRMD3	32891	FRMD3	159329	UBQLN1
chr4	7829978	7830331	Peak_1363	354	7.80379	9.33489	26.5833	35.9447	1.35216	0.75094	1.01539	0.51	GENE	AFAP1	370905	SH3TC1	49501	AFAP1-AS1
chr14	59734769	59735061	unique_Peak_1140	293	15.6076	2.33372	21.8921	29.4931	1.3472	0.747171	1.00659	0.44	GENE	DAAM1	216245	JKAMP	195324	GPR135
chr4	37473464	37473878	Peak_1366	415	10.0334	7.00117	34.4019	46.0829	1.33955	0.828961	1.11043	0.47	GENE	C4orf19	112183	C4orf19	22584	KIAA1239
chr6	36842333	36842836	unique_Peak_3168	504	22.2965	51.3419	46.1298	61.7512	1.33864	0.915274	1.22522	0.61	GENE	PPIL1	11055	C6orf89	93332	MTCH1
chr1	95632937	95633411	Peak_94	475	12.2631	12.8355	35.9656	47.9263	1.33256	0.75717	1.00897	0.48	GENE	TMEM56,TMEM56-RWDD3	66536	RWDD3	204348	LOC729970
chr7	132186744	132187234	Peak_1681	491	14.4928	14.0023	57.0758	75.576	1.32413	1.16244	1.53923	0.55	GENE	PLXNA4	146563	FLJ40288	282633	CHCHD3
chr6	28048499	28049050	unique_Peak_3146	552	41.2486	42.007	57.8577	76.4977	1.32217	1.04815	1.38583	0.55	GENE	ZNF165	9810	ZSCAN12P1	122815	OR2B6
chr20	19957413	19958068	Peak_1090	656	28.9855	15.1692	58.6396	77.4194	1.32026	0.893896	1.18017	0.48	GENE	RIN2	40193	NAA20	57271	CRNKL1
chr10	44353035	44353373	unique_Peak_461	339	20.0669	11.6686	26.5833	35.023	1.31748	0.784167	1.03313	0.44	TSS	LOC100506835	51547	LOC283033	7134	LINC00619
chr5	141825611	141825937	unique_Peak_2979	327	13.3779	8.16803	27.3651	35.9447	1.31352	0.836854	1.09923	0.47	TSS	SPRY4	324517	ARHGAP26	145968	FGF1
chr14	101159191	101159894	Peak_604	704	40.1338	22.1704	59.4214	77.4194	1.30289	0.844054	1.09971	0.61	TTS	LINC00523	33659	DLK1	162903	WDR25
chr3	186500974	186501267	unique_Peak_2608	294	5.57414	8.16803	23.4558	29.4931	1.25739	0.797817	1.00317	0.59	TSS	EIF4A2	1464	SNORD2	6561	RFC4
chr11	102216607	102217033	unique_Peak_790	427	18.9521	17.5029	35.9656	45.1613	1.25568	0.842286	1.05764	0.44	TSS	BIRC2	1284	BIRC2	6685	BIRC3
chr10	44373775	44374337	Peak_219	563	11.1483	15.1692	113.37	141.935	1.25197	2.01367	2.52106	0.51	GENE	LOC100506835	30695	LOC283033	27986	LINC00619
chr7	50732060	50732638	Peak_1639	579	17.8372	7.00117	50.821	63.5945	1.25134	0.877737	1.09835	0.54	GENE	GRB10	99195	DDC	121188	LOC100129427
chr6	36645932	36646362	unique_Peak_3164	431	17.8372	14.0023	38.3112	47.9263	1.25097	0.888891	1.11198	0.53	GENE	CDKN1A	308	CDKN1A	62407	CPNE5
chr1	214731372	214731729	Peak_149	358	10.0334	2.33372	28.9289	35.9447	1.24252	0.808068	1.00404	0.5	TSS	PTPN14	44981	CENPF	221074	SMYD2
chr1	59892725	59893383	Peak_78	659	12.2631	7.00117	65.6763	81.106	1.23494	0.996606	1.23074	0.49	GENE	FGGY	280575	HSD52	305844	MIR4711
chr6	36098295	36098675	unique_Peak_3162	381	7.80379	4.66744	35.9656	44.2396	1.23005	0.943979	1.16115	0.7	GENE	MAPK13	66064	BRPF3	19472	MAPK14
chr9	137271870	137272141	unique_Peak_3814	272	11.1483	3.50058	22.674	27.6498	1.21945	0.833602	1.01654	0.68	GENE	RXRA	242320	RNU6ATAC	688	MIR4669
chr22	46034948	46035239	unique_Peak_2420	292	15.6076	3.50058	24.2377	29.4931	1.21683	0.830058	1.01004	0.59	TSS	ATXN10	121310	MIR4762	38080	FBLN1
chr3	38585198	38585478	unique_Peak_2476	281	11.1483	3.50058	26.5833	32.2581	1.21347	0.946024	1.14797	0.63	TTS	SCN5A	89027	ACVR2B-AS1	17542	EXOG
chr16	11591241	11591598	Peak_672	358	21.1817	12.8355	38.3112	46.0829	1.20286	1.07014	1.28723	0.63	TTS	LITAF	170869	SNN	145803	RMI2
chr11	118758481	118758898	unique_Peak_800	418	18.9521	18.6698	39.8749	47.9263	1.20192	0.953945	1.14656	0.59	GENE	CXCR5	5411	CXCR5	8161	BCL9L
chr1	183248957	183249470	Peak_128	514	20.0669	16.3361	45.3479	54.3779	1.19913	0.882255	1.05794	0.51	GENE	NMNAT2	192292	SMG7	34952	LAMC2
chr5	139104536	139104988	Peak_1450	453	8.91862	12.8355	51.6028	61.7512	1.19666	1.13913	1.36316	0.61	TTS	CXXC5	70643	PSD2	96744	UBE2D2
chr6	52416093	52416648	Peak_1575	556	25.641	10.5018	58.6396	70.0461	1.19452	1.05467	1.25982	0.5	GENE	TRAM2	112828	LOC730101	55788	EFHC1
chr17	60729661	60730219	Peak_797	559	22.2965	8.16803	78.9679	94.0092	1.19047	1.41266	1.68174	0.67	GENE	MRC2	68917	MIR548W	37099	TLK2
chr19	50143795	50144116	unique_Peak_1835	322	18.9521	0	28.147	33.1797	1.1788	0.87413	1.03043	0.63	TSS	RRAS	1426	SCAF1	14260	PRR12
chr17	39704263	39704560	unique_Peak_1544	298	18.9521	12.8355	26.5833	31.3364	1.1788	0.892056	1.05156	0.6	TTS	LOC147093	19771	KRT19	17682	KRT9
chr5	10551364	10551648	unique_Peak_2833	285	24.5262	3.50058	25.8014	30.4147	1.1788	0.905313	1.06718	0.51	TSS	ANKRD33B	243338	CMBL	86368	ROPN1L
chr11	65326585	65327020	Peak_357	436	7.80379	3.50058	40.6568	47.9263	1.1788	0.932495	1.09923	0.63	TSS	LTBP3	11140	SSSCA1	9888	LOC254100
chr9	108006604	108006794	unique_Peak_3740	191	6.68896	7.00117	17.9828	21.1982	1.1788	0.941508	1.10985	0.72	TSS	SLC44A1	203615	FSD1L	466654	LOC286367
chr10	29430741	29431063	unique_Peak_427	323	15.6076	4.66744	31.2744	36.8664	1.1788	0.968249	1.14137	0.38	TSS	LYZL1	267598	LOC387647	315374	SVIL
chr11	68843561	68843899	unique_Peak_741	339	20.0669	4.66744	35.9656	42.3963	1.1788	1.06093	1.25063	0.6	GENE	TPCN2	62880	MRGPRF	135661	IGHMBP2
chr6	169567971	169568615	Peak_1601	645	11.1483	7.00117	63.3307	73.7327	1.16425	0.981872	1.14314	0.57	TTS	THBS2	533963	C6orf120	289009	WDR27
chr6	35151990	35152521	unique_Peak_3157	532	20.0669	18.6698	46.1298	53.4562	1.15882	0.867101	1.00482	0.48	TSS	SCUBE3	43069	TCP11	93066	ANKS1A
chr11	13236689	13237021	unique_Peak_652	333	8.91862	15.1692	29.7107	34.1014	1.14778	0.892214	1.02407	0.44	TSS	ARNTL	225760	LOC100506305	172700	BTBD10
chr9	97545500	97545941	Peak_1783	442	25.641	16.3361	84.441	96.7742	1.14606	1.91043	2.18946	0.51	GENE	C9orf3	26523	MIR2278	302575	MIR3074
chr14	75447578	75448294	Peak_588	717	20.0669	24.5041	67.24	76.4977	1.13768	0.937797	1.06691	0.62	TSS	EIF2B2	25469	PGF	32530	MLH3
chr5	141742353	141742596	unique_Peak_2977	244	20.0669	2.33372	21.8921	24.8848	1.1367	0.897217	1.01987	0.53	TSS	SPRY4	349855	GNPDA1	208467	NDFIP1
chr11	67122124	67122324	unique_Peak_734	201	8.91862	4.66744	17.9828	20.2765	1.12755	0.894667	1.00878	0.55	GENE	LOC100130987	1157	POLD4	9414	CLCF1
chr6	71997830	71998204	unique_Peak_3226	375	21.1817	11.6686	34.4019	38.7097	1.12522	0.917383	1.03226	0.53	TSS	OGFRL1	331229	B3GAT2	88645	MIR30C2
chr11	11438069	11438439	unique_Peak_640	371	18.9521	8.16803	34.4019	38.7097	1.12522	0.927274	1.04339	0.52	GENE	GALNTL4	63350	CSNK2A1P	239943	MIR4299
chr5	81047157	81047488	Peak_1427	332	15.6076	4.66744	32.8382	36.8664	1.12267	0.989101	1.11043	0.7	TSS	SSBP2	220521	ATG10	300605	RNU5D-1
chr10	46959662	46960151	unique_Peak_465	490	27.8707	16.3361	47.6935	53.4562	1.12083	0.973337	1.09094	0.48	GENE	SYT15	33639	GPRIN2	20762	FAM35B
chr19	11678986	11679533	Peak_896	548	32.33	5.83431	71.9312	80.1843	1.11474	1.31261	1.46322	0.49	TTS	ACP5	9209	ELOF1	18122	CNN1
chr2	36788580	36789022	Peak_995	443	13.3779	12.8355	41.4386	46.0829	1.11208	0.935409	1.04025	0.42	GENE	FEZ2	135031	VIT	10523	CRIM1
chr8	42072471	42072749	unique_Peak_3537	279	12.2631	7.00117	27.3651	30.4147	1.11144	0.980829	1.09013	0.57	TSS	PLAT	56209	IKBKB	43909	AP3M2
chr3	38589682	38590081	Peak_1292	400	23.4114	1.16686	40.6568	45.1613	1.11079	1.01642	1.12903	0.55	GENE	SCN5A	93571	ACVR2B-AS1	22086	EXOG
chr8	142356974	142357257	unique_Peak_3647	284	13.3779	5.83431	25.8014	28.5714	1.10736	0.9085	1.00604	0.61	TTS	LOC731779	74891	PTP4A3	9471	GPR20
chr12	52609275	52609850	Peak_455	576	23.4114	10.5018	81.3135	89.4009	1.09946	1.41169	1.5521	0.54	GENE	LINC00592	4924	LOC283403	70134	KRT81
chr2	219261525	219261768	unique_Peak_2100	244	7.80379	1.16686	22.674	24.8848	1.09751	0.929261	1.01987	0.6	GENE	SLC11A1	1414	CTDSP1	28830	C2orf62
chr17	21305434	21305906	Peak_756	473	17.8372	11.6686	43.7842	47.9263	1.0946	0.92567	1.01324	0.55	GENE	KCNJ12	2777	KCNJ18	87119	MAP2K3
chr3	129342450	129342685	Peak_1323	236	10.0334	3.50058	21.8921	23.9631	1.0946	0.927631	1.01539	0.64	TSS	PLXND1	183716	MBD4	24067	TMCC1
chr8	124647519	124647868	unique_Peak_3605	350	12.2631	14.0023	32.0563	35.023	1.09255	0.915894	1.00066	0.52	TTS	KLHL38	94201	FBXO32	45340	ANXA13
chr1	24648229	24649079	Peak_37	851	26.7559	8.16803	96.1689	105.069	1.09255	1.13007	1.23465	0.65	GENE	GRHL3	875	GRHL3	34834	STPG1
chr19	49528795	49529404	Peak_950	610	11.1483	9.33489	104.769	114.286	1.09083	1.71753	1.87354	0.63	TSS	CGB	6030	CGB2	5826	SNAR-G2
chr21	44582868	44583418	Peak_1196	551	13.3779	16.3361	60.2033	65.4378	1.08695	1.09262	1.18762	0.49	TSS	CRYAA	55455	U2AF1	129455	PKNOX1
chr2	1609321	1609913	Peak_966	593	16.7224	8.16803	79.7498	86.6359	1.08635	1.34485	1.46098	0.56	TTS	PXDN	713386	LOC730811	63118	TPO
chr10	105518918	105519128	unique_Peak_563	211	13.3779	2.33372	19.5465	21.1982	1.0845	0.926375	1.00465	0.49	GENE	SH3PXD2A	208446	SLK	3856	LOC100505839
chr19	49545306	49545940	Peak_953	635	23.4114	18.6698	82.0954	88.4793	1.07776	1.29284	1.39337	0.61	TSS	CGB5	5432	CGB1	5219	SNAR-G1
chr14	23443853	23444121	unique_Peak_1110	269	14.4928	5.83431	26.5833	28.5714	1.07479	0.988226	1.06213	0.55	GENE	AJUBA	17636	HAUS4	12122	C14orf93
chr8	103669407	103670012	Peak_1713	606	26.7559	11.6686	69.5856	74.6544	1.07284	1.14828	1.23192	0.57	TSS	KLF10	3542	KLF10	96465	ODF1
chr8	38795814	38796459	Peak_1704	646	31.2152	9.33489	112.588	120.737	1.07238	1.74285	1.869	0.57	GENE	PLEKHA2	35531	HTRA4	50190	TM2D2
chr4	6690530	6691216	Peak_1362	687	12.2631	9.33489	68.8038	73.7327	1.07164	1.00151	1.07326	0.56	TSS	S100P	26968	BLOC1S4	13099	LOC93622
chr1	41901235	41901766	Peak_54	532	17.8372	23.3372	110.242	117.972	1.07012	2.07223	2.21753	0.59	TTS	EDN2	193686	SCMH1	70535	HIVEP3
chr6	35149579	35150477	Peak_1536	899	39.019	43.1739	89.914	95.8525	1.06605	1.00016	1.06621	0.62	TSS	SCUBE3	40841	TCP11	90838	ANKS1A
chr19	13950626	13951691	Peak_913	1066	54.6265	42.007	101.642	107.834	1.06092	0.953489	1.01158	0.61	TSS	MIR23A	3828	MIR27A	8115	ZSWIM4
chr6	37786400	37786715	unique_Peak_3179	316	23.4114	10.5018	31.2744	33.1797	1.06092	0.989697	1.04999	0.55	TSS	ZFAND3	120792	MDGA1	337274	FTSJD2
chr12	76685990	76686570	Peak_464	581	22.2965	9.33489	74.2768	77.4194	1.04231	1.27843	1.33252	0.5	TTS	BBS10	207542	NAP1L1	59297	OSBPL8
chr2	46191309	46191706	unique_Peak_1934	398	17.8372	26.8378	39.8749	41.4747	1.04012	1.00188	1.04208	0.51	GENE	PRKCE	333033	EPAS1	547478	ATP6V1E2
chr17	78971163	78971627	Peak_832	465	15.6076	7.00117	65.6763	67.2811	1.02443	1.41239	1.44691	0.63	GENE	CHMP6	37551	BAIAP2	31222	RPTOR
chr1	16471559	16471887	Peak_21	329	20.0669	7.00117	35.1837	35.9447	1.02163	1.06941	1.09254	0.68	GENE	EPHA2	71596	FAM131C	52875	ARHGEF19
chrX	103563413	103563807	Peak_1862	395	16.7224	3.50058	40.6568	41.4747	1.02012	1.02929	1.04999	0.44	TSS	ESX1	161902	SLC25A53	123028	FAM199X
chr1	201682648	201682953	unique_Peak_287	306	24.5262	10.5018	34.4019	35.023	1.01806	1.12424	1.14454	0.57	GENE	NAV1	5835	MIR5191	54088	RNU6-79
chr19	49532901	49533517	Peak_951	617	16.7224	17.5029	71.9312	72.8111	1.01223	1.16582	1.18008	0.6	TTS	SNAR-G2	1920	CGB2	5616	CGB1
chr1	8228083	8228353	unique_Peak_18	271	15.6076	4.66744	27.3651	27.6498	1.0104	1.00978	1.02029	0.55	TSS	ERRFI1	156171	SLC45A1	182876	PARK7
chr19	16449203	16450459	Peak_920	1257	88.0713	57.1762	169.664	171.429	1.0104	1.34975	1.36379	0.57	TTS	KLF2	157373	C19orf44	16223	EPS15L1
chr1	210424399	210424897	Peak_143	499	24.5262	10.5018	59.4214	59.9078	1.00819	1.19081	1.20056	0.62	TTS	SERTAD4	17182	SERTAD4-AS1	87015	SYT14
chr11	122539487	122539909	Peak_413	423	18.9521	9.33489	43.0023	43.318	1.00734	1.0166	1.02407	0.42	GENE	UBASH3B	169556	CRTAM	308658	BSX
chr19	18156806	18157481	Peak_924	676	33.4448	24.5041	95.387	95.8525	1.00488	1.41105	1.41794	0.56	TTS	IL12RB1	51459	MAST3	24228	IL12RB1
chr11	13237364	13238641	Peak_328	1278	60.2007	32.6721	205.629	206.452	1.004	1.60899	1.61543	0.51	TSS	ARNTL	226908	LOC100506305	171553	BTBD10
chr17	56465179	56465520	unique_Peak_1583	342	22.2965	16.3361	36.7475	36.8664	1.00324	1.07449	1.07796	0.45	GENE	RNF43	35787	SUPT4H1	32179	HSF5
chr2	28632211	28632505	Peak_989	295	17.8372	3.50058	31.2744	31.3364	1.00198	1.06015	1.06225	0.59	GENE	FOSL2	86579	PLB1	70591	BRE
chr3	38583704	38584432	Peak_1291	729	33.4448	11.6686	103.987	104.147	1.00154	1.42644	1.42863	0.58	TTS	SCN5A	87757	ACVR2B-AS1	16272	EXOG
chr9	95985558	95986094	Peak_1782	537	13.3779	12.8355	54.7303	54.3779	0.993562	1.01919	1.01262	0.58	GENE	WNK2	89256	NINJ1	94654	C9orf129
chr1	142535434	142539930	unique_Peak_205	4497	591.973	520.42	533.229	527.189	0.988673	1.18574	1.17231	0.46	TTS	ANKRD20A12P	1149447	LOC100130000	1180830	FLJ39739,LOC100286793
chr11	1851344	1852366	Peak_312	1023	35.6745	25.6709	159.5	157.604	0.988113	1.55914	1.5406	0.6	TSS	SYT8	8377	TNNI2	28838	MIR4298
chr10	92690797	92691220	unique_Peak_537	424	33.4448	18.6698	47.6935	47.0046	0.985556	1.12485	1.1086	0.47	TSS	ANKRD1	73338	HTR7	22697	RPP30
chr3	36404414	36404643	unique_Peak_2470	230	10.0334	4.66744	23.4558	23.0415	0.982335	1.01982	1.0018	0.43	TSS	STAC	630312	MLH1	349384	DCLK3
chr20	62330537	62330829	unique_Peak_2292	293	27.8707	9.33489	32.8382	32.2581	0.982335	1.12076	1.10096	0.66	GENE	ARFRP1	8110	ZGPAT	632	TNFRSF6B
chr20	49031966	49032552	unique_Peak_2249	587	36.7893	23.3372	60.2033	58.9862	0.979783	1.02561	1.00488	0.62	TSS	PTPN1	170063	MIR645	100803	LOC284751
chr17	62720263	62720776	Peak_805	514	17.8372	2.33372	55.5121	54.3779	0.979568	1.08	1.05794	0.5	TTS	LOC146880	62134	SMURF2	53737	LOC146880
chr17	19076018	19076637	Peak_753	620	36.7893	22.1704	77.4042	75.576	0.976381	1.24846	1.21897	0.52	TTS	GRAPL	64362	EPN2	123581	EPN2-AS1
chr21	45148228	45148794	Peak_1207	567	25.641	7.00117	77.4042	75.576	0.976381	1.36515	1.33291	0.64	GENE	PDXK	60906	RRP1	32551	RRP1B
chr17	75121546	75121857	unique_Peak_1633	312	16.7224	7.00117	31.2744	30.4147	0.972512	1.00239	0.974832	0.46	GENE	SEC14L1	15303	SEC14L1	30634	LINC00338
chr6	36647124	36647447	unique_Peak_3165	324	15.6076	10.5018	35.1837	34.1014	0.969237	1.08592	1.05251	0.65	GENE	CDKN1A	18342	RAB44	61269	CPNE5
chr16	27773132	27773512	Peak_680	381	16.7224	9.33489	43.7842	42.3963	0.968302	1.14919	1.11276	0.55	GENE	KIAA0556	212071	GTF3C1	25527	GSG1L
chr20	62695738	62696066	unique_Peak_2293	329	23.4114	14.0023	33.62	32.2581	0.95949	1.02188	0.980488	0.6	GENE	TCEA2	14923	SOX18	8632	RGS19
chr4	2431637	2432485	Peak_1361	849	35.6745	16.3361	113.37	108.756	0.959301	1.33533	1.28099	0.49	GENE	LOC402160	11691	ZFYVE28	311325	TNIP2
chr21	46738665	46739275	Peak_1212	611	23.4114	14.0023	95.387	91.2442	0.956569	1.56116	1.49336	0.62	TTS	LOC642852	31159	POFUT2	88330	COL18A1-AS2
chr2	96100286	96100563	unique_Peak_1987	278	22.2965	9.33489	28.9289	27.6498	0.955785	1.04061	0.994596	0.55	TTS	FAHD2A	157341	TRIM43	42290	TRIM43B
chr5	141705160	141705443	unique_Peak_2976	284	15.6076	2.33372	32.8382	31.3364	0.954268	1.15627	1.10339	0.59	TSS	SPRY4	312682	GNPDA1	171294	NDFIP1
chr7	98048164	98048629	Peak_1660	466	24.5262	14.0023	53.1665	50.6912	0.953443	1.14091	1.08779	0.52	TSS	BAIAP2L1	166929	TECPR1	126122	BRI3
chr7	130571835	130572513	Peak_1675	679	24.5262	4.66744	75.8405	71.8894	0.947903	1.11694	1.05875	0.47	GENE	LOC646329	9876	MIR29B1	56744	FLJ43663
chr14	105439409	105440169	Peak_610	761	30.1003	15.1692	94.6052	89.4009	0.94499	1.24317	1.17478	0.64	GENE	AHNAK2	12826	C14orf79	36120	CDCA4
chr19	5191057	5191578	Peak_887	522	12.2631	14.0023	66.4582	62.6728	0.943041	1.27315	1.20063	0.48	TTS	PTPRS	264108	ZNRF4	37710	KDM4B
chr18	21002835	21003139	unique_Peak_1684	305	15.6076	5.83431	31.2744	29.4931	0.943041	1.02539	0.966986	0.48	GENE	TMEM241	29799	RIOK3	108475	NPC1
chr17	74025491	74025748	unique_Peak_1627	258	15.6076	4.66744	31.2744	29.4931	0.943041	1.21219	1.14314	0.61	TSS	EVPL	45272	GALR2	9236	SRP68
chr10	74080438	74081060	Peak_246	623	25.641	19.8366	64.8944	60.8295	0.937361	1.04164	0.976396	0.57	TTS	DNAJB12	103857	ASCC1	38948	MIR1256
chr20	1380485	1381081	Peak_1076	597	31.2152	23.3372	64.8944	60.8295	0.937361	1.08701	1.01892	0.41	TSS	FKBP1A	70904	SDCBP2	21404	SDCBP2-AS1
chr7	102145791	102146541	Peak_1670	751	36.7893	21.0035	87.5684	82.0276	0.936726	1.16602	1.09225	0.6	TSS	POLR2J	40845	ALKBH4	32199	POLR2J3
chr19	16407410	16408096	Peak_919	687	41.2486	28.0047	132.916	124.424	0.936107	1.93474	1.81112	0.52	TSS	KLF2	123467	CIB3	58301	EPS15L1
chr7	47644465	47644956	Peak_1635	492	18.9521	14.0023	49.2572	46.0829	0.935557	1.00116	0.936645	0.44	TSS	TNS3	50131	C7orf65	169539	PKD1L1
chr20	48178781	48179233	unique_Peak_2243	453	14.4928	23.3372	45.3479	42.3963	0.934912	1.00106	0.935901	0.61	GENE	PTGIS	79826	KCNB1	70475	B4GALT5
chr8	142045376	142045996	Peak_1745	621	36.7893	23.3372	90.6959	84.7926	0.934912	1.46048	1.36542	0.55	TSS	PTK2	93033	DENND3	175183	SLC45A4
chr3	57944706	57945262	Peak_1304	557	24.5262	12.8355	56.294	52.5346	0.933218	1.01066	0.94317	0.58	TTS	SLMAP	49142	FLNB	233368	DNASE1L3
chr1	19336334	19336803	Peak_27	470	26.7559	26.8378	71.1493	66.3594	0.932678	1.51382	1.4119	0.56	TSS	IFFO2	107276	ALDH4A1	64431	UBR4
chr20	61371472	61372135	Peak_1164	664	57.971	59.5099	104.769	97.6959	0.932485	1.57785	1.47132	0.56	GENE	NTSR1	56001	C20orf20	33669	LINC00659
chr14	89603921	89604206	unique_Peak_1198	286	17.8372	8.16803	29.7107	27.6498	0.930633	1.03884	0.966775	0.57	TTS	FOXN3	279634	FOXN3-AS1	259729	TTC8
chr7	12699968	12700515	Peak_1620	548	25.641	17.5029	66.4582	61.7512	0.929173	1.21274	1.12685	0.5	TTS	SCIN	26210	ARL4A	423352	TMEM106B
chr9	93955347	93955604	unique_Peak_3715	258	17.8372	4.66744	25.8014	23.9631	0.928753	1.00005	0.928804	0.58	TTS	AUH	118062	LOC100129316	215851	NFIL3
chr19	12093301	12093790	Peak_897	490	18.9521	7.00117	58.6396	54.3779	0.927324	1.19673	1.10975	0.47	TTS	ZNF763	82000	ZNF844	31968	ZNF700
chr4	41157458	41157911	Peak_1368	454	12.2631	16.3361	46.9116	43.318	0.923395	1.0333	0.95414	0.39	GENE	APBB2	101213	UCHL1	345683	NSUN7
chr1	12203912	12204141	unique_Peak_35	230	17.8372	4.66744	25.0195	23.0415	0.920939	1.08781	1.0018	0.55	GENE	TNFRSF8	23033	TNFRSF1B	111921	MIIP
chr17	21314210	21314619	unique_Peak_1507	410	30.1003	17.5029	50.0391	46.0829	0.920939	1.22047	1.12397	0.6	GENE	KCNJ12,KCNJ18	157837	C17orf103	95864	MAP2K3
chr1	41900341	41900900	Peak_53	560	18.9521	15.1692	57.0758	52.5346	0.920434	1.01921	0.938117	0.51	TTS	EDN2	192806	SCMH1	71415	HIVEP3
chr7	44008159	44008655	Peak_1629	497	18.9521	9.33489	57.0758	52.5346	0.920434	1.14841	1.05703	0.58	GENE	POLR2J4	32081	SPDYE1	12672	UBE2D4
chr5	33854746	33855231	Peak_1414	486	24.5262	21.0035	57.0758	52.5346	0.920434	1.1744	1.08096	0.48	GENE	ADAMTS12	81502	RXFP3	89732	SLC45A2
chr3	170075294	170075540	Peak_1335	247	7.80379	1.16686	32.0563	29.4931	0.92004	1.29783	1.19405	0.77	GENE	SKIL	1993	SKIL	51647	PRKCI
chr3	193500160	193500449	unique_Peak_2619	290	18.9521	1.16686	31.2744	28.5714	0.913571	1.07843	0.985222	0.53	TTS	OPA1	155184	OPA1-AS1	174856	LOC647323
chr19	13961457	13962777	Peak_915	1321	88.0713	50.175	332.291	303.226	0.912531	2.51545	2.29543	0.59	TSS	MIR23A	14786	MIR27A	19073	ZSWIM4
chr4	57985114	57985747	Peak_1372	634	15.6076	9.33489	89.1321	81.106	0.909952	1.40587	1.27927	0.5	GENE	LOC255130	8880	IGFBP7	88097	POLR2B
chr11	64610961	64611232	unique_Peak_716	272	4.45931	7.00117	27.3651	24.8848	0.909361	1.00607	0.914882	0.65	GENE	CDC42BPG	32331	MEN1	9111	EHD1
chr6	14711465	14711779	unique_Peak_3115	315	27.8707	4.66744	37.5293	34.1014	0.90866	1.19141	1.08258	0.46	TSS	JARID2	537463	JARID2	574474	CD83
chr8	119779056	119779457	Peak_1720	402	13.3779	9.33489	40.6568	36.8664	0.906771	1.01136	0.917074	0.42	TTS	SAMD12-AS1	145073	SAMD12	156539	TNFRSF11B
chr5	957505	957904	unique_Peak_2823	400	23.4114	11.6686	40.6568	36.8664	0.906771	1.01642	0.921659	0.61	TTS	LOC100506688	51463	NKD2	39541	TRIP13
chr18	46524427	46524991	Peak_865	565	17.8372	22.1704	84.441	76.4977	0.905931	1.49453	1.35394	0.58	TTS	DYM	47628	SMAD7	51347	MIR4744
chr4	58003438	58003872	Peak_1373	435	14.4928	15.1692	53.9484	48.8479	0.905456	1.24019	1.12294	0.38	GENE	LOC255130	27104	IGFBP7	106321	POLR2B
chr19	13947497	13948330	Peak_912	834	45.7079	17.5029	100.86	91.2442	0.904662	1.20935	1.09406	0.59	TSS	MIR23A	583	MIR27A	4870	ZSWIM4
chr5	148381688	148381981	unique_Peak_2991	294	20.0669	12.8355	36.7475	33.1797	0.902912	1.24991	1.12856	0.51	GENE	SH3TC2	139219	ABLIM3	173638	ADRB2
chr18	46478509	46478779	unique_Peak_1708	271	16.7224	2.33372	36.7475	33.1797	0.902912	1.35599	1.22434	0.6	TSS	SMAD7	2941	SMAD7	89058	CTIF
chr19	49553560	49554114	Peak_954	555	14.4928	8.16803	110.242	99.5392	0.902912	1.98635	1.7935	0.62	TSS	CGB8	13646	CGB1	3693	CGB7
chr17	16768010	16768961	Peak_740	952	56.8562	29.1715	121.97	109.677	0.899214	1.2812	1.15207	0.58	TSS	KRT16P2	177588	MPRIP	60667	USP32P1
chr5	143569300	143570136	Peak_1456	837	41.2486	21.0035	283.034	254.378	0.898755	3.38152	3.03916	0.4	GENE	KCTD16	19440	YIPF5	369434	HMHB1
chr10	74094647	74095066	Peak_247	420	31.2152	3.50058	49.2572	44.2396	0.898135	1.17279	1.05332	0.63	GENE	DNAJB12	117965	ASCC1	24841	MIR1256
chr9	136009156	136009556	unique_Peak_3812	401	37.9041	15.1692	49.2572	44.2396	0.898135	1.22836	1.10323	0.59	GENE	RALGDS	12795	RALGDS	18983	GBGT1
chr17	47178409	47178689	unique_Peak_1571	281	22.2965	7.00117	35.9656	32.2581	0.896914	1.27991	1.14797	0.46	TSS	B4GALNT2	31581	B4GALNT2	45042	IGF2BP1
chr2	39721834	39722377	Peak_999	544	23.4114	12.8355	55.5121	49.7696	0.896554	1.02044	0.914882	0.5	GENE	LOC728730	57653	MAP4K3	241094	THUMPD2
chr9	33415606	33415961	unique_Peak_3670	356	23.4114	5.83431	39.093	35.023	0.895889	1.09812	0.983793	0.57	TSS	AQP7	108627	ANKRD18B	25368	AQP3
chr3	5067941	5068897	Peak_1276	957	25.641	15.1692	126.661	113.364	0.895016	1.32353	1.18458	0.65	TTS	BHLHE40	95510	ARL8B	178895	ITPR1
chr3	127453517	127453969	Peak_1320	453	13.3779	17.5029	45.3479	40.553	0.894263	1.00106	0.89521	0.52	GENE	MGLL	144175	TPRA1	53974	ABTB1
chr10	44363064	44363537	Peak_218	474	15.6076	14.0023	51.6028	46.0829	0.893032	1.08867	0.972214	0.51	GENE	LOC100506835	41451	LOC283033	17231	LINC00619
chr6	35115811	35116672	Peak_1535	862	63.5452	50.175	103.206	92.1659	0.893032	1.19728	1.06921	0.49	TSS	TCP11	65948	SCUBE3	57052	ANKS1A
chr20	48200058	48200798	Peak_1121	741	62.4303	31.5053	118.843	105.991	0.891857	1.60382	1.43037	0.53	TSS	PTGIS	101247	KCNB1	49054	B4GALT5
chr6	11609476	11610420	Peak_1511	945	45.7079	30.3384	243.941	217.512	0.891658	2.58138	2.30171	0.48	TTS	TMEM170B	227367	NEDD9	103939	ADTRP
chr6	37136880	37137724	Peak_1546	845	55.7414	26.8378	96.1689	85.7143	0.891289	1.13809	1.01437	0.62	TSS	PIM1	88245	TBC1D22B	42651	TMEM217
chr19	17790979	17791373	unique_Peak_1779	395	17.8372	7.00117	41.4386	36.8664	0.889662	1.04908	0.933326	0.66	GENE	UNC13A	39126	MAP1S	97211	GLT25D1
chr4	40992487	40992878	unique_Peak_2694	392	23.4114	10.5018	44.5661	39.6313	0.889272	1.13689	1.011	0.45	GENE	APBB2	133474	APBB2	180681	NSUN7
chr7	102244759	102245678	Peak_1671	920	41.2486	23.3372	119.625	105.991	0.886028	1.30027	1.15207	0.61	GENE	RASA4	32151	POLR2J3	31976	POLR2J2
chr9	69786328	69787608	Peak_1770	1281	18.9521	9.33489	132.134	117.051	0.885845	1.03149	0.913745	0.69	TTS	LOC100133920	524375	CBWD6	361859	ANKRD20A4
chr10	82269262	82269852	Peak_269	591	26.7559	15.1692	65.6763	58.0645	0.884101	1.11127	0.982479	0.58	GENE	TSPAN14	28100	SH2D4B	76804	FAM213A
chr5	123964671	123965346	Peak_1439	676	22.2965	22.1704	100.078	88.4793	0.884101	1.48045	1.30886	0.59	TTS	ZNF608	1205723	CEP120	1012271	CSNK1G3
chr2	36608210	36608521	unique_Peak_1912	312	17.8372	7.00117	31.2744	27.6498	0.884101	1.00239	0.886211	0.64	GENE	CRIM1	25653	LOC100288911	171038	FEZ2
chr12	111846925	111848489	Peak_480	1565	81.3824	42.007	179.046	157.604	0.880241	1.14406	1.00705	0.61	GENE	SH2B3	40782	FAM109A	42310	ATXN2
chr1	211809814	211810306	Peak_147	493	24.5262	11.6686	52.3847	46.0829	0.879703	1.06257	0.934745	0.49	TTS	NEK2	57961	SLC30A1	26053	NEK2
chr20	33895949	33896324	unique_Peak_2204	376	28.9855	17.5029	39.8749	35.023	0.878323	1.0605	0.931464	0.53	GENE	UQCC	15912	FAM83C	31333	MMP24
chr9	115513820	115514155	unique_Peak_3754	336	15.6076	9.33489	33.62	29.4931	0.877248	1.0006	0.87777	0.55	GENE	SNX30	33601	INIP	91282	KIAA1958
chr11	65190090	65190397	unique_Peak_722	308	24.5262	7.00117	33.62	29.4931	0.877248	1.09156	0.957568	0.62	GENE	NEAT1	21685	MIR612	9249	FRMD8
chr3	23671081	23671470	Peak_1289	390	14.4928	9.33489	42.2205	36.8664	0.873187	1.08258	0.945291	0.44	TTS	MIR548AC	176108	UBE2E1	38980	UBE2E2
chr7	89262	89742	Peak_1604	481	28.9855	22.1704	63.3307	55.2995	0.873187	1.31665	1.14968	0.57	TSS	FAM20C	240633	LOC100288524	447394	PDGFA
chr19	45256478	45257016	Peak_943	539	31.2152	9.33489	60.2033	52.5346	0.87262	1.11694	0.974667	0.64	GENE	BCL3	24378	CBLC	42761	CEACAM16
chr14	65186854	65187208	unique_Peak_1153	355	18.9521	9.33489	35.9656	31.3364	0.871288	1.01312	0.882716	0.53	GENE	PLEKHG3	194047	CHURC1	25969	SPTB
chr18	46422991	46423741	Peak_861	751	14.4928	12.8355	86.7866	75.576	0.870827	1.15561	1.00634	0.6	TTS	SMAD7	590376	MIR1539	33780	CTIF
chr6	44145729	44146251	Peak_1569	523	25.641	17.5029	62.5489	54.3779	0.869366	1.19596	1.03973	0.49	GENE	CAPN11	41251	SLC29A1	22734	TMEM63B
chr7	73309104	73309786	Peak_1651	683	17.8372	7.00117	74.2768	64.5161	0.868591	1.08751	0.944599	0.59	TTS	WBSCR28	52590	WBSCR27	62430	CLDN4
chr11	131926579	131927017	Peak_434	439	15.6076	9.33489	44.5661	38.7097	0.868591	1.01517	0.881769	0.45	GENE	NTM	1140416	SNX19	358076	OPCML
chr1	209830525	209830868	unique_Peak_307	344	20.0669	5.83431	38.3112	33.1797	0.866058	1.1137	0.964527	0.58	TSS	LAMB3	5023	LAMB3	43413	CAMK1G
chr11	12243653	12244234	Peak_322	582	66.8896	7.00117	100.078	86.6359	0.865683	1.71956	1.48859	0.61	GENE	MICAL2	64503	MICALCL	263072	USP47
chr6	36094695	36095856	Peak_1539	1162	80.2676	52.5088	200.156	173.272	0.865683	1.72252	1.49115	0.51	TSS	MAPK13	69274	BRPF3	16263	MAPK14
chr1	56184444	56185023	Peak_69	580	36.7893	21.0035	61.767	53.4562	0.865449	1.06495	0.921659	0.48	TTS	MIR4422	503695	USP24	501606	LOC100507634
chr7	1576684	1577210	Peak_1608	527	8.91862	16.3361	61.767	53.4562	0.865449	1.17205	1.01435	0.66	GENE	MAFK	32761	KIAA1908	4923	TMEM184A
chr15	74712833	74713367	Peak_649	535	6.68896	10.5018	55.5121	47.9263	0.863348	1.03761	0.895818	0.6	GENE	SEMA7A	40505	LOC440288	25217	UBL7
chr6	35152830	35154249	Peak_1537	1420	78.0379	66.5111	143.081	123.502	0.863166	1.00761	0.869735	0.51	TSS	SCUBE3	44353	TCP11	94350	ANKS1A
chr1	46985986	46986693	Peak_62	708	14.4928	14.0023	107.897	93.0876	0.862746	1.52397	1.3148	0.6	TTS	DMBX1	18028	MKNK1-AS1	24976	KNCN
chr5	141736086	141736782	Peak_1452	697	18.9521	4.66744	107.897	93.0876	0.862746	1.54802	1.33555	0.64	TSS	SPRY4	343814	GNPDA1	202426	NDFIP1
chr11	85885038	85885564	Peak_398	527	17.8372	18.6698	64.1126	55.2995	0.862538	1.21656	1.04933	0.45	TSS	EED	104378	PICALM	254250	CCDC83
chr3	111623617	111623903	unique_Peak_2545	287	13.3779	4.66744	28.9289	24.8848	0.860207	1.00797	0.867066	0.44	GENE	PHLDB2	74067	ABHD10	58466	PLCXD2
chr8	102039574	102039839	unique_Peak_3576	266	14.4928	7.00117	28.9289	24.8848	0.860207	1.08755	0.935519	0.57	TSS	FLJ42969	74084	YWHAZ	169559	ZNF706
chr20	25218404	25218766	unique_Peak_2190	363	28.9855	10.5018	43.0023	36.8664	0.85731	1.18464	1.0156	0.5	TSS	PYGB	89159	LOC284798	11225	ENTPD6
chr10	13908177	13908498	unique_Peak_409	322	28.9855	10.5018	33.62	28.5714	0.849834	1.0441	0.887311	0.5	GENE	FRMD4A	363362	BEND7	235470	PRPF18
chr10	3805338	3805707	unique_Peak_374	370	24.5262	12.8355	39.093	33.1797	0.848737	1.05657	0.896749	0.53	TTS	KLF6	590490	PITRM1	614702	LOC100507034
chr11	65780253	65780811	Peak_360	559	12.2631	8.16803	83.6591	70.9677	0.848297	1.49659	1.26955	0.6	GENE	CST6	10895	EIF1AD	3690	CATSPER1
chr8	145648293	145649439	Peak_1751	1147	35.6745	30.3384	128.225	108.756	0.848162	1.11792	0.948176	0.63	GENE	VPS28	6593	SLC39A4	5296	TONSL
chr22	38032723	38032977	unique_Peak_2393	255	13.3779	7.00117	30.4926	25.8065	0.846319	1.19579	1.01202	0.58	TSS	SH3BP1	21886	PDXP	3279	GGA1
chr17	18982014	18982674	Peak_749	661	34.5596	35.0058	91.4777	77.4194	0.846319	1.38393	1.17125	0.52	TSS	GRAP	48437	GRAPL	58340	SLC5A10
chr9	127071880	127072410	Peak_1803	531	41.2486	9.33489	77.4042	65.4378	0.845403	1.45771	1.23235	0.55	GENE	NEK6	43606	LOC100129034	43598	PSMB7
chr3	46989437	46990221	Peak_1297	785	34.5596	18.6698	124.316	105.069	0.845179	1.58364	1.33846	0.55	GENE	CCDC12	31343	NBEAL2	44540	PTH1R
chr19	18770687	18771823	Peak_926	1137	49.0524	35.0058	297.889	251.613	0.844653	2.61996	2.21295	0.64	GENE	KLHL26	23169	CRTC1	39406	TMEM59L
chr7	1311809	1312226	unique_Peak_3300	418	32.33	24.5041	52.3847	44.2396	0.844515	1.25322	1.05836	0.62	TTS	UNCX	112163	ZFAND2A	161977	MICALL2
chr8	103820496	103821068	Peak_1719	573	55.7414	24.5041	85.2228	71.8894	0.843546	1.48731	1.25461	0.56	TTS	AZIN1	152799	KLF10	247537	ODF1
chr5	1564125	1564516	unique_Peak_2827	392	27.8707	9.33489	49.2572	41.4747	0.842001	1.25656	1.05803	0.61	TTS	SDHAP3	40245	LPCAT1	33351	LOC728613
chr5	176018697	176019015	unique_Peak_3057	319	61.3155	17.5029	49.2572	41.4747	0.842001	1.54411	1.30015	0.51	GENE	CDHR2	38826	EIF4E1B	3946	GPRIN1
chr9	130307424	130308606	Peak_1811	1183	50.1672	24.5041	197.029	165.899	0.842001	1.6655	1.40236	0.62	GENE	FAM129B	66470	STXBP1	42235	LRSAM1
chr20	62318002	62318311	unique_Peak_2291	310	22.2965	2.33372	32.8382	27.6498	0.842001	1.0593	0.891928	0.63	GENE	RTEL1,RTEL1-TNFRSF6B	9847	TNFRSF6B	11838	ARFRP1
chr17	80175427	80175931	Peak_836	505	26.7559	12.8355	57.0758	47.9263	0.839694	1.13021	0.949035	0.63	TSS	CCDC57	10602	SLC16A3	24857	CSNK1D
chr9	133837879	133838688	Peak_1833	810	32.33	16.3361	86.7866	72.8111	0.838967	1.07144	0.898902	0.56	TSS	FIBCD1	24045	FIBCD1	75222	ABL1
chr7	151451283	151451578	unique_Peak_3461	296	23.4114	10.5018	40.6568	34.1014	0.838763	1.37354	1.15207	0.58	GENE	PRKAG2	122087	PRKAG2	341299	WDR86-AS1
chr19	12904091	12905022	Peak_903	932	26.7559	14.0023	94.6052	79.2627	0.837826	1.01508	0.850458	0.68	GENE	JUNB	12871	RNASEH2A	3077	PRDX2
chr8	103819432	103820084	Peak_1718	653	40.1338	25.6709	89.1321	74.6544	0.83757	1.36496	1.14325	0.58	TTS	AZIN1	151775	KLF10	246513	ODF1
chr8	29522702	29522935	unique_Peak_3517	234	11.1483	0	24.2377	20.2765	0.836569	1.0358	0.866517	0.46	TTS	LINC00589	256210	LOC286135	291969	MIR3148
chr8	142027789	142028196	unique_Peak_3642	408	26.7559	14.0023	48.4754	40.553	0.836569	1.18812	0.993946	0.48	TSS	PTK2	110727	DENND3	192877	SLC45A4
chr22	18471035	18471354	Peak_1219	320	6.68896	8.16803	32.0563	26.7281	0.833787	1.00176	0.835253	0.53	GENE	MICAL3	7468	MIR648	257574	BCL2L13
chr1	12656639	12656890	unique_Peak_38	252	20.0669	7.00117	32.0563	26.7281	0.833787	1.27208	1.06064	0.55	GENE	DHRS3	47801	AADACL4	84667	VPS13D
chr1	33899394	33899726	unique_Peak_91	333	33.4448	9.33489	45.3479	37.788	0.833291	1.3618	1.13478	0.47	TSS	ZSCAN20	58366	PHC2	80048	CSMD2
chr17	62703053	62703916	Peak_803	864	69.1193	25.6709	207.975	173.272	0.833138	2.40712	2.00546	0.51	TTS	LOC146880	45099	SMURF2	70772	LOC146880
chr14	53302115	53302639	Peak_563	525	15.6076	12.8355	71.9312	59.9078	0.832849	1.37012	1.1411	0.51	TTS	FERMT2	43991	GNPNAT1	23828	FERMT2
chr15	74248965	74249558	Peak_644	594	21.1817	15.1692	66.4582	55.2995	0.832095	1.11882	0.930969	0.58	TTS	LOXL1	28673	LOXL1-AS1	26297	STOML1
chr5	159339511	159339792	unique_Peak_3025	282	18.9521	8.16803	39.8749	33.1797	0.832095	1.414	1.17659	0.43	TSS	ADRA1B	96528	TTC1	163240	PWWP2A
chr8	145010614	145011048	Peak_1748	435	40.1338	12.8355	66.4582	55.2995	0.832095	1.52777	1.27125	0.64	GENE	PLEC	53394	GRINA	8527	MIR661
chr20	48925248	48925800	Peak_1128	553	16.7224	9.33489	55.5121	46.0829	0.830142	1.00384	0.833326	0.65	GENE	LOC284751	155189	TMEM189	116297	CEBPB
chr6	36584510	36585570	Peak_1542	1061	60.2007	38.5064	279.906	232.258	0.829771	2.63814	2.18905	0.48	TTS	MIR3925	59196	CDKN1A	12796	SRSF3
chr16	86958150	86958570	Peak_709	421	18.9521	8.16803	42.2205	35.023	0.829527	1.00286	0.831901	0.57	TTS	FOXL1	369519	MTHFSD	355823	FOXC2
chrX	9810496	9811108	Peak_1852	613	11.1483	15.1692	63.3307	52.5346	0.829527	1.03313	0.857008	0.57	GENE	SHROOM2	76797	GPR143	123022	TBL1X
chr6	41691227	41691521	unique_Peak_3187	295	16.7224	11.6686	36.7475	30.4147	0.827669	1.24568	1.03101	0.65	GENE	TFEB	57125	PRICKLE4	13074	PGC
chr4	129473899	129474480	Peak_1382	582	31.2152	26.8378	96.9507	80.1843	0.827063	1.66582	1.37774	0.49	TSS	PHF17	264206	PGRMC2	330962	SCLT1
chr12	124876567	124877333	Peak_498	767	25.641	22.1704	107.115	88.4793	0.826022	1.39654	1.15358	0.6	GENE	NCOR2	419787	CCDC92	76380	FAM101A
chr22	27648204	27648621	Peak_1227	418	11.1483	3.50058	46.9116	38.7097	0.825161	1.12229	0.926069	0.43	TTS	MN1	634422	CRYBB1	575973	MIAT
chr19	55883939	55884568	Peak_962	630	24.5262	11.6686	111.806	92.1659	0.824337	1.7747	1.46295	0.66	TSS	IL11	3950	TMEM190	6358	TMEM238
chr6	14664873	14665195	unique_Peak_3114	323	36.7893	8.16803	41.4386	34.1014	0.822937	1.28293	1.05577	0.5	TTS	CD83	581171	JARID2	684794	RNF182
chr12	124866192	124866932	Peak_493	741	39.019	28.0047	164.973	135.484	0.821251	2.22635	1.82839	0.6	GENE	NCOR2	409399	CCDC92	65992	FAM101A
chr20	60934173	60935195	Peak_1162	1023	71.3489	18.6698	113.37	93.0876	0.821096	1.10821	0.909947	0.68	GENE	LAMA5	27071	MIR4758	29001	CABLES2
chr2	161062017	161062526	Peak_1052	510	7.80379	10.5018	53.9484	44.2396	0.820036	1.05781	0.867444	0.54	TSS	ITGB6	143146	PLA2R1	66390	RBMS1
chr20	1398976	1399499	Peak_1080	524	17.8372	18.6698	82.0954	67.2811	0.819548	1.56671	1.28399	0.48	TTS	NSFL1C	25422	FKBP1A	39859	SDCBP2-AS1
chr17	16913707	16914732	Peak_741	1026	59.0858	42.007	143.081	117.051	0.818076	1.39455	1.14084	0.57	TSS	MPRIP	38818	TNFRSF13B	190089	PLD6
chr12	132969944	132970425	Peak_508	482	8.91862	5.83431	48.4754	39.6313	0.817556	1.00571	0.822227	0.58	TSS	GALNT9	96972	FBRSL1	112699	LOC100130238
chr5	14037371	14037824	Peak_1400	454	14.4928	14.0023	48.4754	39.6313	0.817556	1.06774	0.872937	0.53	TSS	DNAH5	106231	TRIO	667311	ANKH
chr16	57667858	57668495	Peak_690	638	36.7893	22.1704	71.1493	58.0645	0.816094	1.11519	0.910102	0.59	GENE	GPR56	5030	GPR56	57077	GPR114
chr8	129195386	129195882	unique_Peak_3625	497	32.33	10.5018	60.9851	49.7696	0.816094	1.22707	1.0014	0.4	TTS	MIR1208	701250	LOC727677	82135	PVT1
chr8	145002181	145003188	Peak_1747	1008	74.6934	46.6744	193.12	157.604	0.816094	1.91587	1.56353	0.6	GENE	PLEC	55251	EPPK1	16674	MIR661
chr1	8257719	8258337	Peak_7	619	50.1672	14.0023	83.6591	68.2028	0.815246	1.35152	1.10182	0.54	TSS	SLC45A1	171635	ERRFI1	154435	RERE
chr20	36919430	36920001	Peak_1110	572	36.7893	17.5029	83.6591	68.2028	0.815246	1.46257	1.19236	0.55	TSS	BPI	30542	KIAA1755	129523	LOC388796
chr2	112252444	112252973	unique_Peak_2014	530	25.641	16.3361	53.1665	43.318	0.81476	1.00314	0.81732	0.47	GENE	LOC541471	174041	MIR4435-1	272505	ANAPC1
chr2	100268473	100268932	Peak_1032	460	15.6076	18.6698	53.1665	43.318	0.81476	1.15579	0.941695	0.51	GENE	AFF3	162223	REV1	251975	EIF5B
chr12	109232000	109232632	Peak_477	633	51.2821	26.8378	96.1689	78.341	0.814619	1.51926	1.23761	0.51	GENE	SSH1	10989	SSH1	72341	SVOP
chr10	80516510	80516991	Peak_260	482	12.2631	8.16803	55.5121	45.1613	0.813539	1.1517	0.936956	0.56	TTS	LOC283050	312041	ZMIZ1	504349	LOC100132987
chr3	40940581	40941437	Peak_1295	857	46.8227	18.6698	241.595	196.313	0.812572	2.81908	2.2907	0.45	TSS	CTNNB1	446210	ENTPD3-AS1	347080	ULK4
chr12	132345280	132345866	Peak_506	587	10.0334	12.8355	70.3675	57.1429	0.812063	1.19876	0.973473	0.6	TTS	MMP17	33705	ULK1	61290	SFSWAP
chr10	11924005	11924468	Peak_192	464	14.4928	7.00117	47.6935	38.7097	0.811634	1.02788	0.83426	0.46	GENE	LOC219731	186697	DHTKD1	9961	C10orf47
chr19	6744905	6745399	unique_Peak_1751	495	20.0669	32.6721	50.0391	40.553	0.810426	1.01089	0.819252	0.63	GENE	TRIP10	7519	GPR108	7020	SH2D3A
chr4	10592587	10592828	unique_Peak_2670	242	7.80379	3.50058	25.0195	20.2765	0.810426	1.03387	0.837872	0.51	GENE	CLNK	133676	ZNF518B	807075	DRD5
chr10	5605923	5606610	Peak_184	688	20.0669	15.1692	114.934	93.0876	0.809925	1.67055	1.35302	0.59	TTS	CALML3	64734	CALML5	74553	ASB13
chr11	9385537	9386337	Peak_314	801	14.4928	14.0023	104.769	84.7926	0.809327	1.30798	1.05858	0.63	TSS	IPO7	49622	TMEM41B	95165	LOC644656
chr14	69044479	69044921	Peak_577	443	18.9521	18.6698	67.24	54.3779	0.808713	1.51783	1.22749	0.45	GENE	RAD51B	613493	EXD2	80102	RAD51B
chr9	130283390	130284623	Peak_1810	1234	44.5931	30.3384	164.191	132.719	0.808321	1.33056	1.07552	0.62	GENE	FAM129B	70296	RPL12	18227	LRSAM1
chr19	18140616	18141088	Peak_923	473	25.641	8.16803	54.7303	44.2396	0.808321	1.15709	0.935299	0.54	TTS	ARRDC2	67750	MAST3	29518	IL12RB1
chr11	1850169	1850726	Peak_311	558	24.5262	15.1692	74.2768	59.9078	0.806549	1.33113	1.07362	0.58	TSS	SYT8	9785	TNNI2	30246	MIR4298
chr11	122051154	122051590	Peak_409	437	25.641	9.33489	44.5661	35.9447	0.806549	1.01982	0.822533	0.43	GENE	MIR100HG	28356	MIR100	546901	SORL1
chr17	48104950	48105324	unique_Peak_1572	375	23.4114	9.33489	44.5661	35.9447	0.806549	1.18843	0.958525	0.59	TTS	LOC284080	28202	ITGA3	52814	DLX4
chr17	76325395	76326241	Peak_827	847	43.4783	26.8378	91.4777	73.7327	0.806018	1.08002	0.870516	0.6	TTS	SOCS3	48916	PGS1	88750	TMEM235
chr9	133803284	133803734	Peak_1831	451	15.6076	8.16803	46.9116	37.788	0.805515	1.04017	0.837872	0.54	GENE	FIBCD1	34284	QRFP	40447	ABL1
chr6	14706614	14707215	Peak_1518	602	34.5596	24.5041	78.9679	63.5945	0.80532	1.31176	1.05639	0.47	TSS	JARID2	542171	JARID2	569767	CD83
chr11	69235267	69235731	Peak_378	465	18.9521	12.8355	49.2572	39.6313	0.804579	1.0593	0.852287	0.64	TTS	MYEOV	220373	CCND1	244832	ORAOV1
chr15	75336001	75336511	Peak_653	511	15.6076	8.16803	51.6028	41.4747	0.803729	1.00984	0.811637	0.58	GENE	PPCDC	86481	RPP25	22420	SCAMP5
chr21	36359258	36359780	Peak_1176	523	25.641	5.83431	71.1493	57.1429	0.80314	1.36041	1.0926	0.51	GENE	RUNX1	98532	RUNX1	50713	RUNX1-IT1
chr11	76288205	76288727	Peak_396	523	16.7224	8.16803	56.294	45.1613	0.80224	1.07637	0.863505	0.57	TTS	C11orf30	196586	PRKRIR	80101	LRRC32
chr2	28629231	28629952	Peak_988	722	26.7559	12.8355	75.8405	60.8295	0.802071	1.05042	0.842514	0.54	GENE	FOSL2	89346	PLB1	67825	BRE
chr20	48644209	48644749	Peak_1123	541	16.7224	10.5018	80.5317	64.5161	0.801127	1.48857	1.19253	0.61	TTS	LINC00651	112399	SPATA2	39059	SNAI1
chr21	38710875	38711282	Peak_1186	408	11.1483	4.66744	41.4386	33.1797	0.800696	1.01565	0.813229	0.43	TSS	DYRK1A	71246	DSCR3	117042	DSCR9
chr5	173191308	173191937	Peak_1487	630	21.1817	10.5018	85.2228	68.2028	0.800287	1.35274	1.08258	0.52	TSS	CPEB4	147957	BOD1	179548	LOC285593
chr17	76326998	76327376	unique_Peak_1636	379	23.4114	11.6686	43.7842	35.023	0.799901	1.15526	0.924091	0.54	TTS	SOCS3	47547	PGS1	90119	TMEM235
chr19	2578644	2579636	Peak_881	993	24.5262	18.6698	204.066	163.134	0.799417	2.05504	1.64284	0.64	GENE	GNG7	122174	LMNB2	100883	GADD45B
chr5	148345190	148345828	Peak_1458	639	34.5596	10.5018	70.3675	56.2212	0.798966	1.10121	0.879831	0.47	TTS	SH3TC2	175544	ABLIM3	137312	ADRB2
chr11	124940616	124941103	unique_Peak_816	488	43.4783	24.5041	70.3675	56.2212	0.798966	1.44196	1.15207	0.56	GENE	SLC37A2	93699	PKNOX2	23406	TMEM218
chr4	71381469	71381950	Peak_1374	482	13.3779	8.16803	48.4754	38.7097	0.798543	1.00571	0.803105	0.36	TSS	AMTN	76265	AMBN	32996	MUC7
chr5	171870469	171870950	Peak_1482	482	12.2631	17.5029	48.4754	38.7097	0.798543	1.00571	0.803105	0.53	GENE	SH3PXD2B	159915	UBTD2	240252	EFCAB9
chr9	131654613	131655071	Peak_1816	459	11.1483	10.5018	48.4754	38.7097	0.798543	1.05611	0.843348	0.64	GENE	LRRC8A	10488	CCBL1	52966	DOLK
chr20	59761069	59761817	Peak_1160	749	18.9521	28.0047	77.4042	61.7512	0.797775	1.03343	0.824448	0.43	TSS	CDH4	313033	CDH4	708204	MIR4533
chr13	114523790	114524772	Peak_545	983	33.4448	11.6686	113.37	90.3226	0.796707	1.1533	0.918846	0.63	GENE	GAS6,GAS6-AS1	42868	LOC100506394	9382	FAM70B
chr8	145044927	145045500	Peak_1750	574	20.0669	18.6698	57.8577	46.0829	0.796488	1.00797	0.802839	0.64	GENE	PLEC	17126	PLEC	6106	PARP10
chr2	87754622	87755217	Peak_1028	596	21.1817	17.5029	60.2033	47.9263	0.796074	1.01012	0.804132	0.46	GENE	LINC00152	174354	MIR4435-1	300559	RGPD1
chr10	79708912	79709409	Peak_256	498	22.2965	14.0023	62.5489	49.7696	0.795691	1.256	0.999389	0.55	TTS	LOC100128292	22813	DLG5	25746	POLR3A
chr6	44025990	44027928	Peak_1567	1939	121.516	84.014	405.004	321.659	0.794212	2.08873	1.65889	0.53	TTS	C6orf223	68416	TMEM63B	54413	MRPL14
chr1	211816540	211817177	Peak_148	638	17.8372	21.0035	78.9679	62.6728	0.793649	1.23774	0.982332	0.56	TTS	NEK2	64760	SLC30A1	19255	NEK2
chr16	83177290	83177848	Peak_698	559	23.4114	17.5029	81.3135	64.5161	0.793424	1.45462	1.15413	0.47	GENE	CDH13	364381	MIR3182	865819	SLC38A8
chr7	73119136	73119709	Peak_1648	574	28.9855	9.33489	86.0047	68.2028	0.793012	1.49834	1.1882	0.6	GENE	STX1A	6224	MIR4284	6872	WBSCR22
chr1	856365	856790	Peak_1	426	14.4928	3.50058	45.3479	35.9447	0.792643	1.06451	0.843772	0.67	TSS	LOC100130417	4543	SAMD11	23005	NOC2L
chr11	12013904	12014304	Peak_317	401	13.3779	10.5018	45.3479	35.9447	0.792643	1.13087	0.896377	0.46	GENE	DKK3	118033	MICAL2	33232	USP47
chr6	11614069	11614537	unique_Peak_3100	469	13.3779	12.8355	47.6935	37.788	0.792309	1.01692	0.805715	0.42	TTS	TMEM170B	231722	NEDD9	99584	ADTRP
chr17	19108187	19108878	Peak_754	692	35.6745	31.5053	95.387	75.576	0.792309	1.37843	1.09214	0.52	TSS	EPN2	66173	EPN2-IT1	46385	GRAPL
chr21	38256070	38256499	Peak_1185	430	16.7224	5.83431	50.0391	39.6313	0.792007	1.1637	0.921659	0.5	GENE	HLCS	122578	DSCR6	133775	SIM2
chr11	727732	728258	Peak_305	527	22.2965	7.00117	54.7303	43.318	0.791481	1.03852	0.821973	0.66	TTS	EPS8L2	19436	TALDO1	23866	TMEM80
chr6	158452397	158452885	Peak_1592	489	20.0669	10.5018	54.7303	43.318	0.791481	1.11923	0.885848	0.56	GENE	SYNJ2	136737	GTF2H5	29226	SYNJ2-IT1
chr1	23076640	23077266	Peak_32	627	18.9521	21.0035	64.1126	50.6912	0.79066	1.02253	0.808473	0.47	GENE	EPHB2	268987	KDM1A	30862	MIR4684
chr21	36260171	36260713	Peak_1175	543	20.0669	12.8355	64.1126	50.6912	0.79066	1.18071	0.93354	0.56	GENE	RUNX1	150963	LINC00160	103274	LOC100506385
chr11	65188676	65189014	Peak_355	339	50.1672	4.66744	66.4582	52.5346	0.790491	1.96042	1.54969	0.57	TSS	NEAT1	23083	MIR612	7850	FRMD8
chr10	5638791	5639413	Peak_186	623	11.1483	21.0035	78.1861	61.7512	0.789797	1.25499	0.99119	0.63	TTS	ASB13	87698	FAM208B	70877	CALML3
chr19	13274362	13275783	Peak_908	1422	79.1527	67.6779	191.556	151.152	0.789076	1.34709	1.06295	0.6	TTS	IER2	14086	STX10	23112	NACC1
chr19	13972420	13973079	Peak_917	660	32.33	15.1692	113.37	89.4009	0.788578	1.71772	1.35456	0.61	TSS	MIR181C	12939	MIR181D	20418	C19orf57
chr10	80737271	80738084	Peak_263	814	37.9041	22.1704	134.48	105.991	0.788152	1.65209	1.3021	0.57	GENE	LOC283050	91114	ZMIZ1	404405	ZCCHC24
chr1	222019251	222019574	Peak_155	324	8.91862	1.16686	32.8382	25.8065	0.785868	1.01352	0.796495	0.53	TSS	DUSP10	108611	DUSP10	676189	HHIPL2
chr1	9271532	9271818	unique_Peak_24	287	17.8372	7.00117	30.4926	23.9631	0.785868	1.06246	0.834952	0.55	TSS	H6PD	59839	MIR34A	236527	CA6
chr6	3809060	3809424	unique_Peak_3074	365	21.1817	7.00117	39.8749	31.3364	0.785868	1.09246	0.858532	0.53	TSS	FAM50B	56996	PXDC1	259350	FAM217A
chr3	58036954	58037239	unique_Peak_2504	286	21.1817	3.50058	32.8382	25.8065	0.785868	1.14819	0.902323	0.46	GENE	FLNB	186162	ABHD6	122203	SLMAP
chr20	55606339	55606718	unique_Peak_2269	380	46.8227	15.1692	49.2572	38.7097	0.785868	1.29624	1.01868	0.54	TTS	BMP7	298302	SPO11	290029	MIR4325
chr17	16933961	16934405	Peak_743	445	11.1483	9.33489	65.6763	51.6129	0.785868	1.47587	1.15984	0.55	TSS	MPRIP	58781	TNFRSF13B	170125	PLD6
chr11	834427	835423	Peak_306	997	40.1338	30.3384	147.772	116.129	0.785868	1.48216	1.16478	0.64	GENE	CD151	7898	TSPAN4	2934	EFCAB4A
chr20	50104084	50104806	unique_Peak_2258	723	28.9855	45.5076	89.1321	70.0461	0.785868	1.23281	0.968825	0.49	GENE	NFATC2	34931	MIR3194	108868	ATP9A
chr6	37101843	37102987	unique_Peak_3174	1145	86.9565	86.3477	156.372	122.581	0.783903	1.3657	1.07057	0.5	TSS	PIM1	123132	TBC1D22B	77538	TMEM217
chr11	65327504	65328374	Peak_358	871	31.2152	22.1704	109.461	85.7143	0.783061	1.25672	0.984091	0.57	TSS	LTBP3	10003	SSSCA1	8751	LOC254100
chr6	36794967	36795941	unique_Peak_3167	975	64.66	59.5099	104.769	82.0276	0.782936	1.07456	0.841309	0.53	GENE	CPNE5	58185	C6orf89	27151	PPIL1
chr20	49157376	49158053	Peak_1132	678	37.9041	15.1692	78.9679	61.7512	0.781977	1.16472	0.910784	0.46	GENE	PTPN1	44608	MIR645	44932	FAM65C
chr3	8671159	8671558	Peak_1279	400	22.2965	4.66744	43.7842	34.1014	0.778851	1.09461	0.852535	0.55	GENE	C3orf32	104127	CAV3	55005	LINC00312
chr19	16412832	16413164	unique_Peak_1771	333	20.0669	7.00117	43.7842	34.1014	0.778851	1.31484	1.02407	0.57	TSS	KLF2	128712	CIB3	53056	EPS15L1
chr21	44917871	44918759	Peak_1203	889	47.9376	23.3372	211.884	164.977	0.778618	2.3834	1.85576	0.55	TSS	LINC00313	71313	SIK1	30756	HSF2BP
chr9	139510089	139510497	Peak_1848	409	8.91862	9.33489	41.4386	32.2581	0.778454	1.01317	0.788706	0.6	TSS	EGFL7	47085	EGFL7	57301	AGPAT2
chr1	161053091	161053734	Peak_120	644	27.8707	4.66744	80.5317	62.6728	0.778238	1.25049	0.97318	0.6	GENE	PVRL4	13653	ARHGAP30	16933	PFDN2
chr6	11766672	11767351	Peak_1513	680	17.8372	12.8355	78.1861	60.8295	0.778009	1.1498	0.894551	0.39	GENE	ADTRP	245712	HIVEP1	183255	TMEM170B
chr19	54523372	54523881	Peak_960	510	35.6745	16.3361	73.4949	57.1429	0.777508	1.44108	1.12045	0.52	TTS	CACNG6	82533	NDUFA3	20453	VSTM1
chr19	2540620	2541291	Peak_878	672	21.1817	15.1692	132.916	103.226	0.776622	1.97792	1.5361	0.62	GENE	GNG7	83990	LMNB2	62699	GADD45B
chr3	177076503	177076746	unique_Peak_2600	244	16.7224	4.66744	32.0563	24.8848	0.776284	1.31378	1.01987	0.55	TSS	LINC00578	161577	TBL1XR1	1553197	NAALADL2
chr3	87042714	87043182	Peak_1310	469	15.6076	9.33489	59.4214	46.0829	0.775528	1.26698	0.982579	0.44	TSS	VGLL3	233464	CHMP2B	232390	MIR4795
chr17	1626240	1626697	Peak_726	458	18.9521	11.6686	59.4214	46.0829	0.775528	1.29741	1.00618	0.52	GENE	WDR81	1365	WDR81	56360	SMYD4
chr17	77712844	77713371	Peak_830	528	23.4114	18.6698	57.0758	44.2396	0.775103	1.08098	0.837872	0.56	GENE	ENPP7	32050	MIR4739	55068	CBX8
chr1	207414008	207414490	Peak_137	483	13.3779	12.8355	57.0758	44.2396	0.775103	1.18169	0.915934	0.36	TSS	CD55	189827	YOD1	95932	C4BPA
chr15	67397770	67398009	unique_Peak_1285	240	11.1483	3.50058	27.3651	21.1982	0.774641	1.14021	0.883257	0.48	GENE	SMAD3	20164	SMAD3	95477	AAGAB
chr21	46847173	46848099	Peak_1217	927	26.7559	22.1704	102.424	79.2627	0.77387	1.1049	0.855045	0.65	GENE	COL18A1	2651	COL18A1-AS1	86992	SLC19A1
chr17	80255641	80256367	Peak_838	727	27.8707	22.1704	75.0586	58.0645	0.773589	1.03244	0.798687	0.6	TTS	CD7	24410	CSNK1D	22895	SECTM1
chrX	39614887	39615299	Peak_1855	413	6.68896	7.00117	43.0023	33.1797	0.771579	1.04122	0.803383	0.54	TTS	BCOR	428477	LOC286442	871079	CXorf38
chr11	70005591	70006251	Peak_388	661	31.2152	15.1692	81.3135	62.6728	0.770755	1.23016	0.948151	0.62	GENE	ANO1	43347	FADD	308039	SHANK2
chr6	12289915	12290905	Peak_1514	991	36.7893	36.1727	117.279	90.3226	0.770151	1.18344	0.911429	0.49	GENE	EDN1	426626	PHACTR1	102148	RNU6-48
chr9	117314285	117314654	unique_Peak_3758	370	17.8372	2.33372	38.3112	29.4931	0.76983	1.03544	0.79711	0.5	TSS	ATP6V1G1	46734	DFNB31	114244	LOC100505478
chr1	16469992	16470855	Peak_20	864	49.0524	19.8366	94.6052	72.8111	0.769631	1.09497	0.842721	0.62	GENE	EPHA2	70297	FAM131C	54175	ARHGEF19
chr10	38816086	38816972	unique_Peak_459	887	114.827	84.014	128.225	98.6175	0.769096	1.44561	1.11181	0.4	TTS	LOC399744	124749	SEPT7L	149096	HSD17B7P2
chr14	102746219	102746499	unique_Peak_1222	281	35.6745	8.16803	35.9656	27.6498	0.768784	1.27991	0.983978	0.46	GENE	MOK	37354	ZNF839	56349	WDR20
chr3	52127538	52128201	Peak_1302	664	20.0669	8.16803	87.5684	67.2811	0.768326	1.3188	1.01327	0.54	GENE	POC1A	28742	C3orf74	104652	ACY1
chr4	1037162	1037879	Peak_1358	718	44.5931	22.1704	121.188	93.0876	0.768122	1.68786	1.29648	0.63	TTS	FGFRL1	50297	SLC26A1	27745	RNF212
chr2	86668095	86668373	unique_Peak_1981	279	23.4114	9.33489	33.62	25.8065	0.767592	1.20502	0.924962	0.53	GENE	KDM3A	349	KDM3A	62318	CHMP3
chr19	44269335	44269794	unique_Peak_1816	460	26.7559	12.8355	49.2572	37.788	0.767157	1.07081	0.821479	0.56	TTS	KCNN4	10423	SMG9	30514	LYPD5
chr10	12762304	12762741	Peak_195	438	23.4114	5.83431	49.2572	37.788	0.767157	1.12459	0.86274	0.43	GENE	CAMK1D	112610	LOC283070	141701	MIR4480
chr12	11872669	11873096	Peak_444	428	10.0334	7.00117	46.9116	35.9447	0.766221	1.09607	0.839829	0.54	GENE	ETV6	324385	PRB2	71941	RNU6-19
chr7	55063465	55064127	Peak_1643	663	55.7414	24.5041	107.115	82.0276	0.765791	1.61561	1.23722	0.42	TSS	EGFR	236857	SEC61G	183646	LOC100507500
chr2	65528069	65528644	Peak_1015	576	22.2965	14.0023	73.4949	56.2212	0.764967	1.27595	0.976062	0.49	TTS	SPRED2	170922	RAB1A	29967	ACTR2
chr10	5588449	5589387	Peak_181	939	35.6745	16.3361	100.078	76.4977	0.764379	1.0658	0.814672	0.53	TTS	CALML3	47385	CALML5	87899	NET1
chr17	40066843	40067417	Peak_775	575	21.1817	9.33489	71.1493	54.3779	0.764278	1.23738	0.945702	0.58	GENE	ACLY	19757	TTC25	61308	DNAJC7
chr20	34652652	34653307	Peak_1105	656	35.6745	12.8355	68.8038	52.5346	0.763542	1.04884	0.800832	0.67	TSS	LINC00657	26446	EPB41L1	34358	C20orf152
chr1	59347024	59347682	Peak_73	659	39.019	15.1692	82.0954	62.6728	0.763415	1.24576	0.951029	0.52	GENE	LOC100131060	97568	JUN	250254	HSD52
chr19	13957279	13959005	Peak_914	1727	102.564	57.1762	374.511	285.714	0.762899	2.16857	1.6544	0.65	TSS	MIR23A	10811	MIR27A	15098	ZSWIM4
chr5	149696547	149697296	Peak_1468	750	44.5931	14.0023	130.571	99.5392	0.762339	1.74094	1.32719	0.55	TSS	ARSI	27519	CAMK2A	84278	CD74
chr14	52294494	52295525	Peak_561	1032	35.6745	25.6709	117.279	89.4009	0.762292	1.13643	0.866288	0.49	TSS	GNG2	161218	C14orf166	97566	FRMD6
chr6	50992702	50993200	unique_Peak_3213	499	20.0669	18.6698	50.821	38.7097	0.761687	1.01846	0.775745	0.48	TTS	TFAP2B	976587	DEFB112	252205	TFAP2D
chr16	75278956	75279857	Peak_697	902	53.5117	9.33489	101.642	77.4194	0.761687	1.12685	0.858308	0.66	GENE	BCAR1	6427	BCAR1	20585	CTRB1
chr9	132539268	132539942	Peak_1825	675	36.7893	16.3361	101.642	77.4194	0.761687	1.50581	1.14695	0.6	TSS	PTGES	25826	TOR1B	35615	TOR1A
chr9	133733056	133734170	Peak_1829	1115	41.2486	25.6709	150.117	114.286	0.76131	1.34634	1.02498	0.48	GENE	ABL1	150890	LAMC3	35201	QRFP
chr5	149446558	149447074	Peak_1466	517	17.8372	15.1692	61.767	47.0046	0.760999	1.19472	0.90918	0.5	GENE	CSF1R	66086	TIGD6	14110	HMGXB3
chr14	77422711	77423539	Peak_590	829	28.9855	12.8355	107.897	82.0276	0.760242	1.30153	0.989477	0.65	TTS	IRF2BPL	141452	KIAA1737	86480	C14orf166B
chr20	23671179	23671703	Peak_1092	525	17.8372	14.0023	59.4214	45.1613	0.760017	1.13184	0.860215	0.57	TSS	CST4	52867	CST3	56748	CST1
chr20	56702755	56703145	Peak_1154	391	60.2007	8.16803	59.4214	45.1613	0.760017	1.51973	1.15502	0.51	TSS	C20orf85	181820	RAB22A	104882	PPP4R1L
chr12	132356648	132357191	Peak_507	544	12.2631	14.0023	81.3135	61.7512	0.75942	1.49473	1.13513	0.62	TTS	MMP17	22359	ULK1	72637	SFSWAP
chr2	128395236	128395684	Peak_1050	449	12.2631	8.16803	46.1298	35.023	0.759228	1.02739	0.780023	0.6	GENE	MYO7B	7978	GPR17	535	LIMS2
chr11	36474555	36474908	unique_Peak_693	354	33.4448	5.83431	46.1298	35.023	0.759228	1.3031	0.989351	0.44	GENE	PRR5L	114831	RAG1	30585	TRAF6
chr21	36237542	36238622	Peak_1174	1081	62.4303	25.6709	171.228	129.954	0.758955	1.58397	1.20216	0.52	GENE	RUNX1	128603	LINC00160	80914	LOC100506385
chr10	29607080	29607811	Peak_206	732	45.7079	16.3361	100.86	76.4977	0.758454	1.37787	1.04505	0.51	TTS	LYZL1	91055	LOC387647	138831	SVIL
chr16	88298614	88298874	unique_Peak_1445	261	16.7224	4.66744	32.8382	24.8848	0.757801	1.25817	0.95344	0.63	TTS	BANP	195134	ZNF469	410952	CYBA
chr17	38501218	38501652	Peak_764	435	18.9521	9.33489	52.3847	39.6313	0.756544	1.20425	0.911065	0.65	GENE	RARA	98240	IGFBP4	15469	GJD3
chr17	39929448	39929843	Peak_772	396	3.34448	9.33489	41.4386	31.3364	0.756213	1.04643	0.791323	0.6	GENE	JUP	38748	HAP1	28559	LEPREL4
chr17	21191208	21191519	unique_Peak_1506	312	22.2965	3.50058	41.4386	31.3364	0.756213	1.32816	1.00437	0.65	GENE	MAP2K3	34786	C17orf103	96079	DHRS7B
chr6	41680188	41681877	Peak_1556	1690	84.7269	60.6768	226.74	171.429	0.756059	1.34165	1.01437	0.6	GENE	TFEB	67467	PRICKLE4	23416	PGC
chr2	46300412	46301159	Peak_1002	748	40.1338	22.1704	91.4777	69.1244	0.755642	1.22296	0.924123	0.48	GENE	PRKCE	223755	EPAS1	438200	ATP6V1E2
chr9	38047606	38048161	Peak_1760	556	43.4783	12.8355	97.7326	73.7327	0.754433	1.75778	1.32613	0.49	GENE	SHB	143534	SLC25A51	180219	DCAF10
chr11	69682279	69682840	Peak_383	562	14.4928	11.6686	58.6396	44.2396	0.754433	1.04341	0.787182	0.57	TSS	FGF3	92389	FGF4	213318	CCND1
chr1	36816346	36816814	Peak_49	469	21.1817	16.3361	58.6396	44.2396	0.754433	1.25031	0.943276	0.59	GENE	STK40	26825	FAM176B	29632	SH3D21
chr6	42283566	42284842	Peak_1558	1277	105.909	65.3442	173.573	130.876	0.754008	1.35923	1.02487	0.48	GENE	TRERF1	98571	MRPS10	136410	GUCA1A
chr6	45413416	45413980	Peak_1573	565	33.4448	26.8378	67.24	50.6912	0.753885	1.19009	0.89719	0.42	GENE	RUNX2	67910	SUPT3H	452491	CLIC5
chr2	100438141	100438369	unique_Peak_1992	229	12.2631	2.33372	28.147	21.1982	0.753123	1.22913	0.925684	0.47	GENE	AFF3	331775	REV1	421527	EIF5B
chr2	20777561	20778085	Peak_980	525	27.8707	8.16803	64.8944	48.8479	0.752729	1.23608	0.930437	0.56	TTS	HS1BP3	88600	GDF7	106994	C2orf43
chr17	1014133	1015176	Peak_724	1044	43.4783	37.3396	129.789	97.6959	0.752729	1.24319	0.935784	0.6	GENE	ABR	2315	ABR	109265	TIMM22
chr20	49067191	49068433	Peak_1131	1243	46.8227	42.007	175.137	131.797	0.752539	1.40898	1.06032	0.49	TSS	PTPN1	134510	MIR645	134834	FAM65C
chr12	106327728	106328590	Peak_474	863	33.4448	16.3361	110.242	82.9493	0.752427	1.27743	0.961174	0.5	TTS	NUAK1	368421	TCP11L2	303499	CKAP4
chr17	18996530	18996797	unique_Peak_1502	268	21.1817	5.83431	36.7475	27.6498	0.752427	1.37117	1.03171	0.57	TSS	GRAPL	46328	GRAP	72660	SLC5A10
chr19	35451393	35451656	unique_Peak_1788	264	25.641	7.00117	36.7475	27.6498	0.752427	1.39195	1.04734	0.52	GENE	ZNF792	39721	GRAMD1A	15449	ZNF30
chr11	12245968	12246547	Peak_323	580	37.9041	10.5018	90.6959	68.2028	0.751994	1.56372	1.17591	0.56	GENE	MICAL2	62189	MICALCL	265386	USP47
chr20	31071566	31072127	Peak_1103	562	16.7224	11.6686	99.2963	74.6544	0.751834	1.76684	1.32837	0.7	GENE	C20orf112	462	C20orf112	44725	ASXL1
chr12	124721162	124721668	unique_Peak_1017	507	20.0669	29.1715	53.9484	40.553	0.7517	1.06407	0.799862	0.44	GENE	ZNF664-FAM101A	52294	FAM101A	87541	NCOR2
chr22	43594533	43595401	Peak_1259	869	18.9521	14.0023	222.048	166.82	0.751279	2.55522	1.91968	0.54	TTS	SCUBE1	11830	TTLL12	35719	TSPO
chr19	18886568	18887497	Peak_929	930	32.33	19.8366	168.1	126.267	0.751144	1.80753	1.35771	0.63	GENE	CRTC1	55711	UPF1	6550	COMP
chr19	41830747	41831447	Peak_937	701	31.2152	16.3361	114.152	85.7143	0.750881	1.62841	1.22274	0.59	GENE	CCDC97	38773	TMEM91	5714	TGFB1
chr17	48128455	48128717	unique_Peak_1573	263	26.7559	9.33489	34.4019	25.8065	0.750147	1.30806	0.981234	0.59	GENE	LOC284080	4753	ITGA3	60086	SAMD14
chr5	153665244	153665665	Peak_1476	422	18.9521	8.16803	43.0023	32.2581	0.750147	1.01901	0.764409	0.46	GENE	GALNT10	160062	SAP30L	103874	FLJ38109
chr20	62313755	62314339	Peak_1171	585	52.3969	11.6686	86.0047	64.5161	0.750147	1.47017	1.10284	0.62	GENE	RTEL1,RTEL1-TNFRSF6B	13956	TNFRSF6B	15947	ARFRP1
chr1	37937141	37937723	Peak_50	583	36.7893	21.0035	94.6052	70.9677	0.750147	1.62273	1.21729	0.57	GENE	LOC728431	2686	ZC3H12A	18128	MEAF6
chr17	7255027	7255682	Peak_733	656	18.9521	8.16803	92.2596	69.1244	0.749238	1.4064	1.05373	0.74	GENE	KCTD11	3142	TMEM95	562	ACAP1
chr1	8918145	8918532	unique_Peak_21	388	23.4114	8.16803	40.6568	30.4147	0.748086	1.04785	0.783885	0.48	TTS	ENO1	20555	ENO1-AS1	145020	SLC2A7
chr20	49004481	49004736	unique_Peak_2248	256	20.0669	7.00117	32.0563	23.9631	0.747533	1.2522	0.93606	0.51	TTS	LOC284751	122282	PTPN1	195382	CEBPB
chr20	46081616	46082616	Peak_1120	1001	42.3634	35.0058	123.534	92.1659	0.746077	1.23411	0.920738	0.46	TSS	NCOA3	96642	ZMYND8	132618	LOC100131496
chr3	194592155	194593117	Peak_1354	963	23.4114	19.8366	100.078	74.6544	0.745961	1.03923	0.775227	0.54	TTS	LOC100507391	199430	LSG1	182870	FAM43A
chr1	59350816	59351451	Peak_74	636	55.7414	11.6686	97.7326	72.8111	0.745003	1.53668	1.14483	0.49	GENE	LOC100131060	101349	JUN	246474	HSD52
chr14	65647143	65647730	Peak_572	588	14.4928	16.3361	74.2768	55.2995	0.744506	1.26321	0.940468	0.47	TSS	MAX	208562	RAB15	86408	LOC100506321
chr10	122267839	122268357	Peak_287	519	28.9855	17.5029	59.4214	44.2396	0.744506	1.14492	0.852401	0.5	GENE	PPAPDC1A	76492	MIR5694	253225	WDR11-AS1
chr2	101519356	101519662	unique_Peak_1996	307	18.9521	12.8355	44.5661	33.1797	0.744506	1.45166	1.08077	0.49	GENE	NPAS2	99181	RPL31	104180	TBC1D8
chr2	71943961	71944672	Peak_1020	712	49.0524	22.1704	95.387	70.9677	0.743998	1.33971	0.996738	0.54	TTS	DYSF	490084	PAIP2B	282126	ZNF638
chr1	236260281	236260774	Peak_177	494	113.712	95.6826	190.774	141.935	0.743998	3.86182	2.87319	0.56	TSS	NID1	45304	GPR137B	117894	ERO1LB
chr19	55885402	55886273	Peak_963	872	26.7559	16.3361	114.152	84.7926	0.742807	1.30908	0.972393	0.65	TSS	TMEM190	4007	IL11	4774	TMEM238
chr12	124875193	124875734	Peak_496	542	23.4114	14.0023	78.1861	58.0645	0.742645	1.44255	1.0713	0.62	GENE	NCOR2	418301	CCDC92	74894	FAM101A
chr8	128943815	128944506	Peak_1733	692	40.1338	29.1715	118.061	87.5576	0.74163	1.70608	1.26528	0.58	GENE	PVT1	28718	MIR1205	135887	MIR1204
chr2	95981729	95982098	unique_Peak_1986	370	31.2152	17.5029	48.4754	35.9447	0.741504	1.31015	0.971478	0.58	GENE	KCNIP3	30854	KCNIP3	24859	PROM2
chr6	40964621	40965771	Peak_1550	1151	85.8417	46.6744	130.571	96.7742	0.741163	1.13441	0.840784	0.45	TTS	UNC5CL	45040	TSPO2	69334	C6orf130
chr22	46330441	46331143	Peak_1265	703	17.8372	19.8366	73.4949	54.3779	0.739886	1.04545	0.773512	0.6	GENE	WNT7B	71703	LOC730668	89605	ATXN10
chr3	194754105	194754539	Peak_1355	435	24.5262	18.6698	58.6396	43.318	0.738716	1.34804	0.995815	0.46	TTS	XXYLT1	361116	LSG1	241142	ACAP2
chr6	43026978	43028154	Peak_1559	1177	63.5452	31.5053	123.534	91.2442	0.738616	1.04957	0.775227	0.6	GENE	KLC4,MRPL2	615	KLC4	30229	RRP36
chr10	49195863	49196659	Peak_233	797	56.8562	30.3384	189.992	140.092	0.737358	2.38384	1.75774	0.55	TTS	FAM25G	243632	BMS1P5	21897	LOC399753
chr20	49961950	49962588	unique_Peak_2255	639	24.5262	18.6698	68.8038	50.6912	0.736751	1.07674	0.79329	0.54	TTS	NFATC2	322594	KCNG1	107172	MIR3194
chr9	132250862	132251308	Peak_1822	447	5.57414	8.16803	50.0391	36.8664	0.736751	1.11944	0.824751	0.67	GENE	LOC100506190	137349	NTMT1	123418	C9orf50
chr4	8280235	8280459	unique_Peak_2665	225	15.6076	4.66744	31.2744	23.0415	0.736751	1.38997	1.02407	0.66	GENE	HTRA3	119788	ABLIM2	37517	SH3TC1
chr3	197217098	197217314	unique_Peak_2643	217	16.7224	4.66744	31.2744	23.0415	0.736751	1.44122	1.06182	0.52	TTS	BDH1	191759	DLG1	123691	LOC220729
chr18	9741705	9742359	Peak_846	655	8.91862	23.3372	100.078	73.7327	0.736751	1.52791	1.12569	0.56	GENE	RAB31	127427	PPP4R1	203926	RALBP1
chr10	17270249	17270831	Peak_202	583	27.8707	16.3361	78.9679	58.0645	0.735292	1.35451	0.995961	0.62	GENE	VIM	26470	TRDMT1	92135	ST8SIA6
chr14	65272989	65273689	Peak_571	701	16.7224	18.6698	72.7131	53.4562	0.735167	1.03728	0.762571	0.48	GENE	SPTB	107739	CHURC1	62279	PLEKHG3
chr6	33557838	33558392	Peak_1529	555	28.9855	16.3361	66.4582	48.8479	0.735018	1.19744	0.880143	0.61	GENE	LINC00336	10045	BAK1	1312	GGNBP1
chr3	193852207	193853125	Peak_1350	919	17.8372	8.16803	101.642	74.6544	0.734484	1.10601	0.812344	0.72	TSS	HES1	131218	LOC647323	166322	LOC100131551
chr8	128929585	128930366	Peak_1730	782	35.6745	23.3372	89.1321	65.4378	0.734166	1.1398	0.8368	0.54	GENE	PVT1	42903	MIR1205	121702	MIR1204
chr8	141601434	141601785	unique_Peak_3641	352	26.7559	7.00117	41.4386	30.4147	0.733971	1.17723	0.864055	0.46	GENE	EIF2C2	132932	TRAPPC9	66871	PTK2
chr16	85558438	85559115	Peak_701	678	22.2965	10.5018	82.8772	60.8295	0.733971	1.22238	0.89719	0.64	TSS	KIAA0182	88147	KIAA0182	152503	GINS2
chr9	72735448	72736240	Peak_1771	793	32.33	11.6686	208.757	152.995	0.732888	2.63249	1.92932	0.48	GENE	MAMDC2	138033	SMC5	32205	LOC100507244
chr9	131673773	131674295	Peak_1817	523	32.33	14.0023	57.8577	42.3963	0.732769	1.10627	0.810637	0.6	GENE	LRRC8A	9139	PHYHD1	33774	DOLK
chr1	235147404	235148101	Peak_175	698	26.7559	8.16803	90.6959	66.3594	0.73167	1.29937	0.950708	0.51	TTS	TOMM20	344000	GGPS1	143365	SNORA14B
chr11	65782801	65783396	Peak_361	596	41.2486	21.0035	84.441	61.7512	0.731294	1.41679	1.03609	0.61	TTS	CATSPER1	13462	EIF1AD	2123	CST6
chr1	208376668	208377278	Peak_139	611	35.6745	8.16803	71.9312	52.5346	0.730345	1.17727	0.859813	0.48	GENE	PLXNA2	292290	CD34	381032	LOC148696
chr2	20001185	20001511	Peak_978	327	10.0334	5.83431	32.8382	23.9631	0.729734	1.00422	0.732818	0.53	TSS	FLJ12334	442976	OSR1	95165	TTC32
chr10	17045082	17045601	Peak_199	520	11.1483	11.6686	59.4214	43.318	0.728996	1.14272	0.833038	0.36	GENE	CUBN	185889	RSU1	139640	TRDMT1
chr8	130697799	130698302	Peak_1737	504	31.2152	9.33489	69.5856	50.6912	0.728473	1.38067	1.00578	0.47	TTS	GSDMC	444565	LOC728724	153788	FAM49B
chr19	12899202	12900124	Peak_900	923	39.019	35.0058	139.171	101.382	0.728473	1.50781	1.0984	0.56	TSS	JUNB	13229	HOOK2	7970	PRDX2
chr12	104874557	104875077	unique_Peak_981	521	21.1817	19.8366	53.1665	38.7097	0.728083	1.02047	0.742988	0.5	GENE	CHST11	110593	MIR3922	130732	TXNRD1
chr19	52193123	52193482	unique_Peak_1843	360	8.91862	9.33489	36.7475	26.7281	0.727346	1.02076	0.742448	0.68	TSS	MIR99B	2736	MIRLET7E	23062	HAS1
chr8	103800952	103801719	Peak_1715	768	26.7559	22.1704	83.6591	60.8295	0.727111	1.08931	0.792051	0.6	TTS	AZIN1	133353	KLF10	228091	ODF1
chr8	103819014	103819395	Peak_1717	382	3.34448	0	46.9116	34.1014	0.726928	1.22805	0.892706	0.76	TTS	AZIN1	151222	KLF10	245960	ODF1
chr13	114830562	114831206	Peak_549	645	27.8707	30.3384	67.24	48.8479	0.726471	1.04248	0.757332	0.62	GENE	RASA3	169477	CDC16	261079	LOC100506394
chr12	120668083	120668911	Peak_484	829	35.6745	9.33489	87.5684	63.5945	0.726226	1.05631	0.767123	0.56	GENE	PXN	29483	RPLP0	17866	PXN-AS1
chr3	193587313	193588042	Peak_1345	730	49.0524	16.3361	139.953	101.382	0.724403	1.91717	1.3888	0.65	TTS	LOC647323	242557	OPA1-AS1	123205	LOC100128023
chr10	80732180	80733533	Peak_262	1354	44.5931	32.6721	174.355	126.267	0.724197	1.2877	0.93255	0.6	GENE	LOC283050	95935	ZMIZ1	409226	ZCCHC24
chr17	39931561	39932102	Peak_773	542	11.1483	5.83431	54.7303	39.6313	0.724121	1.00978	0.731205	0.57	GENE	JUP	37130	FKBP10	26373	LEPREL4
chr11	130978643	130979174	Peak_432	532	21.1817	10.5018	54.7303	39.6313	0.724121	1.02876	0.74495	0.44	TSS	SNX19	261462	NTM	632370	ADAMTS15
chr14	62028238	62029051	Peak_567	814	42.3634	31.5053	147.772	106.912	0.723497	1.81538	1.31342	0.53	TSS	FLJ22447	133474	HIF1A	10947	PRKCH
chr18	21656188	21656476	Peak_852	289	11.1483	4.66744	34.4019	24.8848	0.723356	1.19038	0.861065	0.55	GENE	TTC39C	62622	CABYR	56070	TTC39C
chr22	36779266	36779537	unique_Peak_2385	272	16.7224	2.33372	34.4019	24.8848	0.723356	1.26477	0.914882	0.49	GENE	MYH9	143402	APOL2	83691	TXN2
chr1	182925290	182925725	unique_Peak_263	436	28.9855	19.8366	48.4754	35.023	0.722491	1.11182	0.803281	0.48	TSS	SHCBP1L	67087	LAMC1	68391	DHX9
chr8	128911035	128912031	Peak_1729	997	34.5596	26.8378	118.843	85.7143	0.721241	1.192	0.859722	0.52	GENE	PVT1	61345	MIR1205	103259	MIR1204
chr10	102045736	102046312	Peak_273	577	17.8372	15.1692	66.4582	47.9263	0.721149	1.15179	0.830611	0.59	GENE	BLOC1S2	18587	CWF19L1	1878	PKD2L1
chr17	38177595	38177958	unique_Peak_1532	364	40.1338	4.66744	42.2205	30.4147	0.720379	1.1599	0.83557	0.56	GENE	MED24	6018	SNORD124	3711	CSF3
chr2	86120620	86121344	Peak_1027	725	26.7559	18.6698	84.441	60.8295	0.720379	1.1647	0.839027	0.5	TSS	ST3GAL5	26189	ST3GAL5	67071	LOC284950
chr10	75658694	75659553	Peak_250	860	34.5596	36.1727	98.5145	70.9677	0.720379	1.14552	0.825206	0.49	TTS	C10orf55	11738	PLAU	97568	KIAA0913
chr17	70385183	70385729	Peak_814	547	26.7559	17.5029	70.3675	50.6912	0.720379	1.28643	0.926714	0.51	TTS	LINC00673	775703	SSTR2	208723	LINC00511
chr10	92680777	92681497	Peak_270	721	51.2821	33.839	126.661	91.2442	0.720379	1.75675	1.26552	0.46	GENE	ANKRD1	63466	HTR7	12825	RPP30
chr5	133802049	133802300	unique_Peak_2966	252	16.7224	4.66744	28.147	20.2765	0.720379	1.11694	0.804623	0.65	TSS	CDKN2AIPNL	59623	PHF15	74376	UBE2B
chr10	31531709	31532258	unique_Peak_441	550	15.6076	26.8378	60.2033	43.318	0.719528	1.09461	0.787599	0.52	TTS	ZEB1-AS1	76117	ZEB1	562342	ARHGAP12
chr1	8254475	8255010	Peak_6	536	26.7559	14.0023	60.2033	43.318	0.719528	1.1232	0.808171	0.41	TSS	SLC45A1	168350	ERRFI1	157721	RERE
chr11	17003208	17003656	Peak_330	449	17.8372	3.50058	46.1298	33.1797	0.719269	1.02739	0.738969	0.53	GENE	PLEKHA7	70000	OR7E14P	92506	RPS13
chr11	122989268	122989687	Peak_415	420	21.1817	11.6686	46.1298	33.1797	0.719269	1.09833	0.789993	0.4	GENE	CLMP	56577	HSPA8	99159	LOC341056
chr20	49262143	49262537	unique_Peak_2251	395	45.7079	9.33489	46.1298	33.1797	0.719269	1.16784	0.839993	0.54	TSS	FAM65C	85740	PARD6B	59924	MIR645
chr12	125003535	125003904	Peak_503	370	11.1483	8.16803	46.1298	33.1797	0.719269	1.24675	0.896749	0.52	GENE	NCOR2	396373	MIR5188	203150	FAM101A
chr1	235132851	235133479	Peak_174	629	15.6076	18.6698	92.2596	66.3594	0.719269	1.46677	1.055	0.54	TTS	TOMM20	358587	GGPS1	157952	SNORA14B
chr8	8153512	8154105	Peak_1691	594	20.0669	8.16803	64.1126	46.0829	0.718782	1.07934	0.775807	0.54	TTS	SGK223	207198	MIR548I3	51422	FLJ10661
chr2	100496568	100496973	unique_Peak_1993	406	41.2486	10.5018	64.1126	46.0829	0.718782	1.57913	1.13505	0.46	GENE	AFF3	390291	REV1	392982	LONRF2
chr18	46468858	46469396	Peak_863	539	16.7224	3.50058	82.0954	58.9862	0.718508	1.52311	1.09436	0.48	GENE	SMAD7	544615	MIR1539	79541	CTIF
chr3	194751529	194751946	unique_Peak_2635	418	57.971	12.8355	82.0954	58.9862	0.718508	1.964	1.41115	0.58	TTS	XXYLT1	358532	LSG1	243727	ACAP2
chr5	149429734	149430281	Peak_1464	548	31.2152	15.1692	68.0219	48.8479	0.718121	1.24128	0.891386	0.56	GENE	HMGXB3	49278	TIGD6	2846	CSF1R
chr9	35518098	35518636	Peak_1757	539	16.7224	9.33489	68.0219	48.8479	0.718121	1.262	0.90627	0.47	GENE	RUSC2	20261	RUSC2	35341	ATP8B5P
chr22	39573718	39574422	Peak_1248	705	16.7224	3.50058	103.987	74.6544	0.717917	1.475	1.05893	0.55	TSS	CBX7	171883	SYNGR1	45614	PDGFB
chr19	752472	753390	Peak_869	919	31.2152	17.5029	139.953	100.461	0.717818	1.52288	1.09315	0.59	GENE	C19orf21	44460	PTBP1	4601	PALM
chr14	62029374	62029911	Peak_568	538	20.0669	4.66744	53.9484	38.7097	0.717532	1.00276	0.719511	0.48	TSS	FLJ22447	132476	HIF1A	11945	PRKCH
chr17	75117830	75118329	Peak_822	500	18.9521	8.16803	53.9484	38.7097	0.717532	1.07897	0.774194	0.46	GENE	SEC14L1	18925	SEC14L1	27012	LINC00338
chr8	131456858	131457354	unique_Peak_3631	497	21.1817	47.8413	53.9484	38.7097	0.717532	1.08548	0.778867	0.46	TSS	ASAP1	148327	ASAP1-IT1	335440	ADCY8
chr6	43891946	43892512	Peak_1560	567	32.33	23.3372	89.914	64.5161	0.717532	1.58578	1.13785	0.57	GENE	LOC100132354	76107	C6orf223	138006	VEGFA
chr2	28581862	28582728	Peak_987	867	71.3489	26.8378	111.806	80.1843	0.717173	1.28957	0.924848	0.58	TTS	BRE	33483	FOSL2	362979	MIR4263
chr17	74712122	74712573	Peak_821	452	13.3779	19.8366	57.8577	41.4747	0.716839	1.28004	0.917581	0.47	GENE	JMJD6	5292	MXRA7	2177	JMJD6
chr1	59604989	59605482	Peak_77	494	15.6076	8.16803	61.767	44.2396	0.716234	1.25034	0.895539	0.52	GENE	HSD52	157389	FGGY	239852	LOC100131060
chr15	90366514	90366990	Peak_660	477	17.8372	3.50058	61.767	44.2396	0.716234	1.29491	0.927456	0.59	TTS	AP3S2	8680	ANPEP	27116	MIR5094
chr7	131310416	131311033	Peak_1676	618	27.8707	11.6686	87.5684	62.6728	0.715701	1.41696	1.01412	0.57	TSS	PODXL	517163	FLJ43663	129327	MKLN1
chr21	44914391	44914973	Peak_1202	583	35.6745	14.0023	65.6763	47.0046	0.715701	1.12652	0.806254	0.56	TSS	LINC00313	67680	SIK1	34389	HSF2BP
chr8	23398506	23399465	Peak_1698	960	34.5596	30.3384	131.353	94.0092	0.715701	1.36826	0.979263	0.55	GENE	SLC25A37	83742	ENTPD4	137220	NKX3-1
chr1	86064657	86065182	Peak_85	526	11.1483	12.8355	69.5856	49.7696	0.715228	1.32292	0.94619	0.54	TTS	CYR61	20874	DDAH1	50186	ZNHIT6
chr9	133709881	133710333	Peak_1828	453	11.1483	21.0035	47.6935	34.1014	0.715011	1.05284	0.75279	0.52	GENE	ABL1	723	ABL1	58707	QRFP
chr13	114584177	114584606	Peak_546	430	14.4928	8.16803	47.6935	34.1014	0.715011	1.10915	0.793055	0.52	TTS	LOC100506394	17346	GAS6	38578	GAS6-AS1
chr20	33908014	33908545	unique_Peak_2206	532	42.3634	10.5018	73.4949	52.5346	0.714805	1.38148	0.987492	0.46	GENE	UQCC	28055	FAM83C	43476	MMP24
chr8	23211399	23211893	Peak_1696	495	8.91862	11.6686	51.6028	36.8664	0.714425	1.04248	0.744775	0.49	GENE	LOC100507156,LOXL2	128966	TNFRSF10A	57854	R3HCC1
chr11	64624049	64624553	Peak_351	505	26.7559	17.5029	77.4042	55.2995	0.714425	1.53276	1.09504	0.61	GENE	EHD1	12260	CDC42BPG	34307	MIR192
chr1	16276070	16276613	Peak_17	544	8.91862	8.16803	59.4214	42.3963	0.713485	1.09231	0.779344	0.61	GENE	ZBTB17	54389	C1orf64	9392	SPEN
chr11	69794581	69795100	Peak_384	520	21.1817	11.6686	59.4214	42.3963	0.713485	1.14272	0.815314	0.59	TSS	ANO1	136675	ANO1	325599	CCND1
chr12	118490151	118490903	Peak_483	753	33.4448	17.5029	96.9507	69.1244	0.712985	1.28753	0.917987	0.52	GENE	WSB2	83342	PEBP1	10870	VSIG10
chr19	16404261	16404914	unique_Peak_1770	654	39.019	23.3372	67.24	47.9263	0.712764	1.02814	0.732818	0.5	TSS	KLF2	120302	CIB3	58432	AP1M1
chr11	1793417	1794213	Peak_308	797	56.8562	18.6698	100.86	71.8894	0.712764	1.2655	0.902	0.55	TSS	MOB2	8593	CTSD	74830	KRTAP5-6
chr6	44009202	44009810	unique_Peak_3199	609	75.8082	25.6709	116.497	82.9493	0.712028	1.91293	1.36206	0.52	TTS	C6orf223	85869	TMEM63B	71866	MRPL14
chr9	97486840	97487228	unique_Peak_3723	389	18.9521	9.33489	41.4386	29.4931	0.711729	1.06526	0.758177	0.52	TSS	C9orf3	34896	C9orf3	263832	HIATL1
chr11	14443895	14444344	Peak_329	450	21.1817	14.0023	45.3479	32.2581	0.711346	1.00773	0.716846	0.54	TTS	COPB1	58068	RRAS2	82302	PSMA1
chr22	46364810	46365439	Peak_1266	630	37.9041	14.0023	102.424	72.8111	0.710881	1.62577	1.15573	0.65	GENE	WNT7B	37371	LOC730668	70662	LOC100271722
chr5	149852484	149853214	Peak_1469	731	33.4448	17.5029	106.333	75.576	0.710748	1.45462	1.03387	0.53	TSS	RPS14	34824	NDST1	72978	TCOF1
chr20	49055494	49055943	unique_Peak_2250	450	27.8707	4.66744	57.0758	40.553	0.710511	1.26835	0.901178	0.58	TSS	PTPN1	146604	MIR645	124263	LOC284751
chr11	69795295	69795911	Peak_385	617	35.6745	12.8355	68.8038	48.8479	0.70996	1.11513	0.791701	0.59	TSS	ANO1	135912	ANO1	326361	CCND1
chr2	47303753	47304734	Peak_1008	982	51.2821	19.8366	157.154	111.521	0.709627	1.60035	1.13565	0.53	TTS	TTC7A	135250	MCFD2	9886	C2orf61
chr2	20789711	20790281	Peak_983	571	14.4928	12.8355	84.441	59.9078	0.709464	1.47883	1.04917	0.57	TTS	HS1BP3	76427	GDF7	94821	C2orf43
chr5	151182735	151183537	Peak_1474	803	20.0669	22.1704	88.3503	62.6728	0.709367	1.10025	0.780483	0.45	GENE	G3BP1	44926	ATOX1	18937	GLRA1
chr20	30429590	30431090	Peak_1101	1501	40.1338	53.6756	184.519	130.876	0.709279	1.22931	0.871923	0.61	TTS	FOXS1	28164	TTLL9	7840	MYLK2
chr6	36880115	36881110	unique_Peak_3169	996	52.3969	56.0093	100.078	70.9677	0.709123	1.0048	0.712528	0.45	GENE	C6orf89	35426	PI16	55304	MTCH1
chr20	48754962	48755688	Peak_1126	727	15.6076	17.5029	82.0954	58.0645	0.707281	1.12924	0.798687	0.61	GENE	TMEM189,TMEM189-UBE2V1	22829	UBE2V1	149905	SNAI1
chr3	46990662	46991204	Peak_1298	543	7.80379	17.5029	54.7303	38.7097	0.707281	1.00792	0.712885	0.56	GENE	CCDC12	30239	NBEAL2	45644	PTH1R
chr14	100222538	100222976	unique_Peak_1217	439	13.3779	17.5029	46.9116	33.1797	0.707281	1.0686	0.755802	0.57	TTS	CYP46A1	36987	EML1	79746	HHIPL1
chr13	99130412	99130823	Peak_529	412	13.3779	4.66744	46.9116	33.1797	0.707281	1.13863	0.805333	0.56	GENE	STK24	301097	RNF113B	28595	FARP1
chr1	210407243	210407754	Peak_142	512	26.7559	9.33489	58.6396	41.4747	0.707281	1.1453	0.810052	0.58	GENE	SERTAD4,SERTAD4-AS1	94097	HHAT	69866	SYT14
chr9	114909262	114909658	unique_Peak_3753	397	28.9855	11.6686	46.9116	33.1797	0.707281	1.18165	0.835761	0.46	GENE	MIR3134,SUSD1	232728	HSDL2	70534	PTBP3
chr19	41729283	41729899	Peak_934	617	35.6745	17.5029	86.0047	60.8295	0.707281	1.39392	0.985891	0.58	GENE	AXL	38799	HNRNPUL1	16147	CYP2S1
chr16	88365589	88366246	Peak_719	658	24.5262	12.8355	78.1861	55.2995	0.707281	1.18824	0.840419	0.56	TSS	ZNF469	154096	ZFPM1	254994	BANP
chr17	48141707	48142577	Peak_784	871	41.2486	14.0023	105.551	74.6544	0.707281	1.21184	0.857111	0.58	GENE	ITGA3	9039	LOC284080	46530	SAMD14
chr12	110260823	110261337	Peak_478	515	24.5262	11.6686	62.5489	44.2396	0.707281	1.21454	0.859022	0.63	GENE	TRPV4	8448	TRPV4	27667	GLTP
chr5	135372732	135373492	Peak_1446	761	23.4114	17.5029	95.387	67.2811	0.705349	1.25344	0.884114	0.45	GENE	TGFBI	82389	LECT2	43074	VTRNA2-1
chr6	42165501	42166362	Peak_1557	862	51.2821	33.839	91.4777	64.5161	0.705266	1.06123	0.748447	0.45	TSS	GUCA1B	55217	C6orf132	8607	MRPS10
chr10	114833296	114834107	Peak_278	812	41.2486	17.5029	175.137	123.502	0.705176	2.15686	1.52096	0.52	GENE	TCF7L2	476888	HABP2	255198	VTI1A
chr11	118790317	118790974	Peak_406	658	28.9855	24.5041	83.6591	58.9862	0.705078	1.27142	0.896446	0.55	TSS	BCL9L	36362	UPK2	9150	MIR4492
chr21	44726908	44727533	Peak_1199	626	18.9521	11.6686	71.9312	50.6912	0.704718	1.14906	0.809764	0.59	TTS	SIK1	142683	LINC00319	134308	CRYAA
chr5	179757787	179758624	Peak_1494	838	55.7414	7.00117	104.769	73.7327	0.703762	1.25023	0.879865	0.46	GENE	GFPT2	39135	MAPK9	258899	SCGB3A1
chr1	65363754	65364225	Peak_80	472	17.8372	10.5018	48.4754	34.1014	0.703479	1.02702	0.722487	0.42	GENE	JAK1	249242	AK4	65076	RAVER2
chr10	112295759	112296586	Peak_277	828	28.9855	39.6733	96.9507	68.2028	0.703479	1.1709	0.823705	0.52	TTS	DUSP5	31276	SMC3	249050	MXI1
chr14	77385146	77385578	Peak_589	433	14.4928	3.50058	44.5661	31.3364	0.703145	1.02924	0.723705	0.6	TTS	C14orf166B	106079	ANGEL1	105523	IRF2BPL
chr21	44832140	44832528	Peak_1201	389	8.91862	2.33372	40.6568	28.5714	0.702747	1.04516	0.734484	0.64	TTS	SIK1	37569	LINC00319	49639	LINC00313
chr1	16472742	16473029	unique_Peak_49	288	22.2965	5.83431	40.6568	28.5714	0.702747	1.41169	0.992063	0.63	GENE	EPHA2	72759	FAM131C	51713	ARHGEF19
chr12	11951749	11952289	Peak_445	541	28.9855	4.66744	81.3135	57.1429	0.702747	1.50302	1.05625	0.45	GENE	ETV6,RNU6-19	271858	BCL2L14	234684	LOC338817
chr10	30894392	30895083	unique_Peak_439	692	40.1338	28.0047	73.4949	51.6129	0.702265	1.06207	0.745851	0.52	TTS	LYZL2	256471	MTPAP	143976	MAP3K8
chr2	227291138	227291447	unique_Peak_2113	310	20.0669	5.83431	36.7475	25.8065	0.702265	1.1854	0.832466	0.37	TTS	MIR5702	409378	RHBDD1	246515	LOC646736
chr17	41778439	41779087	Peak_776	649	26.7559	19.8366	110.242	77.4194	0.702265	1.69865	1.1929	0.53	TSS	MEOX1	39832	MEOX1	52335	SOST
chr14	89466776	89467387	Peak_597	612	32.33	15.1692	131.353	92.1659	0.701668	2.14628	1.50598	0.51	TTS	TTC8	207986	EML5	155434	FOXN3
chr9	136738907	136739933	Peak_1839	1027	34.5596	21.0035	181.392	127.189	0.701184	1.76623	1.23845	0.59	GENE	VAV2	134343	SARDH	156025	BRD3
chr22	39647880	39648549	Peak_1250	670	18.9521	14.0023	148.554	104.147	0.701077	2.21722	1.55444	0.55	TSS	PDGFB	11301	PDGFB	60672	RPL3
chr2	1597363	1598029	Peak_964	667	22.2965	15.1692	86.7866	60.8295	0.700909	1.30115	0.911986	0.56	TTS	PXDN	725307	LOC730811	51197	TPO
chr19	55770498	55770902	unique_Peak_1852	405	33.4448	16.3361	57.8577	40.553	0.700909	1.42859	1.00131	0.62	TSS	PPP6R1	24833	BRSK1	2890	HSPBP1
chr12	132970457	132971209	Peak_509	753	24.5262	14.0023	140.735	98.6175	0.700732	1.86899	1.30966	0.6	TSS	GALNT9	96323	FBRSL1	113347	LOC100130238
chr2	10633628	10634157	Peak_974	530	22.2965	10.5018	53.9484	37.788	0.700447	1.01789	0.712981	0.56	TSS	ODC1	46918	SNORA80B	66150	HPCAL1
chr19	45378746	45379255	Peak_944	510	10.0334	15.1692	53.9484	37.788	0.700447	1.05781	0.740942	0.56	GENE	PVRL2	15476	TOMM40	54323	BCAM
chr11	65138423	65139108	Peak_352	686	24.5262	22.1704	107.897	75.576	0.700447	1.57284	1.10169	0.48	TTS	SLC25A45	15275	FRMD8	13684	TIGD3
chr19	49541709	49542463	Peak_952	755	33.4448	23.3372	157.936	110.599	0.700278	2.09187	1.46489	0.61	TTS	SNAR-G1	1895	CGB1	5591	CGB2
chr7	2729570	2730387	Peak_1614	818	21.1817	12.8355	100.078	70.0461	0.699914	1.22345	0.856309	0.55	GENE	AMZ1	134587	BRAT1	25543	TTYH3
chr20	10982358	10982973	Peak_1086	616	32.33	11.6686	100.078	70.0461	0.699914	1.62465	1.13711	0.45	TTS	LOC339593	327972	JAG1	378639	C20orf94
chr20	19765131	19765590	Peak_1089	460	18.9521	16.3361	46.1298	32.2581	0.699289	1.00282	0.701262	0.49	TTS	SLC24A3	101804	RIN2	249651	CRNKL1
chr6	13302967	13303612	unique_Peak_3106	646	22.2965	32.6721	67.24	47.0046	0.699057	1.04087	0.727626	0.49	TTS	TBC1D7	7472	LOC100130357	15215	PHACTR1
chr10	47152488	47153251	Peak_225	764	55.7414	35.0058	203.284	141.935	0.698213	2.66078	1.85779	0.54	TSS	LOC643650	19034	LOC728643	5114	ANXA8
chr6	43766331	43766986	unique_Peak_3196	656	18.9521	26.8378	72.7131	50.6912	0.697141	1.10843	0.772732	0.56	TTS	VEGFA	92106	LOC100132354	127911	RSPH9
chr3	53270209	53270549	unique_Peak_2500	341	12.2631	9.33489	34.4019	23.9631	0.696565	1.00885	0.702731	0.62	GENE	TKT	105909	RFT1	43646	PRKCD
chr9	137394583	137395122	Peak_1841	540	22.2965	4.66744	82.0954	57.1429	0.696054	1.52028	1.0582	0.67	TTS	RXRA	138799	COL5A1	123535	MIR4669
chr6	36647723	36648635	Peak_1543	913	42.3634	32.6721	129.789	90.3226	0.695919	1.42157	0.989294	0.62	GENE	CDKN1A	17448	RAB44	60375	CPNE5
chr6	1286147	1286615	unique_Peak_3068	469	20.0669	21.0035	47.6935	33.1797	0.695686	1.01692	0.707457	0.46	TSS	FOXQ1	103687	FOXF2	337653	GMDS
chr10	80015751	80016362	Peak_257	612	27.8707	9.33489	95.387	66.3594	0.695686	1.55861	1.0843	0.53	TTS	LOC100132987	226759	POLR3A	199486	RPS24
chr7	2550358	2550917	Peak_1610	560	26.7559	18.6698	74.2768	51.6129	0.694873	1.32637	0.921659	0.65	TSS	LFNG	6859	LFNG	26806	BRAT1
chr9	40071667	40072047	Peak_1765	381	11.1483	9.33489	43.7842	30.4147	0.694651	1.14919	0.798287	0.3	TTS	FAM74A1	607331	LOC653501	180647	FAM75A2
chr1	153538849	153539469	Peak_113	621	41.2486	14.0023	131.353	91.2442	0.694651	2.11518	1.46931	0.63	TSS	S100A2	17425	S100A3	40207	S100A16
chr3	12447235	12447797	Peak_1286	563	25.641	8.16803	57.0758	39.6313	0.694363	1.01378	0.703931	0.46	GENE	PPARG	78414	TSEN2	133763	LOC100129480
chr17	78228452	78228922	Peak_831	471	16.7224	22.1704	57.0758	39.6313	0.694363	1.2118	0.84143	0.49	TTS	SLC26A11	5972	RNF213	45557	CARD14
chr11	72906179	72906771	Peak_394	593	21.1817	18.6698	70.3675	48.8479	0.694183	1.18664	0.823742	0.53	TSS	P2RY2	23026	P2RY2	210552	FAM168A
chr5	141824708	141825284	Peak_1453	577	33.4448	15.1692	70.3675	48.8479	0.694183	1.21954	0.846585	0.52	TSS	SPRY4	325295	ARHGAP26	146746	FGF1
chr8	145014204	145014999	Peak_1749	796	63.5452	28.0047	154.027	106.912	0.694117	1.93501	1.34312	0.66	GENE	PLEC	844	PLEC	4757	MIR661
chr17	73840602	73841255	Peak_818	654	15.6076	10.5018	66.4582	46.0829	0.693413	1.01618	0.704632	0.68	GENE	UNC13D	60241	MIR4738	851	WBP2
chr1	234748224	234748747	Peak_168	524	24.5262	10.5018	66.4582	46.0829	0.693413	1.26829	0.879446	0.48	TSS	IRF2BP2	16571	LINC00184	228691	C1orf31
chr2	173117862	173118365	Peak_1054	504	12.2631	11.6686	53.1665	36.8664	0.693413	1.05489	0.731475	0.48	TSS	DLX2	174200	ITGA6	163713	DLX1
chr6	44010688	44011460	Peak_1566	773	35.6745	21.0035	115.715	80.1843	0.692944	1.49697	1.03731	0.5	TTS	C6orf223	84301	TMEM63B	70298	MRPL14
chr10	71122037	71122799	Peak_239	763	22.2965	31.5053	102.424	70.9677	0.692884	1.34238	0.930115	0.5	GENE	HK1	88807	TSPAN15	41539	TACR2
chr20	44844500	44845054	Peak_1117	555	30.1003	8.16803	62.5489	43.318	0.692546	1.12701	0.780504	0.6	GENE	CDH22	126197	NCOA5	86393	CD40
chr10	79110405	79110912	Peak_253	508	17.8372	8.16803	58.6396	40.553	0.691564	1.15432	0.798287	0.47	GENE	KCNMA1	575911	LOC100128292	439890	DLG5
chr15	63220490	63221564	Peak_630	1075	14.4928	11.6686	185.301	128.111	0.691365	1.72373	1.19173	0.47	TTS	TLN2	113810	TPM1	104787	MIR190A
chr10	73735211	73736110	unique_Peak_499	900	44.5931	29.1715	90.6959	62.6728	0.691022	1.00773	0.696365	0.55	GENE	CHST3	124579	PSAP	83131	SPOCK2
chr6	1334912	1335353	unique_Peak_3070	442	21.1817	16.3361	45.3479	31.3364	0.691022	1.02597	0.708968	0.46	TTS	FOXQ1	54936	FOXF2	288902	GMDS
chr17	48105423	48106233	Peak_783	811	50.1672	28.0047	90.6959	62.6728	0.691022	1.11832	0.772784	0.59	TTS	LOC284080	27511	ITGA3	53505	DLX4
chr7	73132237	73132760	Peak_1650	524	23.4114	18.6698	68.0219	47.0046	0.691022	1.29813	0.897035	0.56	GENE	STX1A	16900	ABHD11-AS1	6772	MIR4284
chr17	57860092	57860653	Peak_795	562	20.0669	11.6686	100.078	69.1244	0.690704	1.78075	1.22997	0.44	GENE	VMP1	58254	MIR21	76468	TUBD1
chr7	46184974	46185407	Peak_1633	434	12.2631	10.5018	54.7303	37.788	0.690441	1.26107	0.870692	0.47	TSS	IGFBP3	376574	SEPT7P2	251924	IGFBP1
chr9	117039667	117040215	Peak_1795	549	15.6076	4.66744	64.1126	44.2396	0.69003	1.16781	0.805822	0.51	GENE	COL27A1	45361	ORM1	56491	AKNA
chr21	36509157	36509540	Peak_1177	384	20.0669	9.33489	41.4386	28.5714	0.689488	1.07913	0.744048	0.51	TSS	RUNX1	97626	RUNX1-IT1	352181	LOC100506385
chr22	39650596	39651252	Peak_1251	657	11.1483	21.0035	92.2596	63.5945	0.689299	1.40426	0.967952	0.62	TSS	PDGFB	14010	PDGFB	57962	RPL3
chr21	46749991	46750480	Peak_1214	490	10.0334	16.3361	60.2033	41.4747	0.68891	1.22864	0.846422	0.61	TTS	LOC642852	42425	POFUT2	77065	COL18A1-AS2
chr6	16909980	16910715	Peak_1523	736	52.3969	46.6744	116.497	80.1843	0.688294	1.58284	1.08946	0.44	TSS	ATXN1	192141	FLJ23152	614568	GMPR
chr17	25871614	25871958	unique_Peak_1511	345	17.8372	10.5018	37.5293	25.8065	0.687634	1.08781	0.748013	0.51	GENE	KSR1	86387	LGALS9	113137	TBC1D3P5
chr6	13355667	13356134	unique_Peak_3108	468	13.3779	14.0023	46.9116	32.2581	0.687634	1.00239	0.689275	0.41	TTS	GFOD1	27114	TBC1D7	67826	PHACTR1
chr16	27781164	27781706	Peak_682	543	12.2631	3.50058	56.294	38.7097	0.687634	1.03672	0.712885	0.52	GENE	KIAA0556	220184	GTF3C1	17414	GSG1L
chr10	12792868	12793193	unique_Peak_407	326	25.641	4.66744	46.9116	32.2581	0.687634	1.43901	0.989511	0.44	GENE	CAMK1D	82102	LOC283070	145594	CCDC3
chr4	114276686	114277228	Peak_1379	543	25.641	18.6698	65.6763	45.1613	0.687634	1.20951	0.8317	0.49	GENE	ANK2	707244	MIR302B	95230	CAMK2D
chr11	107710787	107711975	Peak_401	1189	60.2007	25.6709	136.826	94.0092	0.687073	1.15076	0.790658	0.45	GENE	SLC35F2	87895	RAB39A	173876	ELMOD1
chr1	151519513	151520320	Peak_108	808	50.1672	18.6698	108.679	74.6544	0.686928	1.34503	0.92394	0.5	GENE	TUFT1	64745	SNX27	1550	MIR554
chr1	152489545	152490343	Peak_112	799	41.2486	21.0035	89.914	61.7512	0.68678	1.12533	0.772855	0.54	TTS	CRCT1	83193	LCE3C	5291	LCE5A
chr2	121692300	121692857	Peak_1045	558	23.4114	5.83431	80.5317	55.2995	0.686681	1.44322	0.991031	0.51	GENE	GLI2	468654	LOC84931	281585	TFCP2L1
chr8	128938219	128939079	Peak_1732	861	28.9855	24.5041	132.916	91.2442	0.686479	1.54374	1.05975	0.55	GENE	PVT1	34229	MIR1205	130375	MIR1204
chr5	157002876	157003382	unique_Peak_3022	507	23.4114	12.8355	52.3847	35.9447	0.686168	1.03323	0.708968	0.58	TSS	ADAM19	95431	C5orf52	49557	SOX30
chrX	103580426	103580886	Peak_1863	461	18.9521	9.33489	52.3847	35.9447	0.686168	1.13633	0.779712	0.39	TSS	ESX1	178948	SLC25A53	140074	FAM199X
chr10	80122278	80122586	unique_Peak_518	309	18.9521	8.16803	43.0023	29.4931	0.685848	1.39166	0.954469	0.55	TTS	LOC100132987	333134	POLR3A	305861	RPS24
chr11	19617778	19618465	Peak_333	688	12.2631	17.5029	110.242	75.576	0.685544	1.60236	1.09849	0.53	GENE	NAV2	72497	NAV2-AS4	21203	MIR4486
chr6	16689249	16689576	unique_Peak_3122	328	8.91862	7.00117	33.62	23.0415	0.68535	1.025	0.702484	0.37	GENE	ATXN1	413076	FLJ23152	393633	GMPR
chr13	114880637	114881194	Peak_550	558	16.7224	9.33489	67.24	46.0829	0.68535	1.20502	0.825859	0.55	GENE	RASA3	119446	CDC16	311111	LOC100506394
chr1	235061447	235062183	Peak_170	737	31.2152	19.8366	100.86	69.1244	0.68535	1.36852	0.937916	0.43	TTS	LOC100506810	316544	IRF2BP2	210842	TOMM20
chr19	41731469	41732666	Peak_935	1198	82.4972	36.1727	173.573	118.894	0.684979	1.44886	0.992437	0.6	GENE	AXL	36323	HNRNPUL1	18624	CYP2S1
chr17	66083357	66083774	Peak_811	418	21.1817	15.1692	48.4754	33.1797	0.684466	1.1597	0.793773	0.54	TSS	LINC00674	93801	C17orf58	40596	KPNA2
chr20	61370873	61371230	unique_Peak_2289	358	27.8707	9.33489	48.4754	33.1797	0.684466	1.35406	0.926808	0.61	GENE	NTSR1	56753	C20orf20	34421	LINC00659
chr8	103818265	103818973	Peak_1716	709	34.5596	23.3372	121.188	82.9493	0.684466	1.70929	1.16995	0.66	TTS	AZIN1	150636	KLF10	245374	ODF1
chr10	11924525	11925090	Peak_193	566	15.6076	17.5029	72.7131	49.7696	0.684466	1.28468	0.879321	0.49	GENE	LOC219731	186126	DHTKD1	10532	C10orf47
chr8	131495295	131496048	Peak_1738	754	49.0524	21.0035	87.5684	59.9078	0.684126	1.16138	0.794534	0.47	TSS	ASAP1	186893	ASAP1-IT1	296875	ADCY8
chr19	2524736	2525320	Peak_877	585	18.9521	8.16803	87.5684	59.9078	0.684126	1.4969	1.02407	0.63	GENE	GNG7	68062	LMNB2	46771	GADD45B
chr6	34528260	34529006	Peak_1534	747	43.4783	24.5041	78.1861	53.4562	0.683705	1.04667	0.715612	0.6	TSS	SPDEF	134731	RPS10	24594	PACSIN1
chr16	3071485	3072263	Peak_670	779	27.8707	16.3361	93.0414	63.5945	0.683507	1.19437	0.81636	0.62	GENE	TNFRSF12A	2157	THOC6	751	HCFC1R1
chr13	31404573	31405097	Peak_515	525	16.7224	8.16803	53.9484	36.8664	0.683363	1.02759	0.702216	0.52	TTS	LINC00398	75476	C13orf33	52136	TEX26-AS1
chr6	35452892	35453562	unique_Peak_3159	671	32.33	44.3407	68.8038	47.0046	0.683169	1.02539	0.700516	0.61	GENE	TEAD3	251631	ARMC12	12423	TULP1
chr20	48753374	48754145	Peak_1125	772	25.641	19.8366	83.6591	57.1429	0.683044	1.08367	0.740192	0.52	GENE	TMEM189,TMEM189-UBE2V1	21264	UBE2V1	148340	SNAI1
chr9	97853751	97855307	Peak_1785	1557	79.1527	43.1739	330.727	225.806	0.682758	2.12413	1.45027	0.57	TTS	C9orf3	6153	MIR3074	6159	MIR24-1
chr10	80911364	80911906	Peak_266	543	25.641	9.33489	74.2768	50.6912	0.682464	1.3679	0.93354	0.63	GENE	ZMIZ1	84430	LOC283050	230447	ZCCHC24
chr19	16987717	16988183	unique_Peak_1775	467	57.971	18.6698	74.2768	50.6912	0.682464	1.59051	1.08547	0.59	GENE	SIN3B	11875	F2RL3	15811	CPAMD8
chr12	47664929	47665439	Peak_452	511	20.0669	9.33489	59.4214	40.553	0.682464	1.16285	0.793601	0.39	TTS	PCED1B	54958	PCED1B-AS1	83510	MIR4698
chr8	128866130	128867092	Peak_1728	963	56.8562	24.5041	109.461	74.6544	0.682021	1.13666	0.775227	0.58	TSS	PVT1	106267	MIR1205	58337	MIR1204
chr20	61306363	61307299	Peak_1163	937	52.3969	25.6709	94.6052	64.5161	0.681951	1.00966	0.688539	0.65	TTS	SLCO4A1	8858	LOC100127888	98641	LINC00659
chr6	73263115	73263599	unique_Peak_3228	485	18.9521	17.5029	50.0391	34.1014	0.681495	1.03173	0.703121	0.36	TSS	KCNQ5	809042	KHDC3L	150512	RIMS1
chr7	2563307	2564114	Peak_1612	808	23.4114	21.0035	85.2228	58.0645	0.681326	1.05474	0.71862	0.67	GENE	LFNG	2997	MIR4648	13733	BRAT1
chr6	12348708	12349322	Peak_1515	615	45.7079	23.3372	85.2228	58.0645	0.681326	1.38574	0.944138	0.49	TTS	RNU6-48	368021	PHACTR1	51588	EDN1
chr16	27773649	27774255	Peak_681	607	13.3779	7.00117	85.2228	58.0645	0.681326	1.404	0.956582	0.52	GENE	KIAA0556	212701	GTF3C1	24897	GSG1L
chrX	153828290	153829132	Peak_1868	843	30.1003	12.8355	90.6959	61.7512	0.68086	1.07587	0.732517	0.57	TTS	CTAG1A	52924	G6PD	17153	CTAG1A,CTAG1B
chr9	130098941	130099448	Peak_1807	508	6.68896	15.1692	75.8405	51.6129	0.680545	1.49292	1.016	0.43	GENE	GARNL3	60270	SLC2A8	110758	RPL12
chr9	69654717	69655471	Peak_1769	755	46.8227	33.839	116.497	79.2627	0.680382	1.54301	1.04984	0.42	GENE	LOC100133920	392501	CBWD6	229985	ANKRD20A4
chr5	126337607	126338011	unique_Peak_2953	405	13.3779	12.8355	40.6568	27.6498	0.680078	1.00387	0.68271	0.39	GENE	MARCH3	288646	MEGF10	40440	C5orf63
chr9	67297378	67298155	unique_Peak_3697	778	42.3634	29.1715	81.3135	55.2995	0.680078	1.04516	0.710791	0.5	TSS	AQP7P1	265695	LOC286297	495162	FAM27B
chr21	37850379	37851005	Peak_1184	627	23.4114	12.8355	107.115	72.8111	0.679747	1.70837	1.16126	0.41	GENE	CLDN14	11953	CLDN14	61567	CHAF1B
chr9	137443720	137444308	Peak_1843	589	20.0669	14.0023	86.7866	58.9862	0.67967	1.47346	1.00146	0.57	TSS	COL5A1	328643	FCN2	111583	RXRA
chr2	33359199	33359811	Peak_992	613	23.4114	16.3361	66.4582	45.1613	0.679545	1.08415	0.736726	0.45	GENE	LTBP1	301910	RASGRP3	188303	LOC100271832
chr6	7975153	7975812	Peak_1505	660	33.4448	9.33489	112.588	76.4977	0.679448	1.70588	1.15906	0.49	GENE	BLOC1S5-TXNDC5	10852	PIP5K1P1	38317	BLOC1S5
chr20	23673794	23674167	unique_Peak_2187	374	23.4114	9.33489	46.1298	31.3364	0.67931	1.23342	0.837872	0.49	TSS	CST4	55407	CST3	54209	CST1
chr10	74056928	74057249	unique_Peak_504	322	26.7559	11.6686	46.1298	31.3364	0.67931	1.4326	0.97318	0.6	TTS	DDIT4	80197	ASCC1	35499	DNAJB12
chr17	73696355	73697060	Peak_816	706	40.1338	22.1704	97.7326	66.3594	0.67899	1.38431	0.939936	0.53	GENE	SAP30BP	20808	ITGB4	52651	C17orf110
chr11	65149107	65150676	Peak_354	1570	56.8562	29.1715	304.144	206.452	0.678796	1.93722	1.31498	0.59	GENE	SLC25A45	4149	FRMD8	24810	TIGD3
chr10	44690815	44691276	Peak_221	462	20.0669	9.33489	51.6028	35.023	0.678704	1.11694	0.758074	0.5	TSS	LOC100130539	405181	HNRNPA3P1	174559	CXCL12
chr6	1335628	1336121	Peak_1497	494	27.8707	15.1692	57.0758	38.7097	0.678215	1.15538	0.783597	0.48	TTS	FOXQ1	54194	FOXF2	288160	GMDS
chr14	94425668	94426279	Peak_601	612	52.3969	18.6698	99.2963	67.2811	0.677579	1.62249	1.09936	0.59	GENE	ASB2	2207	ASB2	30020	FAM181A
chr5	97645319	97645958	Peak_1435	640	39.019	11.6686	68.0219	46.0829	0.677472	1.06284	0.720046	0.45	TSS	RGMB	619199	LOC100289230	459683	FLJ35946
chr5	64331310	64331868	Peak_1420	559	7.80379	10.5018	68.0219	46.0829	0.677472	1.21685	0.824382	0.63	TTS	CWC27	267093	SREK1IP1	112973	ADAMTS6
chr19	35497172	35497966	Peak_930	795	30.1003	19.8366	136.044	92.1659	0.677472	1.71124	1.15932	0.51	GENE	GRAMD1A	24022	SCN1B	52393	LOC100128675
chr16	1001773	1002074	unique_Peak_1357	302	17.8372	3.50058	36.7475	24.8848	0.677184	1.2168	0.824	0.61	GENE	LMF1	29884	SOX8	23837	LMF1
chr6	37522202	37522608	Peak_1547	407	14.4928	8.16803	42.2205	28.5714	0.67672	1.03736	0.702001	0.51	TTS	MIR4462	54705	CCDC167	73121	FTSJD2
chr21	46714203	46715013	Peak_1210	811	39.019	21.0035	84.441	57.1429	0.67672	1.0412	0.704597	0.57	GENE	LOC642852	6797	POFUT2	68130	ADARB1
chr19	18485107	18485562	Peak_925	456	23.4114	7.00117	47.6935	32.2581	0.676362	1.04591	0.707414	0.61	TTS	PGPEP1	11633	GDF15	16619	LRRC25
chr2	20382353	20382783	unique_Peak_1884	431	14.4928	15.1692	47.6935	32.2581	0.676362	1.10658	0.748447	0.55	TTS	SDC1	130779	LAPTM4A	65884	PUM2
chr17	45317306	45317920	Peak_780	615	33.4448	15.1692	95.387	64.5161	0.676362	1.55101	1.04904	0.5	TSS	ITGB3	50948	CDC27	16568	MYL4
chr3	58457056	58457429	unique_Peak_2506	374	33.4448	4.66744	53.1665	35.9447	0.676078	1.42157	0.961088	0.44	TSS	KCTD6	26849	KCTD6	33620	ACOX2
chr2	33500738	33501138	Peak_993	401	35.6745	7.00117	64.1126	43.318	0.675655	1.59882	1.08025	0.48	GENE	LTBP1	160477	RASGRP3	307790	FAM98A
chr17	15823979	15824549	Peak_738	571	27.8707	15.1692	69.5856	47.0046	0.675493	1.21866	0.823198	0.49	TSS	ADORA2B	78429	TTC19	55610	ZSWIM7
chr2	20795284	20795985	Peak_985	702	23.4114	7.00117	75.0586	50.6912	0.675355	1.06921	0.722097	0.53	TTS	HS1BP3	70789	GDF7	89183	C2orf43
chr10	11423037	11423453	unique_Peak_403	417	21.1817	5.83431	49.2572	33.1797	0.673601	1.18123	0.795677	0.53	TTS	CELF2	275794	LOC439950	79263	USP6NL
chr12	122224210	122224854	Peak_486	645	30.1003	19.8366	82.0954	55.2995	0.673601	1.2728	0.857357	0.57	GENE	RHOF	18105	SETD1B	4558	TMEM120B
chr15	40361351	40361866	Peak_620	516	16.7224	2.33372	65.6763	44.2396	0.673601	1.2728	0.857357	0.66	TTS	LOC100131089	30220	SRP14	12408	LOC100131089
chr1	9885477	9885987	Peak_10	511	13.3779	10.5018	65.6763	44.2396	0.673601	1.28525	0.865746	0.57	TSS	CLSTN1	117753	NMNAT1	22601	CTNNBIP1
chr2	2668981	2669496	Peak_967	516	10.0334	4.66744	78.1861	52.5346	0.671917	1.51523	1.01811	0.63	TSS	MYT1L	714207	TRAPPC12	338359	LOC730811
chr6	158460288	158461891	Peak_1593	1604	76.9231	26.8378	218.139	146.544	0.67179	1.35997	0.913615	0.53	GENE	SYNJ2	128289	GTF2H5	37675	SYNJ2-IT1
chr5	131762110	131762710	Peak_1441	601	26.7559	17.5029	67.24	45.1613	0.671643	1.1188	0.751436	0.59	GENE	C5orf56	56802	LOC553103	31104	SLC22A5
chr10	80095306	80096021	Peak_258	716	91.4158	33.839	129.007	86.6359	0.67156	1.80177	1.21	0.57	TTS	LOC100132987	306366	POLR3A	279093	RPS24
chr10	30971265	30971736	Peak_208	472	16.7224	8.16803	50.821	34.1014	0.67101	1.07672	0.722487	0.39	TSS	LYZL2	333234	MTPAP	162064	ZNF438
chr19	934851	935296	Peak_870	446	24.5262	10.5018	50.821	34.1014	0.67101	1.13948	0.764605	0.68	GENE	ARID3A	21849	R3HDM4	14059	KISS1R
chr16	84534602	84535341	Peak_699	740	45.7079	18.6698	96.1689	64.5161	0.670863	1.29958	0.87184	0.58	GENE	KIAA1609	147159	KLHL36	37179	ATP2C2
chr1	59280183	59281264	Peak_71	1082	53.5117	16.3361	141.517	94.9309	0.67081	1.30792	0.877365	0.61	GENE	LOC100131060	30939	JUN	316884	HSD52
chr6	37105042	37106157	Peak_1545	1116	59.0858	46.6744	119.625	80.1843	0.670299	1.07191	0.718498	0.49	TSS	PIM1	119948	TBC1D22B	74354	TMEM217
chr2	12458877	12459258	unique_Peak_1873	382	4.45931	14.0023	39.8749	26.7281	0.670299	1.04385	0.699689	0.4	TSS	TRIB2	418425	MIR3125	491535	LPIN1
chr10	48276135	48276902	Peak_231	768	55.7414	30.3384	193.901	129.954	0.670206	2.52476	1.69211	0.54	TTS	ANXA8	78570	ZNF488	5156	ANXA8L1
chr6	34211777	34212678	Peak_1533	902	78.0379	19.8366	143.081	95.8525	0.66992	1.58626	1.06267	0.63	GENE	HMGA1	88829	GRM4	1929	C6orf1
chr12	52674028	52675145	Peak_456	1118	47.9376	21.0035	126.661	84.7926	0.669443	1.13293	0.758431	0.49	TTS	KRT81	21062	KRT86	31878	KRT7
chr8	145022579	145022983	unique_Peak_3650	405	36.7893	7.00117	63.3307	42.3963	0.669443	1.56372	1.04682	0.65	GENE	PLEC	3334	MIR661	28538	PARP10
chr7	65512413	65512911	Peak_1647	499	14.4928	8.16803	57.8577	38.7097	0.66905	1.15947	0.775745	0.51	TSS	ASL	28171	ASL	92862	VKORC1L1
chr1	219262227	219262732	Peak_153	506	24.5262	17.5029	52.3847	35.023	0.668574	1.03527	0.692155	0.48	GENE	LOC643723	84712	LYPLAL1	644519	TGFB2
chr14	103576004	103576868	Peak_606	865	32.33	14.0023	93.8233	62.6728	0.667988	1.08466	0.724541	0.64	GENE	EXOC3L4	16227	TNFAIP2	77121	LINC00605
chr19	18874829	18875721	Peak_928	893	28.9855	18.6698	117.279	78.341	0.667988	1.31332	0.877279	0.6	GENE	CRTC1	67468	UPF1	18307	COMP
chr10	105518099	105518401	unique_Peak_562	303	28.9855	9.33489	46.9116	31.3364	0.667988	1.54824	1.0342	0.44	GENE	SH3PXD2A	209219	SLK	3083	LOC100505839
chr16	88275977	88276797	Peak_717	821	39.019	25.6709	88.3503	58.9862	0.66764	1.07613	0.718467	0.56	TTS	BANP	217491	ZNF469	433309	CYBA
chr10	33654712	33655318	Peak_215	607	35.6745	9.33489	64.8944	43.318	0.667514	1.0691	0.71364	0.44	TSS	NRP1	407722	ITGB1	393625	LOC100505583
chr6	39855082	39856304	Peak_1549	1223	74.6934	42.007	171.228	114.286	0.667449	1.40006	0.93447	0.54	GENE	DAAM2	162512	KIF6	16340	MOCS1
chr1	159880025	159880609	Peak_117	585	25.641	7.00117	59.4214	39.6313	0.666954	1.01575	0.677459	0.54	TTS	TAGLN2	10411	CCDC19	16511	IGSF9
chr20	50149364	50150459	Peak_1137	1096	46.8227	36.1727	178.264	118.894	0.666954	1.6265	1.0848	0.55	GENE	NFATC2	80398	MIR3194	63402	ATP9A
chr1	95205025	95205834	Peak_93	810	42.3634	22.1704	107.897	71.8894	0.666279	1.33206	0.887523	0.46	TSS	SLC44A3	80670	SLC44A3	157077	CNN3
chr20	30283812	30284396	Peak_1099	585	46.8227	22.1704	84.441	56.2212	0.665805	1.44344	0.961046	0.47	GENE	BCL2L1	42799	TPX2	51304	COX4I2
chr2	47261083	47261920	Peak_1007	838	71.3489	16.3361	150.899	100.461	0.665748	1.80071	1.19882	0.55	GENE	TTC7A	92508	MCFD2	52628	C2orf61
chr1	95088918	95089693	Peak_92	776	31.2152	12.8355	114.934	76.4977	0.665582	1.4811	0.985795	0.53	TSS	F3	196592	SLC44A3	105087	ABCD3
chr13	109963280	109964212	Peak_531	933	7.80379	10.5018	96.9507	64.5161	0.665453	1.03913	0.691491	0.67	TTS	MYO16	144095	MYO16-AS1	442437	IRS2
chr3	5025695	5026022	unique_Peak_2429	328	23.4114	5.83431	48.4754	32.2581	0.665453	1.47791	0.983478	0.52	GENE	BHLHE40	77673	LOC100507582	136335	ITPR1
chr2	47403501	47404174	Peak_1009	674	27.8707	15.1692	78.9679	52.5346	0.665264	1.17163	0.779445	0.6	GENE	CALM2	21321	C2orf61	100563	TTC7A
chr1	60144459	60145014	Peak_79	556	23.4114	5.83431	60.9851	40.553	0.664965	1.09686	0.72937	0.4	GENE	FGGY	135796	HOOK1	54162	MIR4711
chr10	45352957	45353479	Peak_222	523	25.641	8.16803	60.9851	40.553	0.664965	1.16606	0.775392	0.53	GENE	TMEM72-AS1	53545	TMEM72	118490	C10orf10
chr1	208374527	208374992	Peak_138	466	18.9521	12.8355	60.9851	40.553	0.664965	1.30869	0.870236	0.49	GENE	PLXNA2	290077	CD34	378819	LOC148696
chr11	69068849	69069976	Peak_376	1128	80.2676	39.6733	220.485	146.544	0.664644	1.95465	1.29915	0.61	TTS	MYEOV	288563	MRGPRF	211341	TPCN2
chr2	119966133	119966788	Peak_1042	656	37.9041	14.0023	73.4949	48.8479	0.664644	1.12035	0.744633	0.52	TSS	STEAP3	49990	C1QL2	93559	C2orf76
chr1	198638257	198638574	unique_Peak_275	318	24.5262	1.16686	43.0023	28.5714	0.664416	1.35228	0.898473	0.41	GENE	PTPRC	128341	ATP6V1G3	138716	LOC100131234
chr7	74064355	74064806	Peak_1656	452	8.91862	2.33372	55.5121	36.8664	0.664114	1.22814	0.815627	0.41	TSS	GTF2I	123728	NCF1	47661	GTF2IRD1
chr5	135393740	135394783	Peak_1449	1044	42.3634	21.0035	179.046	118.894	0.664041	1.715	1.13883	0.48	GENE	TGFBI	74274	SMAD5	21925	VTRNA2-1
chr5	149853552	149854229	Peak_1470	678	27.8707	28.0047	123.534	82.0276	0.664009	1.82204	1.20985	0.55	TSS	RPS14	33783	NDST1	74020	TCOF1
chr18	3623862	3624616	Peak_843	755	31.2152	16.3361	80.5317	53.4562	0.663791	1.06664	0.708029	0.55	GENE	DLGAP1	253940	DLGAP1-AS3	26862	DLGAP1-AS1
chr17	65524904	65525539	Peak_810	636	13.3779	15.1692	80.5317	53.4562	0.663791	1.26622	0.840507	0.55	GENE	PITPNC1	162501	PSMD12	461995	C17orf58
chr19	5048761	5049129	Peak_885	369	8.91862	7.00117	37.5293	24.8848	0.663076	1.01705	0.674385	0.68	GENE	KDM4B	146066	ARRDC5	86780	UHRF1
chr17	75318885	75319580	Peak_824	696	37.9041	28.0047	75.0586	49.7696	0.663076	1.07843	0.71508	0.61	GENE	SEPT9	50039	SEPT9	73833	MIR4316
chr19	42711895	42712238	Peak_939	344	5.57414	4.66744	37.5293	24.8848	0.663076	1.09097	0.723395	0.58	GENE	DEDD2	12425	ZNF526	22271	GSK3A
chr7	101273856	101274937	Peak_1668	1082	43.4783	26.8378	125.098	82.9493	0.663076	1.15617	0.766629	0.6	TSS	MYL10	184787	CUX1	72093	EMID2
chr19	2610968	2611497	Peak_882	530	13.3779	9.33489	175.137	116.129	0.663076	3.30447	2.19111	0.65	GENE	GNG7	154267	LMNB2	103332	DIRAS1
chr9	127021743	127022275	unique_Peak_3775	533	15.6076	28.0047	69.5856	46.0829	0.662248	1.30555	0.864596	0.48	GENE	NEK6	32240	NEK6	93734	PSMB7
chr1	2165561	2166330	Peak_4	770	17.8372	9.33489	171.228	113.364	0.662067	2.22373	1.47226	0.57	GENE	SKI	21787	C1orf86	49112	PRKCZ
chr2	20778775	20779524	Peak_981	750	24.5262	23.3372	121.188	80.1843	0.66165	1.61585	1.06912	0.57	TTS	HS1BP3	87274	GDF7	105668	C2orf43
chr19	12894267	12895529	Peak_899	1263	57.971	29.1715	498.827	329.954	0.661459	3.94954	2.61246	0.58	TSS	JUNB	8464	HOOK2	12735	PRDX2
chr1	54586926	54587470	Peak_66	545	11.1483	9.33489	96.1689	63.5945	0.661279	1.76457	1.16687	0.62	TTS	CDCP2	68087	TMEM59	21782	TCEANC2
chr17	29923692	29924013	unique_Peak_1519	322	26.7559	3.50058	51.6028	34.1014	0.660843	1.60257	1.05905	0.61	TTS	MIR365B	275086	EVI2A	21476	MIR4725
chr6	151362029	151362724	Peak_1586	696	33.4448	10.5018	90.6959	59.9078	0.660536	1.3031	0.860745	0.51	GENE	MTHFD1L	198757	AKAP12	142241	MTHFD1L
chr10	135091973	135092684	Peak_301	712	35.6745	12.8355	78.1861	51.6129	0.660129	1.09812	0.7249	0.6	GENE	TUBGCP2	1922	ADAM8	36896	VENTX
chr7	5588892	5589405	Peak_1616	514	14.4928	11.6686	58.6396	38.7097	0.660129	1.14085	0.753107	0.55	TSS	ACTB	35750	FBXL18	70523	RNF216
chr2	100484049	100484604	Peak_1035	556	37.9041	11.6686	97.7326	64.5161	0.660129	1.75778	1.16036	0.5	GENE	AFF3	377847	REV1	405426	LONRF2
chr19	54527821	54528386	Peak_961	566	24.5262	14.0023	85.2228	56.2212	0.659696	1.5057	0.993307	0.5	TTS	CACNG6	78056	NDUFA3	15976	VSTM1
chr5	149491886	149493051	Peak_1467	1166	28.9855	39.6733	138.389	91.2442	0.65933	1.18687	0.782541	0.57	GENE	CSF1R	53875	CDX1	933	PDGFRB
chr16	87887187	87888555	Peak_713	1369	54.6265	28.0047	205.629	135.484	0.658874	1.50204	0.989656	0.58	GENE	SLC7A5	88273	KLHDC4	33753	CA5A
chr10	11940234	11940874	unique_Peak_405	641	16.7224	19.8366	79.7498	52.5346	0.658742	1.24415	0.819572	0.57	TSS	LOC219731	170379	DHTKD1	21466	UPF2
chr2	101510284	101510684	Peak_1037	401	12.2631	16.3361	60.2033	39.6313	0.658292	1.50133	0.988313	0.5	GENE	NPAS2	108206	RPL31	113205	TBC1D8
chr9	42853943	42854593	Peak_1766	651	33.4448	19.8366	93.8233	61.7512	0.658164	1.44122	0.948558	0.41	GENE	LOC286297	3883	AQP7P3	133926	FOXD4L4
chr20	48782422	48783011	Peak_1127	590	28.9855	26.8378	81.3135	53.4562	0.657409	1.3782	0.906038	0.5	TSS	TMEM189	24403	CEBPB	177297	SNAI1
chr18	25691910	25692382	Peak_854	473	13.3779	15.1692	47.6935	31.3364	0.657037	1.00832	0.662503	0.39	GENE	CDH2	926844	CHST9	1176236	CHST9-AS1
chr20	42567520	42568763	Peak_1112	1244	76.9231	61.8436	143.081	94.0092	0.657037	1.15017	0.755701	0.49	GENE	TOX2	6394	TOX2	172195	JPH2
chr20	36915421	36915941	Peak_1109	521	28.9855	7.00117	54.7303	35.9447	0.656761	1.05048	0.689917	0.57	TSS	BPI	26507	KIAA1755	133557	LOC388796
chr8	134230011	134230557	Peak_1742	547	40.1338	18.6698	68.8038	45.1613	0.656378	1.25784	0.825618	0.5	GENE	WISP1	114974	SLA	19129	NDRG1
chr17	47049632	47050192	Peak_781	561	23.4114	16.3361	96.9507	63.5945	0.655946	1.72818	1.13359	0.55	TSS	GIP	24861	IGF2BP1	43490	UBE2Z
chr6	43977572	43979159	Peak_1562	1588	83.612	61.8436	222.048	145.622	0.655812	1.39829	0.917016	0.54	TTS	C6orf223	117010	TMEM63B	72422	LOC100132354
chr10	47171198	47171990	Peak_226	793	43.4783	14.0023	125.098	82.0276	0.655709	1.57753	1.0344	0.55	GENE	ANXA8,ANXA8L1	20194	LOC643650	5627	FAM25B
chr19	13278094	13279034	Peak_909	941	79.1527	30.3384	230.649	151.152	0.655334	2.4511	1.60629	0.56	TTS	IER2	17577	STX10	26603	NACC1
chr8	128923415	128923964	unique_Peak_3620	550	27.8707	21.0035	56.294	36.8664	0.65489	1.02353	0.670297	0.56	GENE	PVT1	49189	MIR1205	115416	MIR1204
chr11	128050333	128050840	Peak_421	508	26.7559	10.5018	56.294	36.8664	0.65489	1.10815	0.725716	0.46	TTS	ETS1	505843	FLI1	510980	FLI1-AS1
chr7	50906622	50907029	Peak_1642	408	17.8372	12.8355	49.2572	32.2581	0.65489	1.20729	0.790639	0.48	TSS	GRB10	106776	GRB10	177083	COBL
chr2	20385220	20385826	Peak_979	607	30.1003	10.5018	77.4042	50.6912	0.65489	1.27519	0.835111	0.62	TTS	SDC1	133734	LAPTM4A	62929	PUM2
chr10	102133013	102133426	unique_Peak_556	414	20.0669	1.16686	42.2205	27.6498	0.65489	1.01982	0.667869	0.6	GENE	LINC00263	42977	PKD2L1	8632	SCD
chr2	217180471	217181164	Peak_1063	694	28.9855	9.33489	105.551	69.1244	0.65489	1.52091	0.996029	0.49	GENE	MARCH4	96319	SMARCAL1	95903	PKI55
chr5	14268254	14268888	Peak_1403	635	18.9521	10.5018	133.698	87.5576	0.65489	2.10548	1.37886	0.45	GENE	TRIO	313319	FAM105A	436337	ANKH
chr20	48646193	48647126	Peak_1124	934	44.5931	29.1715	214.23	140.092	0.653934	2.29368	1.49992	0.57	TTS	LINC00651	114580	SPATA2	41240	SNAI1
chr10	44277186	44277967	Peak_217	782	49.0524	17.5029	136.826	89.4009	0.653393	1.74969	1.14323	0.51	TTS	HNRNPA3P1	63177	LINC00619	107430	ZNF32-AS3
chr17	16189228	16190076	unique_Peak_1491	849	44.5931	29.1715	94.6052	61.7512	0.652725	1.11431	0.72734	0.52	GENE	PIGL	70778	NCOR1	4250	MIR1288
chr11	69251645	69252455	Peak_379	811	28.9855	17.5029	138.389	90.3226	0.65267	1.7064	1.11372	0.6	TTS	MYEOV	203822	CCND1	228281	ORAOV1
chr14	65676870	65677168	unique_Peak_1156	299	25.641	8.16803	43.7842	28.5714	0.652551	1.46435	0.955566	0.46	TSS	MAX	200290	FUT8	115990	LOC100506321
chr17	38677664	38678325	Peak_769	662	23.4114	19.8366	110.242	71.8894	0.652103	1.66529	1.08594	0.52	TSS	TNS4	103793	TOP2A	32027	CCR7
chr9	110380907	110381250	Peak_1790	344	5.57414	4.66744	36.7475	23.9631	0.652103	1.06824	0.696603	0.5	TSS	KLF4	532363	MIR548Q	286604	RAD23B
chr7	23373979	23374668	Peak_1621	690	32.33	17.5029	169.664	110.599	0.651872	2.4589	1.60289	0.4	GENE	IGF2BP3	155683	RPS2P32	25144	MALSU1
chr13	99650112	99650668	unique_Peak_1085	557	26.7559	15.1692	59.4214	38.7097	0.651443	1.06681	0.694967	0.52	GENE	DOCK9	20052	DOCK9	198237	UBAC2-AS1
chr7	48039741	48040259	Peak_1638	519	18.9521	8.16803	59.4214	38.7097	0.651443	1.14492	0.745851	0.47	GENE	SUN3	20778	HUS1	180556	C7orf69
chr2	18480578	18481187	Peak_977	610	27.8707	28.0047	89.1321	58.0645	0.651443	1.46118	0.951877	0.4	TTS	RDH14	545787	SMC6	263254	NT5C1B
chr16	66550511	66551136	Peak_693	626	36.7893	15.1692	75.0586	48.8479	0.650797	1.19902	0.780318	0.55	GENE	TK2	35642	CKLF	23392	BEAN1
chr5	37771597	37772333	Peak_1416	737	28.9855	26.8378	113.37	73.7327	0.650373	1.53826	1.00044	0.46	TTS	WDR70	400768	NUP155	40813	GDNF
chr12	124875778	124876258	Peak_497	481	33.4448	21.0035	68.0219	44.2396	0.650373	1.41418	0.919743	0.57	GENE	NCOR2	418855	CCDC92	75448	FAM101A
chr10	102046409	102046994	Peak_274	586	21.1817	22.1704	129.007	83.871	0.650127	2.20149	1.43125	0.55	GENE	BLOC1S2	586	BLOC1S2	1201	PKD2L1
chr10	75666336	75666873	Peak_251	538	30.1003	22.1704	76.6224	49.7696	0.649544	1.42421	0.925085	0.54	TTS	C10orf55	4257	PLAU	105049	KIAA0913
chr10	47767784	47768570	Peak_228	787	64.66	29.1715	184.519	119.816	0.64934	2.34459	1.52244	0.55	TTS	ANXA8L2	125845	FAM21B	346939	FAM35B2
chr19	41828742	41830013	Peak_936	1272	64.66	23.3372	262.705	170.507	0.649043	2.06529	1.34046	0.61	GENE	CCDC97	40493	TMEM91	7434	TGFB1
chr9	107833044	107833820	unique_Peak_3738	777	26.7559	42.007	78.1861	50.6912	0.648341	1.00626	0.652397	0.44	TSS	ABCA1	173496	SLC44A1	293387	LOC286367
chr9	136576976	136577548	Peak_1837	573	23.4114	10.5018	78.1861	50.6912	0.648341	1.3645	0.884664	0.63	GENE	SARDH	131894	FAM163B	49753	VAV2
chr12	120730589	120731030	unique_Peak_1007	442	52.3969	14.0023	62.5489	40.553	0.648341	1.41513	0.917489	0.44	TSS	SIRT4	27236	PXN	29104	PLA2G1B
chr6	11653111	11653969	Peak_1512	859	47.9376	45.5076	149.335	96.7742	0.648032	1.73848	1.12659	0.47	TTS	ADTRP	270959	NEDD9	69783	TMEM170B
chr6	44001954	44002747	Peak_1565	794	72.4638	44.3407	149.335	96.7742	0.648032	1.8808	1.21882	0.59	TTS	C6orf223	93025	TMEM63B	79022	MRPL14
chr10	112174311	112174694	unique_Peak_566	384	31.2152	9.33489	55.5121	35.9447	0.647511	1.44563	0.93606	0.55	TSS	DUSP5	109796	SMNDC1	127380	MXI1
chr10	125795145	125795922	Peak_296	778	45.7079	17.5029	150.899	97.6959	0.647425	1.93958	1.25573	0.58	GENE	CHST15	144034	CPXM2	290338	OAT
chr17	3699826	3700220	Peak_730	395	5.57414	8.16803	39.8749	25.8065	0.647185	1.00949	0.653328	0.57	GENE	ITGAE	100325	P2RX5-TAX1BP3	10021	C17orf85
chr19	41221537	41222274	Peak_933	738	23.4114	22.1704	79.7498	51.6129	0.647185	1.08062	0.699362	0.54	GENE	ADCK4	895	ADCK4	24855	C19orf54
chr19	8432043	8432750	unique_Peak_1756	708	34.5596	39.6733	103.987	67.2811	0.647012	1.46875	0.950298	0.6	GENE	ANGPTL4	22808	RAB11B	6863	RAB11B-AS1
chr16	88268176	88268698	Peak_715	523	28.9855	12.8355	64.1126	41.4747	0.646903	1.22586	0.793014	0.64	TTS	BANP	225441	ZNF469	441259	CYBA
chr19	11249200	11250323	unique_Peak_1760	1124	63.5452	31.5053	112.588	72.8111	0.646704	1.00167	0.647785	0.6	TTS	LDLR	100533	C19orf80	8069	SPC24
chr9	37953615	37954600	Peak_1758	986	54.6265	26.8378	121.188	78.341	0.64644	1.22909	0.794534	0.55	GENE	SHB	49758	SLC25A51	86443	DCAF10
chr19	44066657	44067369	Peak_940	713	33.4448	14.0023	72.7131	47.0046	0.64644	1.01982	0.659251	0.55	GENE	XRCC1	13938	PINLYP	21505	IRGQ
chr6	168408143	168408634	Peak_1600	492	28.9855	10.5018	57.0758	36.8664	0.645919	1.16008	0.749316	0.45	TSS	KIF25	30770	HGC6.3	35689	MLLT4
chr6	37521289	37522181	unique_Peak_3177	893	42.3634	40.8401	89.914	58.0645	0.645778	1.00688	0.650219	0.49	TTS	MIR4462	54035	CCDC167	72451	FTSJD2
chr2	1604312	1604974	Peak_965	663	17.8372	9.33489	74.2768	47.9263	0.645239	1.12031	0.72287	0.6	TTS	PXDN	718360	LOC730811	58144	TPO
chr15	74488495	74489084	Peak_647	590	8.91862	12.8355	74.2768	47.9263	0.645239	1.25893	0.81231	0.57	GENE	STRA6	39877	CCDC33	19578	ISLR
chr20	61745954	61746496	Peak_1167	543	27.8707	1.16686	74.2768	47.9263	0.645239	1.3679	0.88262	0.51	TTS	HAR1A	12554	HAR1B	29802	LOC63930
chr9	130341153	130341677	Peak_1813	525	32.33	16.3361	74.2768	47.9263	0.645239	1.4148	0.912881	0.59	GENE	FAM129B	10060	FAM129B	75635	LRSAM1
chr1	32701632	32702085	Peak_47	454	15.6076	4.66744	50.0391	32.2581	0.644657	1.10218	0.71053	0.42	GENE	MTMR9LP	10959	FAM167B	4654	EIF3I
chr17	79961475	79962051	Peak_835	577	15.6076	4.66744	58.6396	37.788	0.644412	1.01628	0.654905	0.61	GENE	ASPSCR1	19516	LRRC45	14815	STRA13
chr16	87028178	87028733	Peak_712	556	21.1817	5.83431	58.6396	37.788	0.644412	1.05467	0.679641	0.52	TTS	C16orf95	397345	MAP1LC3B	307949	C16orf95
chr17	16935247	16935834	Peak_744	588	23.4114	7.00117	117.279	75.576	0.644412	1.99454	1.28531	0.53	TSS	MPRIP	60139	TNFRSF13B	168768	PLD6
chr12	124869554	124870343	Peak_494	790	65.7748	28.0047	218.921	141.014	0.644131	2.77115	1.78499	0.62	GENE	NCOR2	412786	CCDC92	69379	FAM101A
chr10	114846996	114847654	Peak_279	659	25.641	22.1704	101.642	65.4378	0.643807	1.54237	0.992986	0.48	GENE	TCF7L2	463264	HABP2	268821	VTI1A
chr11	66789884	66790223	unique_Peak_731	340	14.4928	9.33489	34.4019	22.1198	0.642983	1.01182	0.650583	0.55	GENE	SYT12	762	SYT12	45575	C11orf86
chr19	18109070	18109599	Peak_922	530	20.0669	9.33489	60.2033	38.7097	0.642983	1.13591	0.730371	0.68	GENE	KCNN1	2609	ARRDC2	54541	CCDC124
chr16	86855510	86855958	Peak_706	449	18.9521	8.16803	51.6028	33.1797	0.642983	1.14928	0.738969	0.46	TTS	FOXL1	266893	MTHFSD	253197	FOXC2
chr22	47150056	47150748	Peak_1267	693	23.4114	11.6686	86.0047	55.2995	0.642983	1.24105	0.797973	0.56	TSS	TBC1D22A	16250	CERK	74714	GRAMD4
chr3	14473704	14473998	unique_Peak_2448	295	21.1817	9.33489	43.0023	27.6498	0.642983	1.45771	0.93728	0.56	GENE	SLC6A6	219401	C3orf19	56767	GRIP2
chr20	55363233	55363802	Peak_1142	570	52.3969	15.1692	94.6052	60.8295	0.642983	1.65974	1.06718	0.5	TTS	TFAP2C	262537	GCNT7	251942	FAM209B
chr6	33661911	33662725	Peak_1532	815	54.6265	29.1715	156.372	100.461	0.642447	1.91868	1.23265	0.51	GENE	ITPR3	101203	LINC00336	3027	MNF1
chr17	73868473	73869413	Peak_819	941	31.2152	18.6698	96.1689	61.7512	0.642112	1.02199	0.656229	0.59	TTS	TRIM47	17442	WBP2	16097	TRIM65
chr13	45391197	45391877	Peak_519	681	28.9855	9.33489	87.5684	56.2212	0.642026	1.28588	0.825568	0.52	TSS	LINC00330	172149	KIAA1704	121846	NUFIP1
chr11	69311962	69312552	Peak_381	591	30.1003	12.8355	78.9679	50.6912	0.641922	1.33618	0.85772	0.62	TSS	CCND1	531407	MRGPRF	168074	ORAOV1
chr8	126525285	126525906	Peak_1725	622	34.5596	30.3384	114.934	73.7327	0.641525	1.84781	1.18541	0.55	TTS	TRIB1	421535	KIAA0196	146229	NSMCE2
chr16	14604982	14605498	Peak_673	517	3.34448	5.83431	53.1665	34.1014	0.641407	1.02837	0.659601	0.38	GENE	PARN	121427	BFAR	161164	PLA2G10
chr19	5173078	5173591	Peak_886	514	16.7224	5.83431	53.1665	34.1014	0.641407	1.03437	0.663451	0.44	TTS	KDM4B	270456	ARRDC5	32184	PTPRS
chr17	79543674	79543948	unique_Peak_1650	275	21.1817	11.6686	44.5661	28.5714	0.641103	1.62058	1.03896	0.5	GENE	NPLOC4	24382	C17orf70	39655	FSCN2
chr19	45927530	45927835	unique_Peak_1824	306	20.0669	7.00117	35.9656	23.0415	0.640653	1.17535	0.752989	0.57	TSS	ERCC1	863	ERCC1	13659	CD3EAP
chr17	7744556	7745362	Peak_734	807	32.33	12.8355	143.862	92.1659	0.640653	1.78268	1.14208	0.63	GENE	KDM6B	13424	TMEM88	7901	DNAH2
chr14	91709718	91710316	Peak_598	599	24.5262	11.6686	90.6959	58.0645	0.640211	1.51412	0.969358	0.47	GENE	GPR68	183024	RPS6KA5	18314	C14orf159
chr10	5587907	5588423	unique_Peak_384	517	27.8707	15.1692	54.7303	35.023	0.639921	1.05861	0.677428	0.57	TTS	CALML3	46632	CALML5	87146	NET1
chr9	118378075	118378579	Peak_1797	505	12.2631	10.5018	54.7303	35.023	0.639921	1.08377	0.693526	0.42	TTS	DEC1	497791	TNC	272216	LINC00474
chr20	1396484	1397161	Peak_1078	678	41.2486	24.5041	174.355	111.521	0.639619	2.57161	1.64485	0.53	TSS	FKBP1A	86944	SDCBP2	25984	NSFL1C
chr8	38384830	38385289	Peak_1703	460	11.1483	8.16803	46.1298	29.4931	0.63935	1.00282	0.641154	0.46	GENE	C8orf86	58708	FGFR1	72633	RNF5P1
chr16	66960828	66961418	Peak_695	591	21.1817	22.1704	64.8944	41.4747	0.639109	1.09804	0.701771	0.59	TSS	RRAD	7223	CES2	4834	FAM96B
chrX	106814609	106815330	Peak_1864	722	14.4928	10.5018	83.6591	53.4562	0.638977	1.15871	0.740391	0.48	TSS	PRPS1	254114	MID2	141482	TSC22D3
chr19	41833261	41834242	Peak_938	982	31.2152	11.6686	158.718	101.382	0.63876	1.61627	1.03241	0.66	TTS	CCDC97	36119	TMEM91	3060	TGFB1
chr12	76630361	76630927	Peak_463	567	23.4114	17.5029	75.0586	47.9263	0.638518	1.32379	0.84526	0.42	TTS	BBS10	151906	NAP1L1	114933	OSBPL8
chr20	49976899	49978089	Peak_1134	1191	64.66	57.1762	168.882	107.834	0.638518	1.41798	0.905408	0.5	TTS	NFATC2	337819	KCNG1	91947	MIR3194
chr10	75647487	75647962	unique_Peak_508	476	25.641	42.007	75.0586	47.9263	0.638518	1.57686	1.00685	0.57	TSS	CAMK2G	23137	PLAU	22002	C10orf55
chr17	48296682	48297160	unique_Peak_1574	479	18.9521	16.3361	56.294	35.9447	0.638518	1.17524	0.750411	0.39	TSS	COL1A1	47084	HILS1	43628	SGCA
chr10	71234343	71235228	Peak_240	886	22.2965	19.8366	131.353	83.871	0.638518	1.48254	0.946625	0.55	GENE	TSPAN15	58112	TACR2	73149	HK1
chr8	122736548	122737294	Peak_1721	747	59.0858	32.6721	151.681	96.7742	0.638011	2.03054	1.2955	0.53	TTS	HAS2-AS1	83291	HAS2	1201046	MTBP
chr8	128812847	128813429	Peak_1726	583	16.7224	14.0023	66.4582	42.3963	0.63794	1.13993	0.727209	0.5	TTS	MIR1204	89735	PVT1	59458	MYC
chr12	57526862	57527400	Peak_457	539	10.0334	4.66744	66.4582	42.3963	0.63794	1.23299	0.786574	0.52	GENE	LRP1	21935	STAT6	37872	NAB2
chr15	78286280	78287233	Peak_654	954	26.7559	9.33489	114.152	72.8111	0.637845	1.19656	0.763219	0.63	GENE	LOC91450	67569	LOC645752	570	TBC1D2B
chr9	132912999	132913460	Peak_1826	462	14.4928	11.6686	47.6935	30.4147	0.637712	1.03233	0.658328	0.52	TTS	GPR107	21627	NCS1	269123	USP20
chr6	9398249	9398705	unique_Peak_3090	457	11.1483	14.0023	47.6935	30.4147	0.637712	1.04362	0.665531	0.48	TTS	LOC100506207	962683	SLC35B3	685951	LOC100506207
chr1	182959498	182959943	Peak_125	446	15.6076	12.8355	57.8577	36.8664	0.63719	1.29726	0.8266	0.41	TSS	LAMC1	37168	SHCBP1L	102604	DHX9
chr2	127984051	127984737	Peak_1048	687	22.2965	8.16803	86.7866	55.2995	0.63719	1.26327	0.804942	0.46	TSS	CYP27C1	119491	BIN1	30471	ERCC3
chr3	171870537	171871713	Peak_1339	1177	40.1338	18.6698	183.737	117.051	0.637055	1.56106	0.994483	0.47	GENE	FNDC3B	342841	PLD1	289955	GHSR
chr13	99128317	99129374	Peak_528	1058	47.9376	17.5029	164.973	105.069	0.636888	1.55929	0.993092	0.5	GENE	STK24	299325	RNF113B	26823	FARP1
chr7	73508860	73509457	Peak_1653	598	24.5262	7.00117	107.115	68.2028	0.636725	1.79122	1.14051	0.61	GENE	LIMK1	79547	EIF4H	24923	ELN
chr5	141823357	141823744	unique_Peak_2978	388	15.6076	15.1692	39.093	24.8848	0.636553	1.00755	0.641361	0.42	TSS	SPRY4	326741	ARHGAP26	148192	FGF1
chr19	50261630	50262012	unique_Peak_1836	383	10.0334	8.16803	39.093	24.8848	0.636553	1.02071	0.649733	0.61	GENE	TSKS	8358	AP2A1	44833	CPT1C
chr4	187606122	187606454	unique_Peak_2814	333	16.7224	2.33372	39.093	24.8848	0.636553	1.17397	0.747291	0.42	GENE	FAT1	129751	MTNR1A	395453	F11
chr5	148832829	148833260	Peak_1462	432	14.4928	9.33489	49.2572	31.3364	0.636179	1.14021	0.72538	0.58	TTS	MIR143HG	74207	IL17B	22749	MIR145
chr11	12309103	12309894	Peak_325	792	28.9855	21.0035	100.078	63.5945	0.635448	1.26361	0.80296	0.59	GENE	MICALCL	89527	PARVA	24168	MICAL2
chr19	16985794	16986933	unique_Peak_1774	1140	51.2821	42.007	130.571	82.9493	0.635282	1.14536	0.727626	0.54	GENE	SIN3B	13462	F2RL3	17398	CPAMD8
chr10	122220109	122220798	Peak_286	690	41.2486	8.16803	130.571	82.9493	0.635282	1.89233	1.20216	0.44	GENE	PPAPDC1A	124137	MIR5694	300870	WDR11-AS1
chr6	33640501	33641120	Peak_1530	620	23.4114	14.0023	91.4777	58.0645	0.634739	1.47545	0.936524	0.58	GENE	ITPR3	79696	LINC00336	24535	MNF1
chr2	204624393	204624825	Peak_1058	433	13.3779	4.66744	50.821	32.2581	0.634739	1.17369	0.74499	0.52	TTS	CD28	107901	CTLA4	327717	ABI2
chr3	59411086	59411505	Peak_1307	420	7.80379	8.16803	50.821	32.2581	0.634739	1.21002	0.768049	0.47	TTS	FHIT	375581	C3orf67	923209	KCTD6
chr19	14630488	14631351	Peak_918	864	50.1672	37.3396	121.97	77.4194	0.634739	1.41169	0.896057	0.51	TSS	DNAJB1	9435	MIR639	45970	NDUFB7
chr20	30423588	30424414	Peak_1100	827	40.1338	37.3396	143.862	91.2442	0.634247	1.73957	1.10332	0.59	TTS	MYLK2	34503	TTLL9	8101	FOXS1
chr5	141228190	141228902	Peak_1451	713	37.9041	19.8366	113.37	71.8894	0.634114	1.59004	1.00827	0.55	TTS	PCDH1	74838	KIAA0141	13670	PCDH1
chr3	152769765	152770312	Peak_1330	548	20.0669	3.50058	62.5489	39.6313	0.633606	1.1414	0.7232	0.45	TSS	RAP2B	432245	C3orf79	214196	P2RY1
chr1	183218457	183218992	Peak_127	536	11.1483	12.8355	62.5489	39.6313	0.633606	1.16696	0.739391	0.46	GENE	NMNAT2	222781	SMG7	4463	LAMC2
chr16	2085534	2086003	Peak_666	470	15.6076	9.33489	52.3847	33.1797	0.633386	1.11457	0.705952	0.68	GENE	SLC9A3R2	12221	TSC2	4047	NTHL1
chr21	46432248	46432672	Peak_1209	425	16.7224	10.5018	52.3847	33.1797	0.633386	1.23258	0.780699	0.59	TSS	LINC00162	18459	LINC00163	35572	FAM207A
chr11	128337199	128337964	Peak_424	766	36.7893	16.3361	104.769	66.3594	0.633386	1.36775	0.866311	0.53	GENE	ETS1	218848	FLI1	223985	FLI1-AS1
chr6	38250432	38251175	unique_Peak_3181	744	37.9041	39.6733	94.6052	59.9078	0.633241	1.27157	0.805213	0.45	GENE	BTBD9	432313	DNAH8	128405	ZFAND3
chr20	31346508	31346903	unique_Peak_2200	396	12.2631	10.5018	42.2205	26.7281	0.63306	1.06617	0.674952	0.48	TSS	DNMT3B	14892	COMMD7	150012	LOC149950
chr20	45962898	45963288	unique_Peak_2239	391	20.0669	14.0023	42.2205	26.7281	0.63306	1.07981	0.683583	0.42	GENE	ZMYND8	167507	NCOA3	13595	LOC100131496
chr6	11277220	11277838	Peak_1508	619	27.8707	23.3372	84.441	53.4562	0.63306	1.36415	0.86359	0.47	GENE	NEDD9	44614	NEDD9	138560	C6orf228
chr2	62805981	62806502	unique_Peak_1956	522	27.8707	17.5029	64.1126	40.553	0.632528	1.22821	0.776877	0.45	TSS	TMEM17	94744	EHBP1	354376	B3GNT2
chr22	27872706	27873107	Peak_1229	402	13.3779	8.16803	64.1126	40.553	0.632528	1.59484	1.00878	0.56	TTS	MN1	442457	TTC28-AS1	374750	PITPNB
chr19	53685466	53685965	Peak_958	500	12.2631	7.00117	53.9484	34.1014	0.632111	1.07897	0.682028	0.5	GENE	ZNF665	23394	ZNF347	52922	ZNF677
chr8	129140046	129140512	unique_Peak_3622	467	27.8707	12.8355	53.9484	34.1014	0.632111	1.15521	0.730222	0.38	TSS	MIR1208	645895	LOC727677	26780	PVT1
chr11	628461	628944	Peak_303	484	8.91862	5.83431	75.8405	47.9263	0.631935	1.56695	0.990212	0.48	TSS	SCT	3636	CDHR5	15522	DEAF1
chr14	52029418	52029933	Peak_560	516	20.0669	15.1692	87.5684	55.2995	0.631501	1.69706	1.0717	0.44	GENE	FRMD6,FRMD6-AS2	88900	FRMD6	86560	FRMD6-AS1
chr22	39570673	39571207	Peak_1246	535	20.0669	8.16803	121.188	76.4977	0.631229	2.2652	1.42986	0.6	TSS	CBX7	175013	SYNGR1	48744	PDGFB
chr19	12893581	12894096	Peak_898	516	8.91862	8.16803	55.5121	35.023	0.630908	1.07582	0.678741	0.68	TSS	HOOK2	8471	JUNB	13795	PRDX2
chr16	88848835	88849267	Peak_720	433	20.0669	7.00117	55.5121	35.023	0.630908	1.28204	0.808846	0.6	GENE	PIEZO1	21134	CDT1	26825	APRT
chr12	124937794	124938540	Peak_502	747	36.7893	19.8366	144.644	91.2442	0.630818	1.93634	1.22148	0.63	GENE	NCOR2	461925	MIR5188	137597	FAM101A
chr3	11609436	11610363	Peak_1284	928	30.1003	21.0035	100.86	63.5945	0.630522	1.08685	0.685285	0.57	GENE	VGLL4	435962	SYN2	10761	ATG7
chr3	11178458	11179072	unique_Peak_2438	615	26.7559	16.3361	67.24	42.3963	0.630522	1.09333	0.689371	0.52	GENE	HRH1	17448	HRH1	97830	SLC6A1
chr6	74290015	74290603	unique_Peak_3232	589	34.5596	21.0035	67.24	42.3963	0.630522	1.1416	0.719802	0.45	TTS	SLC17A5	59554	EEF1A1	79130	MTO1
chr11	69802241	69802821	Peak_386	581	13.3779	17.5029	67.24	42.3963	0.630522	1.15732	0.729713	0.58	TSS	ANO1	128984	ANO1	333289	CCND1
chr3	126630191	126630424	unique_Peak_2561	234	17.8372	4.66744	33.62	21.1982	0.630522	1.43675	0.905904	0.58	GENE	CHCHD6	77129	PLXNA1	239526	NUP210P1
chr16	2885658	2886301	Peak_668	644	27.8707	9.33489	78.9679	49.7696	0.63025	1.22621	0.77282	0.52	TTS	PRSS30P	47216	FLYWCH2	3695	ZG16B
chr5	142388713	142389100	unique_Peak_2983	388	15.6076	7.00117	45.3479	28.5714	0.630049	1.16876	0.736377	0.47	GENE	ARHGAP26	140432	ARHGAP26-AS1	268589	NR3C1
chr22	39687937	39688495	Peak_1253	559	6.68896	5.83431	68.8038	43.318	0.629587	1.23084	0.774919	0.65	TTS	RPL3	47259	PDGFB	21607	SNORD83B
chr17	48715801	48717092	unique_Peak_1576	1292	62.4303	53.6756	150.899	94.9309	0.629102	1.16795	0.734759	0.56	GENE	ABCC3	76978	CACNA1G-AS1	11615	CACNA1G
chr10	82265806	82266300	Peak_268	495	23.4114	7.00117	58.6396	36.8664	0.628694	1.18464	0.744775	0.46	GENE	TSPAN14	31604	SH2D4B	73300	FAM213A
chr9	137484104	137484726	Peak_1844	623	26.7559	16.3361	82.0954	51.6129	0.628694	1.31774	0.828458	0.6	TSS	COL5A1	288242	FCN2	151984	RXRA
chr20	49292532	49292977	unique_Peak_2253	446	14.4928	19.8366	46.9116	29.4931	0.628694	1.05183	0.66128	0.52	TSS	FAM65C	55326	PARD6B	90339	MIR645
chr11	66845721	66846483	Peak_364	763	24.5262	14.0023	93.8233	58.9862	0.628694	1.22966	0.773082	0.58	TTS	RHOD	40637	KDM2A	27768	SYT12
chr3	193720649	193721886	Peak_1348	1238	46.8227	39.6733	152.463	95.8525	0.628694	1.23153	0.774253	0.6	GENE	LOC647323	9241	LOC100128023	297721	LOC100131551
chr5	143567246	143567801	Peak_1455	556	24.5262	3.50058	70.3675	44.2396	0.628694	1.2656	0.795677	0.38	GENE	KCTD16	17246	YIPF5	367240	HMHB1
chr8	142012111	142012748	Peak_1743	638	42.3634	12.8355	93.8233	58.9862	0.628694	1.47058	0.924548	0.44	TSS	PTK2	126290	DENND3	208440	SLC45A4
chr10	124046211	124047007	Peak_291	797	37.9041	16.3361	140.735	88.4793	0.628694	1.76581	1.11015	0.53	GENE	BTBD16	87484	PLEKHA1	32552	TACC2
chr12	120668977	120669740	Peak_485	764	69.1193	11.6686	225.958	141.935	0.62815	2.95756	1.85779	0.51	GENE	PXN	30345	RPLP0	18728	PXN-AS1
chr3	129330725	129331638	Peak_1322	914	25.641	11.6686	96.9507	60.8295	0.627427	1.06073	0.665531	0.6	TSS	PLXND1	172330	MBD4	35453	TMCC1
chr16	86861105	86861560	Peak_708	456	6.68896	8.16803	48.4754	30.4147	0.627427	1.06306	0.66699	0.5	TTS	FOXL1	272492	MTHFSD	258796	FOXC2
chr11	69064444	69065283	Peak_375	840	76.9231	25.6709	133.698	83.871	0.627316	1.59165	0.998464	0.54	GENE	MYEOV	284014	MRGPRF	206792	TPCN2
chr17	53891676	53892256	Peak_789	581	18.9521	19.8366	61.767	38.7097	0.626705	1.06312	0.66626	0.48	TTS	PCTP	82484	TMEM100	489540	HLF
chr9	117768790	117769356	unique_Peak_3761	567	11.1483	24.5041	61.767	38.7097	0.626705	1.08937	0.68271	0.47	TTS	TNC	76198	TNFSF8	360370	C9orf91
chr9	130600722	130601229	Peak_1814	508	17.8372	8.16803	61.767	38.7097	0.626705	1.21589	0.762002	0.62	GENE	ENG	59928	SH2D3C	24420	FPGS
chr1	31229298	31230005	Peak_40	708	39.019	17.5029	136.826	85.7143	0.626449	1.93257	1.21065	0.55	GENE	LAPTM5	17573	MIR4420	30059	MATN1-AS1
chr19	51865923	51866353	Peak_956	431	17.8372	11.6686	50.0391	31.3364	0.626238	1.161	0.727063	0.5	GENE	ETFB	8042	ETFB	4213	CLDND2
chr10	123900384	123901065	Peak_288	682	49.0524	23.3372	100.078	62.6728	0.626238	1.46742	0.918956	0.59	GENE	TACC2	22380	TACC2	556500	C10orf120
chr14	59384769	59385262	Peak_564	494	22.2965	14.0023	75.0586	47.0046	0.626238	1.51941	0.95151	0.44	TTS	DACT1	270365	DAAM1	369467	KIAA0586
chr10	74079050	74079619	Peak_245	570	22.2965	5.83431	113.37	70.9677	0.625984	1.98894	1.24505	0.65	TTS	DNAJB12	102443	ASCC1	40363	MIR1256
chr1	234908030	234908522	Peak_169	493	22.2965	9.33489	63.3307	39.6313	0.625784	1.2846	0.803881	0.5	TTS	LOC100506810	163005	IRF2BP2	137750	LINC00184
chr6	6321004	6321626	Peak_1502	623	70.2341	32.6721	139.953	87.5576	0.625621	2.24644	1.40542	0.49	TSS	F13A1	267618	LY86	25382	LY86-AS1
chr11	118489641	118490546	Peak_404	906	35.6745	32.6721	114.934	71.8894	0.625487	1.26858	0.793481	0.52	GENE	PHLDB1	53303	IFT46	16347	ARCN1
chr14	62031103	62031861	Peak_569	759	25.641	26.8378	114.934	71.8894	0.625487	1.51428	0.947159	0.53	TSS	FLJ22447	130636	HIF1A	13784	PRKCH
chr8	18993165	18993645	unique_Peak_3493	481	15.6076	4.66744	51.6028	32.2581	0.625122	1.07282	0.670646	0.48	TTS	LOC100128993	122209	PSD3	268266	CSGALNACT1
chr11	69089191	69089772	Peak_377	582	34.5596	18.6698	78.1861	48.8479	0.624765	1.3434	0.839311	0.5	TTS	MYEOV	308632	MRGPRF	231410	TPCN2
chr19	2503400	2504183	Peak_876	784	28.9855	10.5018	91.4777	57.1429	0.624664	1.16681	0.728863	0.54	TTS	GNG7	46826	LMNB2	25535	GADD45B
chr16	86774618	86775472	Peak_705	855	28.9855	29.1715	104.769	65.4378	0.624589	1.22537	0.765354	0.51	TTS	FOXL1	186204	MTHFSD	172508	FOXC2
chr19	38789431	38789959	unique_Peak_1799	529	25.641	23.3372	53.1665	33.1797	0.624072	1.00504	0.627216	0.52	TTS	YIF1B	5108	C19orf33	6441	SPINT2
chr4	169555452	169555937	Peak_1386	486	21.1817	10.5018	53.1665	33.1797	0.624072	1.09396	0.68271	0.45	GENE	PALLD	154057	DDX60L	353047	CBR4
chr17	2863435	2863911	unique_Peak_1463	477	14.4928	9.33489	53.1665	33.1797	0.624072	1.1146	0.695592	0.6	GENE	RAP1GAP2	212197	MIR1253	102289	OR1D5
chr2	1635638	1636020	unique_Peak_1856	383	16.7224	9.33489	39.8749	24.8848	0.624072	1.04112	0.649733	0.4	GENE	PXDN	687174	LOC730811	89330	TPO
chr20	4152626	4153369	Peak_1082	744	18.9521	8.16803	79.7498	49.7696	0.624072	1.07191	0.668946	0.66	GENE	SMOX	20739	LOC728228	48280	ADRA1D
chr20	56589478	56590135	Peak_1152	658	47.9376	21.0035	107.897	67.2811	0.623569	1.63977	1.02251	0.5	TTS	MIR4532	136176	C20orf85	218026	PPP4R1L
chr15	91417178	91417755	Peak_662	578	18.9521	9.33489	94.6052	58.9862	0.623498	1.63677	1.02052	0.6	GENE	FURIN	10198	FES	56688	HDDC3
chr17	55938301	55938945	Peak_792	645	21.1817	14.0023	81.3135	50.6912	0.623405	1.26067	0.785911	0.6	TTS	CUEDC1	11190	MRPS23	110286	VEZF1
chr3	177196202	177196805	unique_Peak_2601	604	25.641	17.5029	68.0219	42.3963	0.623275	1.12619	0.701926	0.4	GENE	LINC00578	281456	TBL1XR1	1538507	ZMAT3
chr20	50063105	50063978	Peak_1136	874	32.33	29.1715	109.461	68.2028	0.623081	1.25241	0.780352	0.46	GENE	NFATC2	423867	KCNG1	5900	MIR3194
chr7	100743204	100743923	Peak_1663	720	24.5262	12.8355	96.1689	59.9078	0.622944	1.33568	0.832053	0.56	TTS	TRIM56	26806	SERPINE1	41424	MUC17
chr1	54719056	54719695	Peak_67	640	26.7559	30.3384	96.1689	59.9078	0.622944	1.50264	0.93606	0.57	GENE	SSBP3	53630	CYB5RL	35320	MRPL37
chr11	8740743	8741504	unique_Peak_630	762	35.6745	23.3372	82.8772	51.6129	0.622763	1.08763	0.677335	0.49	GENE	ST5	60741	TRIM66	29705	RPL27A
chr11	130397536	130397863	unique_Peak_836	328	34.5596	10.5018	41.4386	25.8065	0.622763	1.26337	0.786782	0.52	TTS	ADAMTS15	99161	ADAMTS8	317443	ST14
chr2	47496802	47497412	Peak_1011	611	28.9855	24.5041	82.8772	51.6129	0.622763	1.35642	0.844728	0.5	TSS	CALM2	99179	EPCAM	193832	TTC7A
chr3	197214686	197215144	Peak_1357	459	27.8707	11.6686	56.294	35.023	0.622145	1.22645	0.763029	0.48	TTS	BDH1	189468	DLG1	125982	LOC220729
chr9	35510933	35511545	Peak_1756	613	16.7224	21.0035	71.1493	44.2396	0.621786	1.16067	0.721691	0.46	GENE	RUSC2	27389	RUSC2	28213	ATP8B5P
chr5	17249333	17249829	Peak_1410	497	20.0669	14.0023	57.8577	35.9447	0.62126	1.16414	0.723233	0.4	GENE	BASP1	32050	LOC285696	129433	LOC401177
chr14	32479743	32480222	unique_Peak_1118	480	23.4114	24.5041	57.8577	35.9447	0.62126	1.20537	0.748848	0.43	TTS	ARHGAP5-AS1	66512	ARHGAP5	149554	NUBPL
chr16	29283345	29283769	Peak_686	425	14.4928	4.66744	57.8577	35.9447	0.62126	1.36136	0.845758	0.54	TSS	SNX29P2	177108	LOC606724	155519	RRN3P2
chr12	77425340	77425930	unique_Peak_943	591	22.2965	19.8366	59.4214	36.8664	0.620422	1.00544	0.623796	0.48	GENE	E2F7	152836	CSRP2	178161	ZDHHC17
chr12	30947914	30948785	Peak_447	872	45.7079	9.33489	103.987	64.5161	0.620422	1.19252	0.739864	0.56	GENE	LOC100287314	40902	CAPRIN2	225347	DDX11-AS1
chr11	72999679	73000601	Peak_395	923	23.4114	23.3372	164.973	102.304	0.620128	1.78735	1.10839	0.57	GENE	P2RY6	19522	ARHGEF17	52745	P2RY2
chr17	3698081	3699067	Peak_729	987	27.8707	19.8366	225.958	140.092	0.619993	2.28934	1.41937	0.58	GENE	ITGAE	98876	P2RX5-TAX1BP3	11470	C17orf85
chr11	47255681	47256988	Peak_346	1308	41.2486	31.5053	196.247	121.659	0.619928	1.50036	0.930115	0.54	GENE	DDB2	13516	NR1H3	4518	ACP2
chr18	3448175	3448633	unique_Peak_1659	459	24.5262	9.33489	46.1298	28.5714	0.61937	1.00501	0.622471	0.64	GENE	TGIF1	1568	TGIF1	47625	DLGAP1
chr1	53611878	53612295	Peak_64	418	15.6076	7.00117	46.1298	28.5714	0.61937	1.10358	0.683527	0.55	TSS	SLC1A7	50014	CPT2	60913	PODN
chr1	172223966	172224371	Peak_123	406	8.91862	3.50058	46.1298	28.5714	0.61937	1.1362	0.70373	0.32	GENE	DNM3	110194	DNM3OS	116141	MIR3120
chr2	70823357	70824447	Peak_1018	1091	85.8417	37.3396	186.083	115.207	0.619119	1.70562	1.05598	0.49	TSS	TGFA	294682	FAM136A	65313	ADD2
chr20	30129757	30130467	Peak_1094	711	43.4783	24.5041	93.8233	58.0645	0.618871	1.3196	0.81666	0.55	GENE	HM13	5072	PSIMCT-1	2516	HM13
chr10	75668544	75669268	Peak_252	725	33.4448	15.1692	78.9679	48.8479	0.618579	1.08921	0.673765	0.49	TTS	C10orf55	1955	PLAU	107350	KIAA0913
chr17	54776361	54777283	Peak_790	923	33.4448	32.6721	157.936	97.6959	0.618579	1.71111	1.05846	0.53	TTS	C17orf67	134637	DGKE	103871	NOG
chr7	55198302	55198734	Peak_1644	433	14.4928	8.16803	47.6935	29.4931	0.618388	1.10147	0.681134	0.53	GENE	EGFR	234622	LANCL2	48924	LOC100507500
chr6	17417787	17418887	Peak_1524	1101	55.7414	49.0082	159.5	98.6175	0.618293	1.44868	0.895709	0.47	GENE	CAP2	182180	FAM8A1	124238	RBM24
chr9	133722720	133723324	unique_Peak_3800	605	24.5262	22.1704	64.1126	39.6313	0.618152	1.05971	0.655063	0.45	GENE	ABL1	161481	LAMC3	45792	QRFP
chr11	9781125	9781685	Peak_316	561	35.6745	12.8355	80.5317	49.7696	0.618013	1.4355	0.887158	0.51	GENE	SBF2-AS1	325	LOC440028	6898	SWAP70
chr9	136576061	136576908	Peak_1836	848	23.4114	15.1692	96.9507	59.9078	0.61792	1.14329	0.70646	0.62	GENE	SARDH	131117	FAM163B	50531	VAV2
chr1	159894091	159895806	Peak_119	1716	90.301	44.3407	308.835	190.783	0.617752	1.79974	1.11179	0.62	GENE	TAGLN2	25043	CCDC19	1880	IGSF9
chr11	12107205	12108769	Peak_319	1565	66.8896	39.6733	179.046	110.599	0.617713	1.14406	0.706703	0.51	TSS	MICAL2	77070	DKK3	127115	USP47
chr11	118492985	118494399	Peak_405	1415	53.5117	31.5053	164.191	101.382	0.617468	1.16036	0.716484	0.56	GENE	PHLDB1	56901	IFT46	19945	ARCN1
chr5	139631033	139631586	unique_Peak_2974	554	24.5262	21.0035	65.6763	40.553	0.617468	1.18549	0.732004	0.46	GENE	PFDN1	108477	SLC4A9	7936	CYSTM1
chr11	72472064	72472520	Peak_392	457	14.4928	8.16803	65.6763	40.553	0.617468	1.43712	0.887374	0.46	GENE	STARD10	8858	ARAP1	75497	FCHSD2
chr11	17034386	17034898	Peak_331	513	17.8372	8.16803	67.24	41.4747	0.616815	1.31072	0.808473	0.53	GENE	PLEKHA7	38790	OR7E14P	61296	RPS13
chr22	30606220	30607038	Peak_1234	819	39.019	18.6698	118.061	72.8111	0.616724	1.44153	0.889024	0.56	TTS	LIF	145997	CCDC157	33567	HORMAD2
chr17	79303294	79303747	unique_Peak_1647	454	14.4928	7.00117	50.821	31.3364	0.616604	1.1194	0.690229	0.68	GENE	TMEM105	20473	LINC00482	70995	MIR4740
chr6	41545454	41547137	Peak_1553	1684	139.353	77.0128	273.651	168.664	0.616345	1.62501	1.00157	0.54	GENE	FOXP4	20165	MIR4641	105420	TFEB
chr22	27506776	27507279	Peak_1224	504	14.4928	5.83431	52.3847	32.2581	0.615792	1.03938	0.640041	0.52	TTS	MIAT	493037	CRYBB1	480392	CRYBA4
chr17	69067925	69068396	Peak_812	472	17.8372	15.1692	52.3847	32.2581	0.615792	1.10984	0.683434	0.47	TTS	KCNJ2	902618	KCNJ2-AS1	936415	KCNJ16
chr12	123574196	123575033	Peak_491	838	45.7079	21.0035	124.316	76.4977	0.615349	1.48348	0.91286	0.45	GENE	PITPNM2	79340	MIR4304	5324	LOC100507091
chr10	73627898	73628401	unique_Peak_497	504	26.7559	15.1692	53.9484	33.1797	0.615027	1.0704	0.658328	0.55	TSS	PSAP	94813	C10orf54	52446	CDH23
chr17	20077904	20078405	Peak_755	502	13.3779	2.33372	53.9484	33.1797	0.615027	1.07467	0.660951	0.53	GENE	SPECC1	146332	CCDC144C	275021	LGALS9B
chr19	46459087	46459582	Peak_947	496	10.0334	4.66744	53.9484	33.1797	0.615027	1.08767	0.668946	0.57	GENE	NOVA2	39384	CCDC61	63077	PGLYRP1
chr2	85889980	85890555	Peak_1024	576	15.6076	11.6686	71.9312	44.2396	0.615027	1.24881	0.768049	0.56	GENE	SFTPB	31146	GNLY	13861	USP39
chr2	46173217	46173493	unique_Peak_1933	277	21.1817	3.50058	35.9656	22.1198	0.615027	1.2984	0.798549	0.46	GENE	PRKCE	334922	SRBD1	565630	ATP6V1E2
chr6	41288108	41288626	Peak_1551	519	25.641	12.8355	71.9312	44.2396	0.615027	1.38596	0.852401	0.42	TSS	NCR2	33910	TREM1	71040	TREML5P
chr12	122229431	122230392	Peak_488	962	30.1003	30.3384	127.443	78.341	0.614713	1.32477	0.814356	0.56	GENE	RHOF	12726	SETD1B	3261	LOC338799
chr13	110975382	110976122	Peak_537	741	25.641	16.3361	111.024	68.2028	0.614305	1.4983	0.920415	0.54	GENE	COL4A2	16256	COL4A1	179170	COL4A2-AS1
chr8	103757422	103758039	Peak_1714	618	20.0669	8.16803	112.588	69.1244	0.613959	1.82181	1.11852	0.56	TTS	AZIN1	89748	KLF10	184486	ODF1
chr3	194493858	194494410	Peak_1353	553	14.4928	18.6698	57.0758	35.023	0.613623	1.03211	0.633328	0.53	GENE	LOC100507391	100928	LSG1	84368	FAM43A
chr3	190284141	190284650	Peak_1343	510	20.0669	9.33489	57.0758	35.023	0.613623	1.11913	0.686726	0.47	GENE	IL1RAP	116731	TMEM207	154464	CLDN16
chr1	41964476	41964905	Peak_55	430	21.1817	8.16803	57.0758	35.023	0.613623	1.32735	0.814489	0.59	TTS	HIVEP3	14347	EDN2	348169	HIVEP3
chr6	7692129	7692967	Peak_1504	839	30.1003	28.0047	133.698	82.0276	0.613528	1.59354	0.977684	0.51	TSS	BMP6	293786	PIP5K1P1	80348	SNRNP48
chr5	173798424	173799218	Peak_1489	795	44.5931	23.3372	174.355	106.912	0.613188	2.19314	1.34481	0.5	TTS	HMP19	352753	MSX2	365678	C5orf47
chr14	104188052	104188413	unique_Peak_1224	362	14.4928	10.5018	39.093	23.9631	0.612977	1.07992	0.661965	0.5	GENE	ZFYVE21	6410	XRCC3	11855	PPP1R13B
chr17	62675750	62676457	unique_Peak_1595	708	22.2965	17.5029	78.1861	47.9263	0.612977	1.10432	0.676925	0.43	TSS	SMURF2	173620	DDX5	69676	LOC146880
chr22	44759064	44759857	Peak_1261	794	14.4928	11.6686	97.7326	59.9078	0.612977	1.23089	0.754507	0.62	TSS	KIAA1644	205759	LINC00207	128989	LDOC1L
chr2	235889762	235890499	Peak_1071	738	21.1817	19.8366	117.279	71.8894	0.612977	1.58915	0.974111	0.49	GENE	SH3BP4	484438	ARL4C	904355	SPP2
chr2	47426002	47426734	Peak_1010	733	46.8227	25.6709	136.826	83.871	0.612977	1.86665	1.14422	0.48	TSS	CALM2	43851	C2orf61	123093	TTC7A
chr3	177077598	177078118	Peak_1340	521	21.1817	18.6698	79.7498	48.8479	0.612515	1.53071	0.93758	0.57	TSS	LINC00578	162810	TBL1XR1	1554430	NAALADL2
chr17	75251085	75252520	Peak_823	1436	95.8751	43.1739	320.563	196.313	0.612402	2.23233	1.36708	0.61	TSS	SEPT9	32170	SEPT9	38622	SEC14L1
chr11	1848239	1848944	Peak_310	706	26.7559	22.1704	161.063	98.6175	0.61229	2.28135	1.39685	0.62	TSS	SYT8	11641	TNNI2	32102	MIR4298
chr16	89396641	89396932	unique_Peak_1449	292	22.2965	5.83431	40.6568	24.8848	0.61207	1.39235	0.852219	0.62	GENE	ANKRD11	130258	SLC22A31	5269	LOC100287036
chr1	210612120	210612960	Peak_144	841	31.2152	17.5029	102.424	62.6728	0.611897	1.21788	0.745218	0.43	GENE	HHAT	205074	SERTAD4-AS1	196100	SERTAD4
chr19	45958583	45959701	Peak_946	1119	53.5117	29.1715	225.958	138.249	0.611835	2.01928	1.23547	0.59	TSS	FOSB	31965	ERCC1	29403	RTN2
chr10	33950557	33951150	Peak_216	594	25.641	15.1692	61.767	37.788	0.611783	1.03985	0.636162	0.55	TTS	LOC100505583	327021	NRP1	447634	PARD3
chr9	100638780	100639899	Peak_1786	1120	51.2821	35.0058	125.098	76.4977	0.611503	1.11694	0.683015	0.48	TTS	FOXE1	106149	ANP32B	27432	C9orf156
chr18	9743462	9744118	Peak_847	657	53.5117	5.83431	146.208	89.4009	0.611464	2.22539	1.36074	0.52	GENE	RAB31	129185	PPP4R1	205684	RALBP1
chr7	155711679	155712082	unique_Peak_3465	404	17.8372	7.00117	42.2205	25.8065	0.611231	1.04506	0.638774	0.53	TSS	SHH	385342	CNPY1	137702	RBM33
chr6	43989571	43990651	Peak_1564	1081	51.2821	37.3396	295.543	180.645	0.611231	2.73398	1.67109	0.55	TTS	C6orf223	105264	TMEM63B	84167	LOC100132354
chr20	50366596	50367259	Peak_1138	664	32.33	17.5029	107.115	65.4378	0.610912	1.61318	0.985509	0.53	GENE	ATP9A	187558	NFATC2	33655	SALL4
chr1	230240454	230241146	Peak_167	693	39.019	14.0023	86.0047	52.5346	0.610834	1.24105	0.758074	0.54	GENE	GALNT2	479006	TAF5L	216591	PGBD5
chr19	8420115	8421085	Peak_890	971	63.5452	36.1727	240.031	146.544	0.61052	2.472	1.5092	0.47	TSS	ANGPTL4	12454	KANK3	18659	RAB11B-AS1
chr20	57197632	57198239	unique_Peak_2278	608	21.1817	17.5029	66.4582	40.553	0.610203	1.09306	0.66699	0.55	TTS	APCDD1L-AS1	28373	STX16	171780	VAPB
chr2	9374848	9375426	Peak_969	579	23.4114	11.6686	66.4582	40.553	0.610203	1.14781	0.700397	0.5	GENE	ASAP2	188730	CPSF3	170677	ITGB1BP1
chr5	17187343	17188012	Peak_1409	670	18.9521	12.8355	89.1321	54.3779	0.610082	1.33033	0.81161	0.49	GENE	LOC285696	30072	BASP1	191337	LOC401177
chr12	32830764	32831199	unique_Peak_880	436	3.34448	9.33489	45.3479	27.6498	0.609725	1.04009	0.634169	0.47	TSS	DNM1L	684180	RNU6-78	31998	FGD4
chr11	45281159	45281582	unique_Peak_698	424	23.4114	5.83431	45.3479	27.6498	0.609725	1.06953	0.652117	0.51	GENE	SYT13	308514	TP53I11	24696	PRDM11
chr1	19274954	19275372	Peak_26	419	17.8372	8.16803	45.3479	27.6498	0.609725	1.08229	0.659899	0.55	GENE	IFFO2	45870	ALDH4A1	125836	UBR4
chr16	87903959	87904685	Peak_714	727	26.7559	23.3372	90.6959	55.2995	0.609725	1.24754	0.760654	0.57	TSS	SLC7A5	80715	BANP	17302	CA5A
chr22	44756550	44757411	Peak_1260	862	33.4448	14.0023	136.044	82.9493	0.609725	1.57823	0.962289	0.57	TSS	KIAA1644	208239	LINC00207	131469	LDOC1L
chr20	49039293	49040231	Peak_1129	939	46.8227	24.5041	137.608	83.871	0.609494	1.46547	0.893195	0.53	TSS	PTPN1	162560	MIR645	108306	LOC284751
chr1	159886035	159886447	Peak_118	413	26.7559	7.00117	46.9116	28.5714	0.609048	1.13588	0.691802	0.48	TTS	TAGLN2	16335	CCDC19	10587	IGSF9
chr22	35985117	35985865	Peak_1240	749	26.7559	14.0023	93.8233	57.1429	0.609048	1.25265	0.762922	0.54	TTS	MB	58932	APOL6	35446	RASD2
chr15	60663504	60664121	Peak_626	618	21.1817	9.33489	71.1493	43.318	0.608832	1.15128	0.700938	0.46	GENE	ANXA2	682171	BNIP2	47995	NARG2
chr14	59827701	59828599	unique_Peak_1141	899	36.7893	35.0058	95.387	58.0645	0.608726	1.06103	0.645879	0.51	GENE	DAAM1	123010	JKAMP	102089	GPR135
chr17	7745712	7746638	Peak_735	927	32.33	18.6698	119.625	72.8111	0.608662	1.29045	0.785448	0.61	GENE	KDM6B	12208	TMEM88	9117	DNAH2
chr5	149318364	149319028	Peak_1463	665	25.641	25.6709	121.188	73.7327	0.608414	1.82238	1.10876	0.47	GENE	PDE6A	21603	SLC26A2	53989	TIGD6
chr4	129308086	129308694	Peak_1381	609	21.1817	18.6698	72.7131	44.2396	0.608414	1.19397	0.726431	0.54	TSS	PGRMC2	421251	MFSD8	176101	LARP1B
chr22	32954652	32955083	Peak_1238	432	8.91862	8.16803	50.0391	30.4147	0.60782	1.15831	0.704045	0.53	GENE	SYN3	101495	BPIFC	60050	FBXO7
chr17	1018175	1018726	Peak_725	552	17.8372	12.8355	75.8405	46.0829	0.60763	1.37392	0.834836	0.54	GENE	ABR	6111	ABR	113061	TIMM22
chr7	100760484	100761177	Peak_1665	694	27.8707	21.0035	156.372	94.9309	0.607083	2.2532	1.36788	0.56	TSS	SERPINE1	36855	AP1S1	26942	TRIM56
chr10	5601533	5602584	Peak_183	1052	45.7079	25.6709	132.134	80.1843	0.606839	1.25603	0.762208	0.45	TTS	CALML3	60526	CALML5	78761	ASB13
chr3	185255221	185255688	unique_Peak_2607	468	20.0669	11.6686	53.1665	32.2581	0.606736	1.13604	0.689275	0.46	GENE	LIPH	38610	TMEM41A	48573	MAP3K13
chr7	131318078	131318694	Peak_1677	617	32.33	18.6698	107.897	65.4378	0.606485	1.74873	1.06058	0.49	TSS	PODXL	524824	FLJ43663	136988	MKLN1
chr14	93502422	93503145	unique_Peak_1207	724	33.4448	31.5053	82.0954	49.7696	0.606241	1.13391	0.687425	0.58	GENE	ITPK1	31013	ITPK1-AS1	101146	CHGA
chr16	86697980	86699480	Peak_704	1501	76.9231	26.8378	167.318	101.382	0.605926	1.11471	0.675433	0.5	TTS	FOXL1	109889	MTHFSD	96193	FOXC2
chr15	58839415	58839878	Peak_625	464	15.6076	11.6686	56.294	34.1014	0.605773	1.21323	0.734944	0.47	GENE	LIPC	223746	FAM63B	48863	ADAM10
chr7	47521530	47522396	Peak_1634	867	31.2152	17.5029	112.588	68.2028	0.605773	1.29859	0.786652	0.49	GENE	TNS3	172878	C7orf65	292286	PKD1L1
chr11	64102446	64102990	Peak_349	545	30.1003	16.3361	85.2228	51.6129	0.605623	1.56372	0.947026	0.5	TSS	CCDC88B	17685	TRMT112	13423	PRDX5
chr15	70778901	70779429	Peak_640	529	12.2631	11.6686	57.8577	35.023	0.605331	1.09372	0.662061	0.55	TTS	UACA	388909	TLE3	344723	LARP6
chr5	14406483	14407082	Peak_1404	600	25.641	8.16803	86.7866	52.5346	0.605331	1.44644	0.875576	0.51	GENE	TRIO	175108	FAM105A	298126	ANKH
chr8	142053272	142053884	Peak_1746	613	41.2486	18.6698	146.208	88.4793	0.60516	2.38512	1.44338	0.45	TSS	PTK2	85141	DENND3	167291	SLC45A4
chr3	64224581	64225114	Peak_1308	534	11.1483	12.8355	60.9851	36.8664	0.604514	1.14204	0.690381	0.57	TSS	PRICKLE2	151809	LOC100287879	37612	PRICKLE2-AS3
chr8	128920058	128920555	unique_Peak_3619	498	27.8707	11.6686	60.9851	36.8664	0.604514	1.2246	0.740288	0.47	GENE	PVT1	52572	MIR1205	112033	MIR1204
chr11	69048462	69048986	Peak_374	525	20.0669	10.5018	93.0414	56.2212	0.60426	1.77222	1.07088	0.49	TSS	MYEOV	267874	MRGPRF	190652	TPCN2
chr11	67120682	67121309	Peak_365	628	27.8707	10.5018	65.6763	39.6313	0.603434	1.0458	0.631072	0.65	GENE	LOC100130987,POLD4	38427	RAD9A	10643	CLCF1
chr7	50894286	50894936	Peak_1640	651	42.3634	17.5029	100.86	60.8295	0.603108	1.54931	0.934401	0.46	TSS	GRB10	94561	GRB10	189297	COBL
chr10	5593132	5594246	Peak_182	1115	65.7748	28.0047	204.848	123.502	0.602899	1.8372	1.10764	0.57	TTS	CALML3	52156	CALML5	87130	ASB13
chr15	79048933	79049885	Peak_656	953	28.9855	16.3361	137.608	82.9493	0.602796	1.44394	0.870402	0.63	TTS	ADAMTS7	115713	MORF4L1	3675	LOC646938
chr1	178505912	178506606	unique_Peak_261	695	37.9041	23.3372	70.3675	42.3963	0.602499	1.01248	0.610019	0.51	TSS	C1orf220	140624	MIR4424	13624	TEX35
chr11	65683099	65683674	Peak_359	576	35.6745	11.6686	70.3675	42.3963	0.602499	1.22166	0.736047	0.62	TTS	C11orf68	3341	DRAP1	24281	CCDC85B
chr17	48287642	48288200	Peak_786	559	15.6076	9.33489	70.3675	42.3963	0.602499	1.25881	0.758431	0.61	TSS	COL1A1	38084	HILS1	34628	SGCA
chr2	28022024	28022570	unique_Peak_1897	547	30.1003	19.8366	70.3675	42.3963	0.602499	1.28643	0.77507	0.45	GENE	RBKS	91184	BRE	19689	MRPL33
chr5	135389131	135389893	Peak_1448	763	37.9041	14.0023	140.735	84.7926	0.602499	1.84449	1.11131	0.49	GENE	TGFBI	79023	SMAD5	26674	VTRNA2-1
chr21	37802133	37802876	Peak_1182	744	34.5596	10.5018	177.482	106.912	0.602383	2.38552	1.437	0.55	TTS	CHAF1B	269486	SIM2	30415	CLDN14
chr2	139705795	139706036	unique_Peak_2052	242	36.7893	1.16686	36.7475	22.1198	0.601941	1.51849	0.914042	0.41	TTS	LOC647012	168105	NXPH2	375111	SPOPL
chr20	36796260	36797139	Peak_1108	880	72.4638	44.3407	146.99	88.4793	0.601941	1.67034	1.00545	0.51	TSS	TGM2	134867	TTI1	42207	KIAA1755
chr6	11007889	11008877	unique_Peak_3092	989	35.6745	26.8378	111.806	67.2811	0.601766	1.1305	0.680294	0.44	GENE	ELOVL2	35607	ELOVL2-AS1	33842	SYCP2L
chr3	10247083	10247755	unique_Peak_2436	673	23.4114	17.5029	76.6224	46.0829	0.60143	1.13852	0.684739	0.52	GENE	IRAK2	42757	TATDN2	52065	VHL
chr16	86618427	86619358	Peak_702	932	53.5117	24.5041	114.934	69.1244	0.60143	1.23319	0.741678	0.48	TTS	FOXL1	30052	MTHFSD	16356	FOXC2
chr16	84884807	84885367	Peak_700	561	36.7893	15.1692	79.7498	47.9263	0.600958	1.42157	0.854301	0.54	GENE	CRISPLD2	176322	KIAA0513	71560	USP10
chr17	40670434	40670860	unique_Peak_1548	427	17.8372	12.8355	43.0023	25.8065	0.600117	1.00708	0.604367	0.53	GENE	ATP6V0A1	17303	NAGLU	4322	MIR5010
chr7	32709807	32710166	Peak_1623	360	5.57414	11.6686	43.0023	25.8065	0.600117	1.19451	0.716846	0.43	GENE	DPY19L1P1	57575	ZNRF2P1	62606	MIR550B2
chr17	38707391	38707832	unique_Peak_1539	442	15.6076	10.5018	44.5661	26.7281	0.599741	1.00828	0.604708	0.51	TTS	CCR7	49758	TNS4	76364	SMARCE1
chr13	114885434	114885828	Peak_552	395	12.2631	4.66744	44.5661	26.7281	0.599741	1.12825	0.676661	0.7	GENE	RASA3	114730	CDC16	315826	LOC100506394
chr2	121672163	121673177	Peak_1044	1015	33.4448	15.1692	133.698	80.1843	0.599741	1.31722	0.789993	0.58	GENE	GLI2	448745	LOC84931	301493	TFCP2L1
chr19	8426703	8427654	Peak_891	952	60.2007	43.1739	136.826	82.0276	0.599505	1.43724	0.861635	0.52	TSS	ANGPTL4	19033	KANK3	12081	RAB11B-AS1
chr2	216847138	216847554	Peak_1062	417	21.1817	5.83431	46.1298	27.6498	0.599391	1.10623	0.663064	0.46	GENE	MREG	99242	TMEM169	55764	PECR
chr2	20784036	20784933	Peak_982	898	46.8227	17.5029	95.387	57.1429	0.599063	1.06222	0.636335	0.56	TTS	HS1BP3	81939	GDF7	100333	C2orf43
chr9	2570551	2571048	Peak_1752	498	17.8372	5.83431	52.3847	31.3364	0.598198	1.0519	0.629245	0.45	GENE	FLJ35024	50993	VLDLR	233355	KIAA0020
chr10	116304810	116305186	Peak_282	377	10.0334	5.83431	52.3847	31.3364	0.598198	1.38951	0.831204	0.54	GENE	ABLIM1	18313	ABLIM1	255247	VWA2
chr3	39188240	39189085	Peak_1293	846	41.2486	17.5029	106.333	63.5945	0.598069	1.25689	0.751708	0.57	GENE	CSRNP1	39533	GORASP1	8269	TTC21A
chr20	56267896	56269013	Peak_1143	1118	33.4448	30.3384	161.845	96.7742	0.597943	1.44763	0.865601	0.53	GENE	PMEPA1	2775	PMEPA1	126942	PCK1
chr17	43248643	43249135	Peak_777	493	23.4114	14.0023	53.9484	32.2581	0.597943	1.09429	0.654322	0.6	TTS	HEXIM2	38998	PLCD3	19421	HEXIM1
chr6	41548921	41550149	Peak_1554	1229	117.057	50.175	279.124	166.82	0.597656	2.27115	1.35737	0.54	GENE	FOXP4	16925	MIR4641	102180	TFEB
chr1	44509705	44510292	unique_Peak_115	588	32.33	26.8378	60.2033	35.9447	0.597055	1.02387	0.611304	0.51	TSS	SLC6A9	26987	SLC6A9	47801	CCDC24
chr3	141086042	141086568	Peak_1327	527	24.5262	11.6686	61.767	36.8664	0.596862	1.17205	0.699551	0.49	GENE	ZBTB38	119620	RASA2	72819	ACPL2
chr20	10739095	10739591	unique_Peak_2172	497	34.5596	18.6698	61.767	36.8664	0.596862	1.2428	0.741778	0.43	TSS	JAG1	324456	MKKS	135316	C20orf94
chr6	33659800	33660291	Peak_1531	492	21.1817	10.5018	61.767	36.8664	0.596862	1.25543	0.749316	0.57	GENE	ITPR3	98931	LINC00336	5300	MNF1
chr1	235092969	235093545	Peak_171	577	33.4448	12.8355	63.3307	37.788	0.596677	1.09759	0.654905	0.45	TTS	TOMM20	347986	IRF2BP2	197860	SNORA14B
chr6	35337611	35338785	Peak_1538	1175	86.9565	60.6768	194.683	116.129	0.596502	1.65688	0.988332	0.48	GENE	PPARD	81939	FANCE	48650	DEF6
chr20	36780784	36781621	Peak_1107	838	52.3969	28.0047	129.789	77.4194	0.596502	1.54879	0.923859	0.55	GENE	TGM2	119370	TTI1	57704	KIAA1755
chr10	5652571	5653205	Peak_187	635	17.8372	8.16803	66.4582	39.6313	0.596335	1.04659	0.624116	0.48	TTS	ASB13	73912	FAM208B	84663	CALML3
chr15	63189135	63189685	Peak_629	551	17.8372	12.8355	68.0219	40.553	0.596176	1.23452	0.735989	0.51	TTS	TLN2	145427	TPM1	73170	MIR190A
chr20	57113811	57114419	unique_Peak_2277	609	21.1817	16.3361	69.5856	41.4747	0.596023	1.14262	0.681029	0.46	GENE	APCDD1L-AS1	24166	APCDD1L	87959	VAPB
chr14	100046084	100046639	unique_Peak_1215	556	8.91862	21.0035	69.5856	41.4747	0.596023	1.25154	0.745947	0.59	GENE	CCDC85C	65118	HHIPL1	68510	CCNK
chr19	6800922	6801467	Peak_888	546	27.8707	15.1692	69.5856	41.4747	0.596023	1.27446	0.759609	0.53	GENE	VAV1	33672	SH2D3A	49666	TRIP10
chr7	2551003	2551485	Peak_1611	483	27.8707	10.5018	69.5856	41.4747	0.596023	1.4407	0.858688	0.67	TSS	LFNG	6252	LFNG	26199	BRAT1
chr3	177243909	177244537	Peak_1341	629	17.8372	16.3361	71.1493	42.3963	0.595878	1.13115	0.674027	0.45	GENE	LINC00578	329175	TBL1XR1	1490787	ZMAT3
chr12	109037631	109038244	Peak_476	614	20.0669	16.3361	71.1493	42.3963	0.595878	1.15878	0.690494	0.51	TTS	CORO1C	10268	SELPLG	74778	ISCU
chr18	46359182	46359758	Peak_859	577	23.4114	7.00117	72.7131	43.318	0.595739	1.26019	0.750745	0.53	GENE	CTIF	654272	MIR1539	86752	SMAD7
chr21	36179784	36180342	Peak_1173	559	16.7224	14.0023	72.7131	43.318	0.595739	1.30077	0.774919	0.52	GENE	RUNX1	70584	LINC00160	13510	RUNX1
chr1	208392971	208393527	Peak_140	557	26.7559	5.83431	72.7131	43.318	0.595739	1.30544	0.777701	0.54	GENE	PLXNA2	308566	CD34	397308	LOC148696
chr7	130598015	130598452	unique_Peak_3442	438	52.3969	5.83431	72.7131	43.318	0.595739	1.66012	0.988995	0.49	GENE	LOC646329	35936	MIR29B1	30685	FLJ43663
chr11	131941917	131942558	Peak_437	642	41.2486	11.6686	75.8405	45.1613	0.595477	1.18132	0.703447	0.41	GENE	NTM	1155856	SNX19	342637	OPCML
chr10	47748863	47749832	Peak_227	970	33.4448	28.0047	153.245	91.2442	0.595415	1.57984	0.940662	0.55	GENE	ANXA8L2	144675	FAM21B	328110	FAM35B2
chr17	62708442	62709239	Peak_804	798	32.33	22.1704	159.5	94.9309	0.595179	1.99874	1.18961	0.5	TTS	LOC146880	50455	SMURF2	65416	LOC146880
chr12	124864257	124865441	Peak_492	1185	69.1193	33.839	241.595	143.779	0.595123	2.03878	1.21332	0.6	GENE	NCOR2	407686	CCDC92	64279	FAM101A
chr17	73703035	73703720	Peak_817	686	39.019	21.0035	80.5317	47.9263	0.595123	1.17393	0.698634	0.59	GENE	SAP30BP	14138	ITGB4	50640	GALK1
chr11	12306572	12307178	Peak_324	607	25.641	9.33489	83.6591	49.7696	0.594909	1.37824	0.819927	0.43	TSS	MICALCL	92150	PARVA	21544	MICAL2
chr7	55201260	55201888	Peak_1646	629	32.33	19.8366	85.2228	50.6912	0.594808	1.35489	0.805902	0.56	GENE	EGFR	231566	LANCL2	45868	LOC100507500
chr22	39572079	39572613	Peak_1247	535	15.6076	29.1715	86.7866	51.6129	0.594711	1.62218	0.964727	0.62	TSS	CBX7	173607	SYNGR1	47338	PDGFB
chr5	6766617	6767311	Peak_1396	695	33.4448	12.8355	89.914	53.4562	0.594526	1.29373	0.769154	0.6	TTS	PAPD7	133491	NSUN2	61001	MIR4278
chr9	93833339	93834242	Peak_1779	904	40.1338	18.6698	91.4777	54.3779	0.594439	1.01192	0.601525	0.52	GENE	LOC100129316	428683	DIRAS2	142306	AUH
chr3	134146083	134146681	Peak_1325	599	34.5596	5.83431	94.6052	56.2212	0.594272	1.57938	0.938584	0.53	TSS	MIR4788	52976	AMOTL2	50163	ANAPC13
chr2	33294842	33295612	unique_Peak_1911	771	41.2486	33.839	96.1689	57.1429	0.594193	1.24733	0.741152	0.46	GENE	LTBP1	64436	LTBP1	124025	LOC100271832
chr1	85763449	85764314	Peak_83	866	41.2486	16.3361	100.86	59.9078	0.59397	1.16467	0.691776	0.45	TTS	LOC646626	21295	BCL10	20286	DDAH1
chr3	11242872	11243722	Peak_1283	851	26.7559	25.6709	113.37	67.2811	0.593466	1.3322	0.790612	0.53	GENE	HRH1	24371	HRH1	162362	SLC6A1
chr10	75654186	75654812	Peak_249	627	30.1003	10.5018	124.316	73.7327	0.593108	1.98271	1.17596	0.43	TTS	C10orf55	16362	PLAU	92943	KIAA0913
chr14	75033247	75033988	Peak_584	742	30.1003	18.6698	135.262	80.1843	0.592808	1.82294	1.08065	0.6	GENE	LTBP2	73534	NPC2	71347	ISCA2
chr6	36317876	36319305	Peak_1540	1430	90.301	60.6768	238.468	141.014	0.591333	1.66761	0.986111	0.47	TTS	ETV7	13929	C6orf222	15380	ETV7
chr14	77769170	77769699	unique_Peak_1187	530	16.7224	12.8355	53.1665	31.3364	0.589401	1.00314	0.591253	0.49	GENE	POMT2	17795	GSTZ1	36802	MIR1260A
chr20	36846116	36846591	unique_Peak_2214	476	25.641	23.3372	48.4754	28.5714	0.589401	1.01839	0.60024	0.55	GENE	KIAA1755	52654	TGM2	125588	RPRD1B
chr1	206164809	206165539	unique_Peak_296	731	24.5262	29.1715	75.0586	44.2396	0.589401	1.02679	0.605193	0.43	TTS	FAM72A	59108	AVPR1B	73697	C1orf186
chr8	123588007	123588478	unique_Peak_3601	472	22.2965	17.5029	48.4754	28.5714	0.589401	1.02702	0.605327	0.48	TSS	ZHX2	496677	WDR67	437161	DERL1
chr1	202250407	202250872	unique_Peak_289	466	16.7224	16.3361	48.4754	28.5714	0.589401	1.04024	0.613121	0.51	GENE	LGR6	67190	PPP1R12B	50145	UBE2T
chr5	167741776	167742285	unique_Peak_3032	510	21.1817	10.5018	53.1665	31.3364	0.589401	1.04248	0.614439	0.49	GENE	WWC1	171432	RARS	50869	ODZ2
chr2	28497667	28498128	unique_Peak_1899	462	18.9521	12.8355	48.4754	28.5714	0.589401	1.04925	0.618429	0.48	GENE	BRE	117881	FOSL2	32660	LOC100505716
chr20	1789751	1790197	unique_Peak_2159	447	10.0334	4.66744	46.9116	27.6498	0.589401	1.04948	0.618563	0.45	TSS	LOC100289473	84838	SIRPA	169427	PDYN
chr22	27503774	27504243	Peak_1223	470	13.3779	4.66744	50.0391	29.4931	0.589401	1.06466	0.627513	0.5	TTS	MIAT	490018	CRYBB1	477373	CRYBA4
chr17	36904652	36905012	Peak_760	361	3.34448	7.00117	39.093	23.0415	0.589401	1.08291	0.638268	0.62	TSS	PCGF2	4169	PSMB3	12974	CISD3
chr5	33850093	33850624	Peak_1413	532	21.1817	8.16803	57.8577	34.1014	0.589401	1.08755	0.641003	0.47	GENE	ADAMTS12	86132	RXFP3	94362	SLC45A2
chr3	12486528	12487231	Peak_1287	704	39.019	15.1692	76.6224	45.1613	0.589401	1.08839	0.641496	0.57	TTS	PPARG	39051	TSEN2	94400	LOC100129480
chr5	64775985	64776455	unique_Peak_2883	471	11.1483	14.0023	51.6028	30.4147	0.589401	1.0956	0.645748	0.44	GENE	ADAMTS6	82842	PPWD1	37372	CENPK
chr6	35778856	35779379	unique_Peak_3160	524	16.7224	21.0035	57.8577	34.1014	0.589401	1.10415	0.65079	0.5	GENE	LHFPL5	13997	CLPS	21693	SRPK1
chr2	47243643	47244096	Peak_1005	454	20.0669	9.33489	51.6028	30.4147	0.589401	1.13663	0.669928	0.51	GENE	TTC7A	74876	MCFD2	70260	C2orf61
chr6	164405636	164406002	unique_Peak_3282	367	5.57414	9.33489	42.2205	24.8848	0.589401	1.15042	0.67806	0.49	TTS	QKI	570837	CAHM	669295	PACRG
chrX	149872449	149872965	Peak_1866	517	7.80379	5.83431	62.5489	36.8664	0.589401	1.20984	0.713082	0.43	GENE	MTMR1	279055	HMGB3	31091	MTM1
chr11	130506514	130507468	unique_Peak_838	955	26.7559	33.839	115.715	68.2028	0.589401	1.21168	0.714165	0.45	TTS	ADAMTS15	208452	ADAMTS8	238774	SNX19
chr11	19701627	19702141	Peak_334	515	11.1483	10.5018	68.8038	40.553	0.589401	1.336	0.787437	0.54	GENE	NAV2	32996	NAV2	30595	LOC100126784
chr17	64271698	64272207	Peak_807	510	22.2965	12.8355	71.9312	42.3963	0.589401	1.41042	0.8313	0.5	TSS	PRKCA	46397	APOH	794601	HELZ
chr7	100765111	100765694	Peak_1666	584	20.0669	5.83431	84.441	49.7696	0.589401	1.44591	0.852219	0.55	TSS	SERPINE1	32283	AP1S1	31514	TRIM56
chr11	64636714	64636969	unique_Peak_718	256	16.7224	3.50058	37.5293	22.1198	0.589401	1.46599	0.864055	0.61	GENE	EHD1	24801	CDC42BPG	21767	MIR192
chr10	135107213	135107454	unique_Peak_615	242	22.2965	4.66744	35.9656	21.1982	0.589401	1.48618	0.875957	0.62	GENE	TUBGCP2	15089	ZNF511	31594	CALY
chr7	150736025	150737141	Peak_1684	1117	47.9376	31.5053	167.318	98.6175	0.589401	1.49792	0.882878	0.57	GENE	ABCB8	8795	ASIC3	14315	CDK5
chr15	63187302	63187746	Peak_628	445	18.9521	14.0023	68.8038	40.553	0.589401	1.54615	0.911303	0.39	TTS	TLN2	147313	TPM1	71284	MIR190A
chr17	48255319	48256232	Peak_785	914	40.1338	22.1704	204.848	120.737	0.589401	2.24122	1.32098	0.6	TTS	SGCA	5939	HILS1	5681	COL1A1
chr20	56269916	56270625	Peak_1144	710	31.2152	37.3396	176.701	104.147	0.589401	2.48874	1.46687	0.59	GENE	PMEPA1	4591	PMEPA1	128758	PCK1
chr19	18788619	18789271	Peak_927	653	34.5596	29.1715	193.901	114.286	0.589401	2.96939	1.75016	0.52	TSS	CRTC1	71285	CRLF1	7643	KLHL26
chr6	14734627	14735565	unique_Peak_3117	939	52.3969	33.839	104.769	61.7512	0.589401	1.11575	0.657627	0.44	TSS	JARID2	513989	JARID2	597948	CD83
chr2	72342458	72343147	Peak_1021	690	16.7224	16.3361	79.7498	47.0046	0.589401	1.15579	0.681226	0.61	TTS	CYP26B1	771709	SPR	63641	EXOC6B
chr7	50892473	50892962	unique_Peak_3372	490	18.9521	17.5029	59.4214	35.023	0.589401	1.21268	0.714756	0.43	TSS	GRB10	92668	GRB10	191191	COBL
chr10	105456129	105456982	Peak_275	854	25.641	9.33489	104.769	61.7512	0.589401	1.22681	0.723081	0.57	GENE	SH3PXD2A	49981	LOC100505839	104247	NEURL
chr1	32054178	32054686	Peak_43	509	6.68896	4.66744	65.6763	38.7097	0.589401	1.2903	0.760504	0.7	TTS	TINAGL1	28868	HCRTR1	41030	PEF1
chr20	56385523	56386307	Peak_1149	785	45.7079	16.3361	104.769	61.7512	0.589401	1.33464	0.786639	0.54	TSS	MIR4532	99323	PMEPA1	244402	PCK1
chr17	38470757	38471304	Peak_763	548	25.641	11.6686	73.4949	43.318	0.589401	1.34115	0.790474	0.59	GENE	RARA	3442	RARA	11618	CDC6
chr7	582376	583285	Peak_1605	910	32.33	18.6698	159.5	94.0092	0.589401	1.75274	1.03307	0.63	TTS	PRKAR1B	23350	PDGFA	17962	FLJ44511
chr6	14271000	14271836	Peak_1516	837	55.7414	35.0058	178.264	105.069	0.589401	2.1298	1.25531	0.52	TTS	CD83	456626	CCDC90A	291178	RNF182
chr1	23073798	23074459	Peak_31	662	44.5931	24.5041	186.865	109.677	0.586935	2.82273	1.65676	0.54	GENE	EPHB2	271812	KDM1A	28038	MIR4684
chr10	49196950	49197868	Peak_234	919	42.3634	30.3384	185.301	108.756	0.586914	2.01633	1.18341	0.54	TTS	FAM25G	244780	BMS1P5	20749	LOC399753
chr5	135356003	135357046	Peak_1445	1044	26.7559	33.839	163.409	95.8525	0.586581	1.56522	0.918128	0.43	TSS	TGFBI	65802	LECT2	59662	VTRNA2-1
chr6	44021536	44022441	unique_Peak_3200	906	95.8751	73.5123	141.517	82.9493	0.586145	1.562	0.915555	0.52	TTS	C6orf223	73387	TMEM63B	59384	MRPL14
chr7	35042831	35044027	Peak_1624	1197	46.8227	42.007	129.007	75.576	0.585829	1.07775	0.631379	0.47	GENE	DPY19L1	169486	NPSR1-AS1	77469	DPY19L2P1
chr2	46219151	46220010	Peak_1001	860	37.9041	14.0023	122.752	71.8894	0.585647	1.42735	0.835923	0.48	GENE	PRKCE	304960	EPAS1	519405	ATP6V1E2
chr2	85648207	85648931	Peak_1023	725	43.4783	24.5041	119.625	70.0461	0.585549	1.65	0.966153	0.54	TSS	CAPG	10749	CAPG	29694	ELMOD3
chr5	176921203	176922237	Peak_1492	1035	51.2821	17.5029	116.497	68.2028	0.585445	1.12558	0.658964	0.62	GENE	PDLIM7	21026	DBN1	7185	DOK3
chr12	122227672	122228708	Peak_487	1037	40.1338	37.3396	110.242	64.5161	0.585221	1.06309	0.622142	0.59	GENE	RHOF	14447	SETD1B	4982	LOC338799
chr20	33893415	33894473	Peak_1104	1059	86.9565	40.8401	215.794	126.267	0.58513	2.03771	1.19233	0.54	GENE	UQCC	13719	FAM83C	29140	MMP24
chr14	71609859	71610710	Peak_582	852	49.0524	24.5041	100.86	58.9862	0.584832	1.1838	0.692326	0.48	TTS	PCNX	254769	SNORD56B	468208	TTC9
chr17	57833457	57834234	Peak_794	778	31.2152	21.0035	198.593	116.129	0.58476	2.5526	1.49266	0.35	GENE	VMP1	48990	PTRH2	59529	CLTC
chr7	5630947	5631587	Peak_1618	641	26.7559	16.3361	89.914	52.5346	0.584276	1.40271	0.819572	0.59	TSS	FSCN1	61035	ACTB	28404	RNF216
chr15	63400072	63400763	Peak_631	692	24.5262	11.6686	83.6591	48.8479	0.583893	1.20895	0.705895	0.47	TSS	LACTB	81310	RAB8B	36305	TPM1
chr20	49951751	49952463	Peak_1133	713	39.019	30.3384	161.063	94.0092	0.583679	2.25895	1.3185	0.45	TTS	NFATC2	312432	KCNG1	117334	MIR3194
chr17	37057016	37057627	unique_Peak_1530	612	44.5931	31.5053	78.9679	46.0829	0.583565	1.29033	0.752989	0.53	GENE	LASP1	24099	LINC00672	35363	FBXO47
chr9	130323988	130324610	unique_Peak_3788	623	33.4448	22.1704	75.8405	44.2396	0.583325	1.21734	0.710106	0.53	GENE	FAM129B	50186	STXBP1	58519	LRSAM1
chr9	75058185	75058652	Peak_1773	468	36.7893	5.83431	74.2768	43.318	0.583197	1.58711	0.925598	0.43	TSS	ZFAND5	78298	TMC1	191279	GDA
chr9	38672242	38672909	Peak_1761	668	22.2965	12.8355	72.7131	42.3963	0.583063	1.08852	0.634675	0.53	TTS	FAM201A	52216	ANKRD18A	273914	ALDH1B1
chr1	94167113	94167679	Peak_89	567	35.6745	17.5029	72.7131	42.3963	0.583063	1.28242	0.74773	0.56	GENE	BCAR3	20002	BCAR3	101809	LOC100129046
chr12	77113790	77114309	Peak_465	520	15.6076	11.6686	72.7131	42.3963	0.583063	1.39833	0.815314	0.39	TSS	ZDHHC17	160461	OSBPL8	138446	CSRP2
chr5	135352538	135353282	Peak_1444	745	22.2965	16.3361	134.48	78.341	0.582547	1.8051	1.05156	0.44	TSS	TGFBI	62187	LECT2	63276	VTRNA2-1
chr11	114165646	114166216	unique_Peak_796	571	20.0669	18.6698	66.4582	38.7097	0.582467	1.16389	0.677928	0.46	TSS	NNMT	105452	RBM7	44534	ZBTB16
chr6	16766341	16766874	Peak_1522	534	22.2965	17.5029	63.3307	36.8664	0.582124	1.18597	0.690381	0.38	TSS	ATXN1	335881	FLJ23152	470828	GMPR
chr10	116080221	116080945	Peak_281	725	43.4783	24.5041	188.428	109.677	0.582064	2.59901	1.51279	0.55	GENE	AFAP1L2	146219	C10orf118	30832	VWA2
chr1	59314321	59315239	Peak_72	919	82.4972	30.3384	180.61	105.069	0.581746	1.96529	1.1433	0.5	GENE	LOC100131060	64995	JUN	282827	HSD52
chr17	79844030	79844611	unique_Peak_1653	582	30.1003	9.33489	60.2033	35.023	0.581746	1.03442	0.60177	0.56	TTS	ALYREF	5278	ANAPC11	16456	PCYT2
chr4	189365782	189370467	Peak_1389	4686	168.339	120.187	1430.81	832.258	0.581671	3.05336	1.77605	0.46	TSS	LOC401164	341717	TRIML2	299476	TRIML1
chr15	69886684	69887433	Peak_638	750	69.1193	23.3372	118.843	69.1244	0.581646	1.58457	0.921659	0.55	TTS	LOC145837	240514	LINC00593	139175	RPLP1
chr3	194871016	194871583	unique_Peak_2639	568	26.7559	19.8366	58.6396	34.1014	0.581542	1.03239	0.600376	0.55	GENE	XXYLT1	478094	LSG1	124165	ACAP2
chr10	129775810	129776285	Peak_299	476	24.5262	15.1692	58.6396	34.1014	0.581542	1.23192	0.716416	0.52	GENE	PTPRE	69765	PTPRE	118877	MKI67
chr7	1573447	1573990	Peak_1607	544	20.0669	10.5018	55.5121	32.2581	0.5811	1.02044	0.592979	0.63	GENE	MAFK	29701	INTS1	8152	TMEM184A
chr1	59348941	59349409	unique_Peak_132	469	24.5262	7.00117	55.5121	32.2581	0.5811	1.18363	0.687805	0.48	GENE	LOC100131060	99390	JUN	248432	HSD52
chr19	13146703	13148407	Peak_904	1705	85.8417	71.1785	217.357	126.267	0.58092	1.27482	0.740571	0.53	GENE	NFIX	79487	GADD45GIP1	61988	DAND5
chr5	34586152	34586685	Peak_1415	534	21.1817	9.33489	53.9484	31.3364	0.580859	1.01027	0.586824	0.47	TSS	RAI14	70177	RAI14	318947	RAD1
chr22	43336189	43336670	unique_Peak_2407	482	13.3779	7.00117	53.9484	31.3364	0.580859	1.11926	0.650133	0.47	GENE	PACSIN2	83022	ARFGAP3	99093	TTLL1
chr11	36476928	36477828	Peak_342	901	43.4783	33.839	161.845	94.0092	0.580859	1.79628	1.04339	0.59	GENE	PRR5L	112184	RAG1	27938	TRAF6
chr6	158902921	158903374	Peak_1595	454	22.2965	3.50058	52.3847	30.4147	0.580604	1.15385	0.669928	0.54	GENE	TULP4	54320	TMEM181	154359	DYNLT1
chr4	120651237	120651646	Peak_1380	410	18.9521	10.5018	52.3847	30.4147	0.580604	1.27768	0.741823	0.36	TSS	PDE5A	102203	PDE5A	230695	LOC645513
chr11	124952998	124953293	unique_Peak_817	296	37.9041	3.50058	52.3847	30.4147	0.580604	1.76975	1.02753	0.53	GENE	SLC37A2	81413	PKNOX2	11120	TMEM218
chr10	80538586	80539533	unique_Peak_519	948	35.6745	25.6709	100.078	58.0645	0.580192	1.05568	0.612495	0.54	TTS	LOC283050	289732	ZMIZ1	526658	LOC100132987
chr3	8781758	8782217	unique_Peak_2434	460	25.641	9.33489	49.2572	28.5714	0.580045	1.07081	0.621118	0.49	GENE	CAV3	88224	C3orf32	10107	OXTR
chr19	2627425	2627876	Peak_883	452	21.1817	9.33489	49.2572	28.5714	0.580045	1.08976	0.632111	0.57	GENE	GNG7	157855	THOP1	86914	DIRAS1
chr1	218847760	218848177	Peak_151	418	25.641	10.5018	49.2572	28.5714	0.580045	1.1784	0.683527	0.45	TTS	TGFB2	328949	LOC728463	336644	RRP15
chr1	1280060	1281284	Peak_3	1225	39.019	22.1704	146.208	84.7926	0.579945	1.19353	0.692185	0.67	GENE	DVL1	20605	CPSF3L	7398	MXRA8
chr5	17130330	17130781	unique_Peak_2846	452	17.8372	11.6686	47.6935	27.6498	0.579739	1.05517	0.611721	0.49	GENE	LOC285696	87194	BASP1	248459	LOC401177
chr1	9173021	9173453	unique_Peak_22	433	11.1483	2.33372	47.6935	27.6498	0.579739	1.10147	0.638563	0.52	GENE	GPR157	43350	SLC2A5	38489	MIR34A
chr21	44597064	44597689	Peak_1197	626	18.9521	17.5029	93.8233	54.3779	0.579578	1.49877	0.868656	0.62	TTS	CRYAA	69689	U2AF1	143689	PKNOX1
chr10	124041527	124042360	Peak_290	834	43.4783	25.6709	187.647	108.756	0.579578	2.24996	1.30403	0.51	GENE	BTBD16	92150	PLEKHA1	27887	TACC2
chr20	56527885	56528494	Peak_1151	610	22.2965	30.3384	92.2596	53.4562	0.579411	1.51245	0.876331	0.56	TTS	MIR4532	197793	C20orf85	279643	PPP4R1L
chr1	32039431	32040124	Peak_41	694	34.5596	8.16803	90.6959	52.5346	0.579239	1.30686	0.756982	0.52	TSS	TINAGL1	3968	TINAGL1	49932	LOC284551
chr1	16465311	16465973	Peak_19	663	37.9041	19.8366	89.1321	51.6129	0.579061	1.34438	0.778475	0.6	GENE	EPHA2	65515	FAM131C	58956	ARHGEF19
chr21	40225232	40225925	Peak_1191	694	23.4114	11.6686	86.0047	49.7696	0.578685	1.23926	0.717141	0.53	TTS	ETS2	80178	LINC00114	321793	PSMG1
chr9	109182707	109183377	Peak_1789	671	35.6745	23.3372	86.0047	49.7696	0.578685	1.28174	0.741723	0.45	TSS	ZNF462	862474	RAD23B	470462	MIR548Q
chr7	17279422	17279679	unique_Peak_3323	258	27.8707	8.16803	43.0023	24.8848	0.578685	1.66676	0.964527	0.37	TSS	AHR	357938	AGR3	455390	TSPAN13
chr20	57117021	57118057	Peak_1155	1037	36.7893	24.5041	127.443	73.7327	0.578553	1.22896	0.711019	0.57	GENE	APCDD1L-AS1	27590	APCDD1L	91383	VAPB
chr11	125979496	125980646	Peak_418	1151	59.0858	31.5053	247.068	142.857	0.57821	2.14655	1.24116	0.57	TSS	CDON	101547	FAM118B	91917	RPUSD4
chr20	56347270	56348154	Peak_1148	885	54.6265	43.1739	247.068	142.857	0.57821	2.79173	1.61421	0.54	TSS	PMEPA1	62042	PMEPA1	206199	PCK1
chr8	102038223	102038987	Peak_1712	765	28.9855	30.3384	121.188	70.0461	0.577993	1.58416	0.915635	0.55	TSS	FLJ42969	72982	YWHAZ	170660	ZNF706
chr21	40169285	40169866	Peak_1189	582	16.7224	15.1692	79.7498	46.0829	0.577844	1.37027	0.791803	0.51	TSS	ETS2	8179	ETS2	377796	PSMG1
chr11	13139528	13140245	Peak_327	718	41.2486	14.0023	76.6224	44.2396	0.577372	1.06716	0.616151	0.48	TTS	RASSF10	128792	LOC100506305	173603	TEAD1
chr11	64622094	64622883	Peak_350	790	56.8562	8.16803	114.934	66.3594	0.577372	1.45485	0.839993	0.63	GENE	EHD1	10448	CDC42BPG	36120	MIR192
chr13	31403151	31403786	Peak_514	636	20.0669	9.33489	113.37	65.4378	0.577206	1.78254	1.0289	0.52	TTS	LINC00398	76843	C13orf33	53503	TEX26-AS1
chr11	34366130	34367226	Peak_338	1097	45.7079	29.1715	110.242	63.5945	0.57686	1.00494	0.579713	0.51	GENE	ABTB2	93793	CAT	133663	ELF5
chr11	124948765	124949936	Peak_417	1172	114.827	40.8401	180.61	104.147	0.576643	1.54104	0.88863	0.54	GENE	SLC37A2	85208	PKNOX2	14915	TMEM218
chr17	76926273	76926889	Peak_829	617	15.6076	12.8355	71.9312	41.4747	0.576588	1.16582	0.672199	0.58	TSS	TIMP2	27282	LOC100653515	40753	LGALS3BP
chr1	32155304	32155870	Peak_45	567	17.8372	9.33489	71.9312	41.4747	0.576588	1.26863	0.731475	0.56	GENE	COL16A1	44749	PEF1	37130	BAI2
chr14	93412693	93413208	Peak_599	516	24.5262	8.16803	71.9312	41.4747	0.576588	1.39402	0.803772	0.6	GENE	ITPK1	120846	ITPK1-AS1	11313	CHGA
chr22	37827989	37828770	Peak_1242	782	36.7893	15.1692	105.551	60.8295	0.576303	1.34976	0.777871	0.52	TSS	ELFN2	128091	CDC42EP1	36721	MFNG
chr12	106477748	106478288	unique_Peak_985	541	24.5262	15.1692	68.8038	39.6313	0.576005	1.27179	0.732557	0.5	GENE	NUAK1	218562	TCP11L2	153640	CKAP4
chr4	122632631	122633165	unique_Peak_2748	535	14.4928	21.0035	68.8038	39.6313	0.576005	1.28605	0.740773	0.54	TSS	ANXA5	52841	PP12613	47186	TMEM155
chr10	79338608	79339127	Peak_254	520	13.3779	14.0023	67.24	38.7097	0.575694	1.29308	0.744417	0.54	GENE	KCNMA1	347702	LOC100128292	211681	DLG5
chr3	40841961	40842197	unique_Peak_2479	237	21.1817	4.66744	33.62	19.3548	0.575694	1.41857	0.81666	0.47	TTS	ZNF621	347280	ENTPD3-AS1	282367	ZNF620
chr7	95488543	95489141	Peak_1658	599	13.3779	10.5018	65.6763	37.788	0.575368	1.09643	0.630852	0.48	GENE	DYNC1I1	262917	PDK4	260689	SLC25A13
chr2	43358056	43359000	Peak_1000	945	34.5596	21.0035	97.7326	56.2212	0.575255	1.03421	0.594933	0.57	TTS	ZFP36L2	95821	LOC100129726	99446	THADA
chr22	37907968	37908951	Peak_1244	984	31.2152	23.3372	128.225	73.7327	0.575025	1.3031	0.749316	0.52	GENE	CARD10	25982	MFNG	57793	LGALS2
chr15	74689211	74689841	Peak_648	631	21.1817	26.8378	91.4777	52.5346	0.574288	1.44973	0.83256	0.57	TTS	SEMA7A	29445	CYP11A1	35144	LOC729739
chr20	25289922	25290684	unique_Peak_2191	763	41.2486	24.5041	89.914	51.6129	0.574025	1.17843	0.676447	0.59	GENE	ABHD12	98019	GINS1	11655	PYGB
chr5	33049396	33050585	Peak_1412	1190	41.2486	42.007	179.828	103.226	0.574025	1.51116	0.867444	0.56	TTS	LOC340113	390811	TARS	258161	NPR3
chr1	172291334	172291908	unique_Peak_252	575	15.6076	15.1692	59.4214	34.1014	0.57389	1.03342	0.593068	0.46	GENE	DNM3	98206	C1orf105	118975	PIGC
chr11	68147828	68148221	unique_Peak_740	394	59.0858	16.3361	88.3503	50.6912	0.573753	2.24239	1.28658	0.61	GENE	LRP5	80161	PPP6R3	326883	MTL5
chr3	8887389	8887885	Peak_1280	497	14.4928	11.6686	57.8577	33.1797	0.573471	1.16414	0.6676	0.45	TTS	RAD18	76337	OXTR	99186	CAV3
chr11	35188053	35188755	Peak_340	703	23.4114	21.0035	115.715	66.3594	0.573471	1.64602	0.943947	0.5	GENE	CD44	250465	APIP	84347	SLC1A2
chr10	124060496	124061242	Peak_292	747	51.2821	22.1704	202.502	116.129	0.573471	2.71087	1.55461	0.52	GENE	BTBD16	73224	PLEKHA1	46812	TACC2
chr1	211688419	211688943	Peak_146	525	23.4114	8.16803	86.7866	49.7696	0.573471	1.65308	0.947992	0.68	TSS	RD3	381224	KCNH1	59699	SLC30A1
chr10	13923961	13924554	Peak_196	594	37.9041	15.1692	85.2228	48.8479	0.573179	1.43473	0.822356	0.47	GENE	FRMD4A	379282	BEND7	251390	PRPF18
chr17	48296092	48296605	Peak_787	514	15.6076	14.0023	56.294	32.2581	0.573029	1.09521	0.627589	0.46	TSS	COL1A1	46512	HILS1	43056	SGCA
chr19	45372078	45372547	unique_Peak_1821	470	18.9521	11.6686	56.294	32.2581	0.573029	1.19774	0.686342	0.5	GENE	PVRL2	22164	TOMM40	47635	BCAM
chr1	43406542	43407246	Peak_57	705	63.5452	21.0035	139.953	80.1843	0.572937	1.98515	1.13737	0.52	GENE	SLC2A1	17825	SLC2A1-AS1	88748	ZNF691
chr9	130749332	130749989	Peak_1815	658	24.5262	15.1692	83.6591	47.9263	0.572876	1.27142	0.728363	0.5	TSS	FAM102A	36668	FAM102A	73851	NAIF1
chr1	151568866	151569413	Peak_110	548	20.0669	12.8355	83.6591	47.9263	0.572876	1.52663	0.874567	0.49	TTS	TUFT1	15522	SNX27	50773	MIR554
chr10	35863721	35864252	unique_Peak_456	532	15.6076	14.0023	54.7303	31.3364	0.572561	1.02876	0.58903	0.51	TTS	CCNY	30351	GJD4	63190	FZD8
chr15	26148173	26148687	unique_Peak_1231	515	10.0334	9.33489	54.7303	31.3364	0.572561	1.06272	0.608474	0.55	GENE	LOC100128714	40081	ATP10A	624874	SNORD109A
chr20	45587613	45588104	unique_Peak_2236	492	23.4114	19.8366	54.7303	31.3364	0.572561	1.1124	0.636919	0.44	GENE	EYA2	207750	MIR3616	222874	SLC2A10
chr6	1325761	1326532	Peak_1496	772	66.8896	24.5041	109.461	62.6728	0.572561	1.41788	0.811824	0.45	TTS	FOXQ1	63922	FOXF2	297888	GMDS
chr12	124879881	124880452	Peak_500	572	14.4928	16.3361	109.461	62.6728	0.572561	1.91365	1.09568	0.59	GENE	NCOR2	423004	CCDC92	79597	FAM101A
chr7	100755450	100755975	unique_Peak_3417	526	10.0334	5.83431	53.1665	30.4147	0.572066	1.01077	0.578227	0.56	TSS	SERPINE1	41973	AP1S1	21824	TRIM56
chr20	46093118	46093622	unique_Peak_2241	505	28.9855	11.6686	53.1665	30.4147	0.572066	1.0528	0.602272	0.42	TSS	NCOA3	107896	ZMYND8	143872	LOC100131496
chr17	76929435	76929901	unique_Peak_1640	467	18.9521	15.1692	53.1665	30.4147	0.572066	1.13847	0.651279	0.56	TSS	TIMP2	30369	LOC100653515	37666	LGALS3BP
chr16	29272984	29273389	Peak_684	406	25.641	11.6686	53.1665	30.4147	0.572066	1.30952	0.749132	0.63	TSS	SNX29P2	187479	LOC606724	145149	RRN3P2
chr17	60882083	60882630	Peak_799	548	28.9855	16.3361	106.333	60.8295	0.572066	1.94038	1.11003	0.44	GENE	MARCH10,MIR548W	204541	TANC2	111395	MRC2
chr10	122181933	122182424	unique_Peak_587	492	28.9855	16.3361	51.6028	29.4931	0.57154	1.04884	0.599453	0.5	TSS	PPAPDC1A	162412	MIR5694	339145	WDR11-AS1
chr3	152939539	152940010	Peak_1331	472	21.1817	1.16686	51.6028	29.4931	0.57154	1.09328	0.624854	0.47	TTS	RAP2B	262509	C3orf79	383932	P2RY1
chr14	52001151	52001821	Peak_556	671	35.6745	16.3361	103.206	58.9862	0.57154	1.53809	0.879079	0.43	GENE	FRMD6,FRMD6-AS2	117089	FRMD6	11860	FRMD6-AS2
chr20	56273110	56274401	Peak_1145	1292	44.5931	73.5123	201.72	115.207	0.571125	1.5613	0.891698	0.48	GENE	PMEPA1	8076	PMEPA1	132243	PCK1
chr10	3867404	3867781	unique_Peak_376	378	13.3779	5.83431	50.0391	28.5714	0.570982	1.32379	0.755858	0.46	TSS	KLF6	652560	PITRM1	676772	LOC100507034
chr17	3668768	3669234	unique_Peak_1464	467	17.8372	12.8355	48.4754	27.6498	0.570388	1.03802	0.592072	0.51	GENE	ITGAE	69303	P2RX5-TAX1BP3	39009	GSG2
chr21	36180483	36181149	unique_Peak_2305	667	26.7559	22.1704	71.1493	40.553	0.56997	1.06671	0.607991	0.53	GENE	RUNX1	71337	LINC00160	12757	RUNX1
chr5	14208188	14208656	unique_Peak_2840	469	15.6076	14.0023	46.9116	26.7281	0.569754	1.00025	0.569896	0.38	GENE	TRIO	263833	DNAH5	496486	ANKH
chr12	12956144	12956601	unique_Peak_862	458	18.9521	16.3361	46.9116	26.7281	0.569754	1.02427	0.583583	0.48	TSS	DDX47	72038	RPL13AP20	11974	APOLD1
chr6	6333668	6334113	unique_Peak_3086	446	22.2965	15.1692	46.9116	26.7281	0.569754	1.05183	0.599285	0.44	TTS	LY86-AS1	12967	F13A1	562075	FARS2
chr4	78616995	78617362	unique_Peak_2715	368	13.3779	10.5018	46.9116	26.7281	0.569754	1.27477	0.726307	0.42	TTS	CNOT6L	166626	MRPL1	84191	CXCL13
chr2	127822207	127822862	unique_Peak_2034	656	30.1003	10.5018	69.5856	39.6313	0.569533	1.06076	0.604136	0.63	GENE	BIN1	353461	PROC	118877	CYP27C1
chr22	36725321	36725948	Peak_1241	628	30.1003	5.83431	92.2596	52.5346	0.569421	1.4691	0.836538	0.55	GENE	MYH9	89635	APOL2	62058	APOL1
chr10	44426675	44427127	unique_Peak_462	453	17.8372	8.16803	45.3479	25.8065	0.569077	1.00106	0.569679	0.46	GENE	LOC283033	141036	HNRNPA3P1	36020	LOC100506835
chr3	5028235	5029123	Peak_1271	889	69.1193	17.5029	225.176	128.111	0.568936	2.53291	1.44106	0.59	TTS	BHLHE40	80493	LOC100507582	139155	ITPR1
chr9	130281490	130282095	Peak_1809	606	32.33	22.1704	89.1321	50.6912	0.56872	1.47083	0.836489	0.59	GENE	FAM129B	68082	RPL12	16013	LRSAM1
chr10	121065396	121065977	Peak_284	582	24.5262	15.1692	66.4582	37.788	0.568599	1.14189	0.649279	0.54	GENE	GRK5	71797	MIR4681	168311	FAM45B
chr10	64492707	64493100	Peak_236	394	12.2631	4.66744	43.7842	24.8848	0.568351	1.11127	0.631594	0.43	TTS	ZNF365	71612	ADO	78852	EGR2
chr15	74676135	74676516	unique_Peak_1311	382	8.91862	4.66744	43.7842	24.8848	0.568351	1.14618	0.651434	0.55	TSS	CYP11A1	17773	CYP11A1	21944	LOC729739
chr9	126693778	126694341	unique_Peak_3774	564	14.4928	12.8355	64.8944	36.8664	0.568097	1.15061	0.653659	0.45	TSS	DENND1A	79829	LHX2	421684	PSMB7
chr20	45443428	45443981	Peak_1118	554	26.7559	16.3361	128.225	72.8111	0.567837	2.31453	1.31428	0.45	TTS	SLC2A10	79558	EYA2	394676	ZMYND8
chr15	78367769	78368122	unique_Peak_1320	354	16.7224	4.66744	42.2205	23.9631	0.567571	1.19267	0.676925	0.47	GENE	TBC1D2B	7929	MIR5003	29045	CIB2
chr21	39616715	39617342	Peak_1187	628	25.641	11.6686	105.551	59.9078	0.567571	1.68075	0.953946	0.45	TSS	KCNJ15	11841	KCNJ15	36291	DSCR10
chr11	130253348	130254127	unique_Peak_834	780	35.6745	26.8378	103.987	58.9862	0.567243	1.33317	0.756233	0.47	TTS	ADAMTS8	65131	ADAMTS15	173481	ST14
chr20	11247874	11248469	Peak_1088	596	35.6745	19.8366	103.987	58.9862	0.567243	1.74476	0.989701	0.46	GENE	LOC339593	593478	JAG1	644145	C20orf94
chr1	36816928	36817458	unique_Peak_93	531	14.4928	18.6698	61.767	35.023	0.567019	1.16322	0.659568	0.58	GENE	STK40	27438	FAM176B	30245	SH3D21
chr14	93512260	93512787	Peak_600	528	28.9855	22.1704	61.767	35.023	0.567019	1.16983	0.663315	0.57	GENE	ITPK1	21273	ITPK1-AS1	110886	CHGA
chr19	54511124	54512321	Peak_959	1198	54.6265	36.1727	143.081	81.106	0.566856	1.19433	0.677012	0.51	GENE	CACNG6	94437	NDUFA3	18254	CACNG8
chr7	73686921	73687305	Peak_1655	385	10.0334	3.50058	40.6568	23.0415	0.566732	1.05602	0.59848	0.57	TSS	CLIP2	18375	RFC2	42949	LAT2
chr4	159794939	159795497	Peak_1385	559	20.0669	14.0023	60.2033	34.1014	0.566437	1.07698	0.610043	0.4	GENE	FNIP2	150666	PPID	19465	C4orf45
chr9	27117754	27118291	Peak_1753	538	14.4928	11.6686	60.2033	34.1014	0.566437	1.11902	0.633855	0.48	GENE	TEK	112332	LRRC19	55092	IFT74
chr6	15132995	15133947	Peak_1520	953	34.5596	31.5053	157.936	89.4009	0.566058	1.65725	0.9381	0.44	TSS	JARID2	115614	JARID2	389560	DTNBP1
chr11	69047814	69048305	Peak_373	492	15.6076	5.83431	58.6396	33.1797	0.565825	1.19186	0.674385	0.42	TSS	MYEOV	267210	MRGPRF	189988	TPCN2
chr3	171847697	171848633	Peak_1337	937	25.641	28.0047	117.279	66.3594	0.565825	1.25164	0.708212	0.44	GENE	FNDC3B	319881	PLD1	271057	TMEM212
chr3	4872565	4873520	Peak_1269	956	54.6265	24.5041	249.414	141.014	0.565381	2.60893	1.47504	0.46	GENE	ITPR1	79769	EGOT	66871	LOC100507582
chr9	127029452	127030029	Peak_1802	578	26.7559	22.1704	76.6224	43.318	0.565344	1.32565	0.749446	0.55	GENE	NEK6	24509	NEK6	86003	PSMB7
chr18	46428245	46428825	Peak_862	581	15.6076	14.0023	133.698	75.576	0.565273	2.30117	1.30079	0.64	TTS	SMAD7	585207	MIR1539	38949	CTIF
chr7	2860096	2860619	unique_Peak_3307	524	27.8707	15.1692	57.0758	32.2581	0.565179	1.08923	0.615612	0.47	GENE	GNA12	264966	BRAT1	85352	CARD11
chr16	87491318	87491833	unique_Peak_1440	516	11.1483	18.6698	57.0758	32.2581	0.565179	1.10612	0.625156	0.44	GENE	ZCCHC14	65868	FBXO31	53196	MAP1LC3B
chr5	148585208	148586142	Peak_1460	935	59.0858	25.6709	171.228	96.7742	0.565179	1.83131	1.03502	0.5	GENE	ABLIM3	65725	AFAP1L1	168154	IL17B
chr3	39192323	39192935	Peak_1294	613	23.4114	12.8355	94.6052	53.4562	0.565046	1.54331	0.872043	0.54	GENE	CSRNP1	43499	GORASP1	12235	TTC21A
chr11	69862747	69863579	Peak_387	833	51.2821	29.1715	132.134	74.6544	0.564988	1.58625	0.896211	0.48	TSS	ANO1	68352	ANO1	393921	CCND1
chr3	5057708	5058921	Peak_1274	1214	62.4303	32.6721	279.124	157.604	0.564636	2.29921	1.29822	0.45	TTS	BHLHE40	105615	ARL8B	168791	ITPR1
chr6	2684210	2684731	Peak_1498	522	15.6076	10.5018	55.5121	31.3364	0.564497	1.06345	0.600314	0.42	GENE	MYLK4	49173	C6orf195	148095	SERPINB1
chrX	39595395	39595910	Peak_1854	516	13.3779	4.66744	55.5121	31.3364	0.564497	1.07582	0.607295	0.59	TTS	BCOR	409037	LOC286442	890520	CXorf38
chr8	97350122	97350632	unique_Peak_3571	511	28.9855	9.33489	55.5121	31.3364	0.564497	1.08634	0.613237	0.45	TTS	PTDSS1	76581	MTERFD1	528006	LOC100616530
chr16	66555873	66556662	Peak_694	790	41.2486	17.5029	109.461	61.7512	0.564141	1.38558	0.78166	0.54	GENE	TK2	30198	CKLF	28836	BEAN1
chr20	52811174	52811697	unique_Peak_2263	524	17.8372	15.1692	53.9484	30.4147	0.563775	1.02955	0.580434	0.48	TSS	PFDN4	20920	CYP24A1	699567	TSHZ2
chr13	114610513	114611017	unique_Peak_1100	505	21.1817	5.83431	53.9484	30.4147	0.563775	1.06829	0.602272	0.46	TTS	LINC00565	43719	GAS6	40960	LOC100506394
chr19	13166032	13166530	Peak_906	499	26.7559	11.6686	89.914	50.6912	0.563775	1.80188	1.01586	0.66	GENE	NFIX	62820	NACC1	43560	LYL1
chr17	38672646	38673788	Peak_767	1143	115.942	38.5064	305.708	172.35	0.563775	2.67461	1.50788	0.46	TSS	TNS4	99015	TOP2A	36804	CCR7
chr10	129789293	129789941	Peak_300	649	20.0669	10.5018	71.9312	40.553	0.563775	1.10834	0.624854	0.4	GENE	PTPRE	56195	PTPRE	105307	MKI67
chr21	39715473	39716152	Peak_1188	680	37.9041	17.5029	124.316	70.0461	0.563452	1.82817	1.03009	0.46	TTS	ERG	222359	DSCR4	36137	ERG
chr7	2903151	2903873	Peak_1615	723	32.33	29.1715	106.333	59.9078	0.563398	1.47072	0.828601	0.57	TSS	GNA12	308120	BRAT1	42197	CARD11
chr1	43938167	43938816	Peak_58	650	31.2152	12.8355	88.3503	49.7696	0.563321	1.35923	0.765686	0.45	TTS	SZT2	18832	HYI	109619	CDC20
chr13	96187432	96188029	Peak_526	598	28.9855	22.1704	70.3675	39.6313	0.563205	1.17671	0.662731	0.48	GENE	CLDN10	1567	CLDN10-AS1	42725	DZIP1
chr17	79949341	79949982	Peak_834	642	27.8707	7.00117	104.769	58.9862	0.56301	1.63192	0.918788	0.65	GENE	ASPSCR1	30605	NOTUM	26917	STRA13
chr11	130969014	130969306	unique_Peak_841	293	31.2152	7.00117	52.3847	29.4931	0.56301	1.78787	1.00659	0.39	TSS	SNX19	271210	NTM	622621	ADAMTS15
chr22	46299250	46299868	Peak_1263	619	23.4114	10.5018	68.8038	38.7097	0.56261	1.11153	0.625358	0.66	TTS	WNT7B	102936	LOC730668	58372	ATXN10
chr14	67880740	67881557	Peak_574	818	47.9376	24.5041	172.009	96.7742	0.56261	2.1028	1.18306	0.5	TSS	PLEK2	54429	ATP6V1D	27916	EIF2S1
chr16	89382118	89383099	Peak_721	982	47.9376	18.6698	183.737	103.226	0.561812	1.87105	1.05118	0.54	GENE	ANKRD11	4932	LOC100287036	86644	ZNF778
chr19	13164104	13165247	Peak_905	1144	78.0379	57.1762	149.335	83.871	0.561628	1.30538	0.733138	0.57	GENE	NFIX	64426	NACC1	45166	LYL1
chr9	133721872	133722279	unique_Peak_3799	408	12.2631	16.3361	49.2572	27.6498	0.561334	1.20729	0.67769	0.51	GENE	ABL1	162428	LAMC3	46739	QRFP
chr20	52739864	52740704	Peak_1141	841	56.8562	24.5041	259.578	145.622	0.560996	3.08654	1.73154	0.47	TTS	CYP24A1	52980	BCAS1	628415	TSHZ2
chr14	75084713	75085408	Peak_586	696	27.8707	18.6698	96.9507	54.3779	0.560882	1.39297	0.781291	0.51	TSS	LTBP2	94789	FCF1	42894	KIAA0317
chr17	18993231	18993854	unique_Peak_1501	624	34.5596	14.0023	64.1126	35.9447	0.56065	1.02745	0.576037	0.56	TSS	GRAPL	43207	GRAP	69539	SLC5A10
chr3	58369639	58370196	unique_Peak_2505	558	24.5262	17.5029	64.1126	35.9447	0.56065	1.14897	0.64417	0.44	GENE	PXK	107905	KCTD6	43439	PDHB
chr5	150022037	150022479	unique_Peak_3009	443	15.6076	17.5029	47.6935	26.7281	0.560414	1.0766	0.603343	0.56	GENE	SYNPO	18144	MYOZ3	48093	RBM22
chr8	122177479	122177743	unique_Peak_3596	265	40.1338	8.16803	47.6935	26.7281	0.560414	1.79976	1.00861	0.39	TSS	SNTB1	473974	HAS2-AS1	447659	HAS2
chr3	58037961	58038579	Peak_1306	619	34.5596	16.3361	110.242	61.7512	0.56014	1.78098	0.997595	0.48	GENE	FLNB	184988	ABHD6	123376	SLMAP
chr6	71958080	71958519	Peak_1577	440	21.1817	8.16803	62.5489	35.023	0.559931	1.42157	0.795978	0.47	TSS	OGFRL1	291512	B3GAT2	128363	MIR30C2
chr8	134194609	134195158	Peak_1741	550	31.2152	12.8355	60.9851	34.1014	0.559175	1.10882	0.620025	0.49	TSS	WISP1	79574	SLA	47741	TG
chr5	179192288	179192833	unique_Peak_3065	546	16.7224	24.5041	60.9851	34.1014	0.559175	1.11694	0.624567	0.52	GENE	MAML1	28425	LTC4S	32037	MGAT4B
chr20	49056970	49057869	Peak_1130	900	85.8417	19.8366	179.828	100.461	0.55865	1.99809	1.11623	0.45	TSS	PTPN1	144903	MIR645	125964	LOC284751
chr6	166672254	166672795	unique_Peak_3286	542	13.3779	16.3361	59.4214	33.1797	0.55838	1.09634	0.612172	0.53	TTS	PRR18	83594	LOC100289495	60992	SFT2D1
chr19	17357064	17357603	Peak_921	540	22.2965	23.3372	59.4214	33.1797	0.55838	1.1004	0.614439	0.64	TSS	NR2F6	20898	BABAM1	3515	USHBP1
chr11	64012721	64013643	Peak_348	923	25.641	18.6698	118.843	66.3594	0.55838	1.28757	0.718954	0.63	GENE	PPP1R14B	5812	PLCB3	1575	FKBP2
chr12	96529953	96530387	unique_Peak_968	435	15.6076	17.5029	44.5661	24.8848	0.55838	1.02451	0.572064	0.49	TSS	ELK3	92872	LTA4H	141868	CDK17
chr9	131070010	131070424	unique_Peak_3792	415	6.68896	14.0023	44.5661	24.8848	0.55838	1.07388	0.599634	0.5	TTS	TRUB2	14573	COQ4	18949	SWI5
chr1	98789308	98790085	Peak_96	778	47.9376	12.8355	102.424	57.1429	0.557906	1.3165	0.734484	0.42	TTS	LOC729987	274448	MIR137HG	566104	LPPR5
chr10	73734027	73734786	Peak_243	760	37.9041	37.3396	145.426	81.106	0.557713	1.9135	1.06718	0.57	GENE	CHST3	123325	PSAP	84385	SPOCK2
chr16	88278673	88279790	Peak_718	1118	63.5452	25.6709	203.284	113.364	0.557664	1.81828	1.01399	0.55	TTS	BANP	214647	ZNF469	430465	CYBA
chr16	86962727	86963206	Peak_710	480	7.80379	10.5018	57.8577	32.2581	0.557541	1.20537	0.672043	0.58	TTS	FOXL1	374126	MTHFSD	360430	FOXC2
chr9	129748025	129748648	Peak_1806	624	35.6745	8.16803	86.0047	47.9263	0.557252	1.37828	0.768049	0.45	GENE	RALGPS1	278419	GARNL3	100181	ZBTB34
chr8	122360949	122361455	unique_Peak_3599	507	27.8707	10.5018	56.294	31.3364	0.556656	1.11033	0.618075	0.42	TTS	HAS2	290383	HAS2-AS1	825327	MTBP
chr5	131430177	131430941	unique_Peak_2957	765	53.5117	37.3396	112.588	62.6728	0.556656	1.47174	0.819252	0.53	TTS	CSF2	82798	ACSL6	31663	IL3
chr5	52283372	52284019	Peak_1418	648	15.6076	11.6686	69.5856	38.7097	0.556289	1.07385	0.597372	0.41	TSS	ITGA2	121991	LOC257396	34211	ITGA1
chr14	52042723	52043125	unique_Peak_1129	403	18.9521	14.0023	41.4386	23.0415	0.556039	1.02825	0.571749	0.51	GENE	FRMD6,FRMD6-AS2	75651	FRMD6	73311	FRMD6-AS1
chr1	118364394	118364783	unique_Peak_201	390	16.7224	9.33489	41.4386	23.0415	0.556039	1.06253	0.590807	0.42	TTS	GDAP2	107783	WDR3	55255	GDAP2
chr1	201987502	201988180	Peak_134	679	44.5931	15.1692	82.8772	46.0829	0.556039	1.22058	0.678689	0.6	TTS	ELF3	72125	LMOD1	12566	RNPEP
chr1	30161301	30161979	unique_Peak_83	679	44.5931	22.1704	82.8772	46.0829	0.556039	1.22058	0.678689	0.53	TTS	PTPRU	604186	MECR	715082	EPB41
chr1	120654309	120654717	unique_Peak_203	409	25.641	23.3372	54.7303	30.4147	0.555721	1.33815	0.743637	0.39	TSS	NOTCH2	184491	FAM72B	271614	FCGR1B
chr21	30590178	30590491	unique_Peak_2297	314	34.5596	3.50058	54.7303	30.4147	0.555721	1.743	0.968623	0.38	GENE	LINC00189	80885	BACH1	42133	C21orf7
chr1	218879200	218880045	Peak_152	846	57.971	18.6698	107.897	59.9078	0.555233	1.27538	0.70813	0.42	TTS	TGFB2	360603	LOC728463	368298	RRP15
chr1	153581250	153582127	unique_Peak_229	878	27.8707	30.3384	93.0414	51.6129	0.55473	1.0597	0.587846	0.56	GENE	S100A16	19184	S100A1	5043	S100A14
chr6	41934528	41935721	unique_Peak_3188	1194	57.971	54.8425	132.916	73.7327	0.55473	1.1132	0.617527	0.41	GENE	CCND3	25573	CCND3	34341	BYSL
chr3	124781665	124782437	Peak_1319	773	45.7079	17.5029	93.0414	51.6129	0.55473	1.20364	0.667696	0.5	TSS	HEG1	128456	MUC13	19428	SLC12A8
chr15	29990409	29990942	Peak_616	534	16.7224	12.8355	93.0414	51.6129	0.55473	1.74235	0.966534	0.49	TTS	TJP1	127749	FAM189A1	580160	APBA2
chr17	40287558	40288084	unique_Peak_1546	527	21.1817	11.6686	53.1665	29.4931	0.55473	1.00885	0.559641	0.5	GENE	RAB5C	14439	KAT2A	12450	HSPB9
chr7	5731735	5732228	unique_Peak_3313	494	6.68896	15.1692	53.1665	29.4931	0.55473	1.07625	0.597026	0.44	GENE	RNF216	11890	RNF216-IT1	85695	FSCN1
chr3	171860287	171860764	unique_Peak_2598	478	17.8372	16.3361	53.1665	29.4931	0.55473	1.11227	0.61701	0.43	GENE	FNDC3B	332242	PLD1	283418	TMEM212
chr11	12101517	12102137	Peak_318	621	18.9521	16.3361	79.7498	44.2396	0.55473	1.28422	0.712393	0.47	TSS	MICAL2	70910	DKK3	120955	USP47
chr20	61855653	61856685	Peak_1168	1033	30.1003	33.839	159.5	88.4793	0.55473	1.54404	0.856527	0.58	TSS	YTHDF1	11106	BIRC7	15966	NKAIN4
chr20	57198565	57199409	Peak_1157	845	61.3155	17.5029	225.958	125.346	0.55473	2.67406	1.48338	0.56	TTS	APCDD1L-AS1	27321	STX16	172831	VAPB
chr1	169645082	169645651	Peak_122	570	34.5596	9.33489	78.1861	43.318	0.554037	1.37169	0.759964	0.43	TTS	SELL	45990	SELP	46414	SELE
chr5	90607496	90608120	Peak_1432	625	31.2152	11.6686	64.8944	35.9447	0.553895	1.03831	0.575115	0.43	TTS	ARRDC3	68355	ARRDC3-AS1	147775	GPR98
chr1	159567910	159568520	Peak_116	611	24.5262	12.8355	64.8944	35.9447	0.553895	1.0621	0.588293	0.43	TTS	APCS	62418	OR10J5	113863	CRP
chr3	120157765	120158245	Peak_1314	481	11.1483	8.16803	64.8944	35.9447	0.553895	1.34916	0.747291	0.49	GENE	FSTL1	43429	MIR198	189009	HGD
chr1	183129030	183129599	Peak_126	570	20.0669	9.33489	116.497	64.5161	0.5538	2.04381	1.13186	0.5	TTS	LAMC1	25859	LAMC2	88057	NMNAT2
chr10	114139718	114140209	unique_Peak_570	492	26.7559	14.0023	51.6028	28.5714	0.55368	1.04884	0.58072	0.5	GENE	ACSL5	23611	GUCY2GP	50094	ZDHHC6
chrX	19728176	19728639	Peak_1853	464	7.80379	2.33372	51.6028	28.5714	0.55368	1.11213	0.615764	0.43	GENE	SH3KBP1	39289	SH3KBP1	202572	CXorf23
chr2	69390148	69390516	unique_Peak_1968	369	8.91862	9.33489	38.3112	21.1982	0.553315	1.03824	0.574476	0.38	GENE	ANTXR1	210230	GKN2	16836	ANTXR1
chr14	52021037	52021597	Peak_559	561	17.8372	29.1715	88.3503	48.8479	0.552889	1.57487	0.87073	0.41	GENE	FRMD6,FRMD6-AS2	97258	FRMD6	94918	FRMD6-AS1
chr6	8108312	8109050	Peak_1506	739	28.9855	22.1704	100.078	55.2995	0.552563	1.35424	0.748302	0.45	TSS	EEF1E1	21915	SCARNA27	118104	PIP5K1P1
chr5	148589652	148590302	Peak_1461	651	23.4114	31.5053	100.078	55.2995	0.552563	1.5373	0.849455	0.46	GENE	ABLIM3	61423	AFAP1L1	163852	IL17B
chr14	75086119	75087001	Peak_587	883	56.8562	18.6698	348.71	192.627	0.552398	3.94915	2.1815	0.55	TSS	LTBP2	93289	FCF1	41394	KIAA0317
chr5	90609969	90610554	unique_Peak_2922	586	26.7559	17.5029	61.767	34.1014	0.552097	1.05404	0.581935	0.44	TTS	ARRDC3	65902	ARRDC3-AS1	150229	GPR98
chr1	59395247	59395935	Peak_75	689	27.8707	10.5018	208.757	115.207	0.551874	3.02985	1.6721	0.52	TTS	LOC100131060	145806	JUN	202016	HSD52
chr12	5197877	5198574	Peak_441	698	17.8372	10.5018	73.4949	40.553	0.55178	1.05294	0.580988	0.57	TTS	KCNA5	343054	NTF3	170804	KCNA1
chr6	151357385	151358009	Peak_1585	625	27.8707	16.3361	73.4949	40.553	0.55178	1.17592	0.648848	0.42	GENE	MTHFD1L	203436	AKAP12	137561	MTHFD1L
chr1	64170076	64170518	unique_Peak_142	443	17.8372	14.0023	48.4754	26.7281	0.551375	1.09425	0.603343	0.5	TTS	PGM1	69392	ROR1	131933	EFCAB7
chr10	73787701	73788301	Peak_244	601	13.3779	5.83431	60.2033	33.1797	0.551128	1.00172	0.552075	0.44	TTS	CHST3	176919	PSAP	30790	SPOCK2
chr12	11871524	11872098	unique_Peak_858	575	10.0334	11.6686	60.2033	33.1797	0.551128	1.04701	0.577039	0.49	GENE	ETV6	323313	PRB2	73012	RNU6-19
chr16	68836002	68836560	Peak_696	559	12.2631	1.16686	60.2033	33.1797	0.551128	1.07698	0.593555	0.47	GENE	CDH1	41227	TMCO7	103324	CDH3
chr8	102063847	102064374	unique_Peak_3577	528	22.2965	9.33489	60.2033	33.1797	0.551128	1.14021	0.628404	0.49	GENE	FLJ42969	98488	YWHAZ	145155	ZNF706
chr14	105491168	105491592	Peak_611	425	30.1003	7.00117	60.2033	33.1797	0.551128	1.41655	0.780699	0.47	TSS	CDCA4	46686	AHNAK2	24356	GPR132
chr15	67442417	67443142	Peak_637	726	39.019	11.6686	95.387	52.5346	0.550752	1.31387	0.723617	0.46	GENE	SMAD3	15713	SMAD3	50587	AAGAB
chr14	51862851	51863752	Peak_555	902	35.6745	14.0023	105.551	58.0645	0.550108	1.17019	0.643731	0.41	TTS	LINC00640	92537	FRMD6	57928	FRMD6-AS2
chr1	116039693	116040129	Peak_102	437	5.57414	1.16686	46.9116	25.8065	0.550108	1.07349	0.590537	0.48	TSS	VANGL1	145338	VANGL1	202714	CASQ2
chr10	5637905	5638434	unique_Peak_387	530	24.5262	11.6686	58.6396	32.2581	0.550108	1.10641	0.608643	0.53	TTS	ASB13	88631	FAM208B	69945	CALML3
chr7	131750302	131750885	Peak_1678	584	13.3779	7.00117	70.3675	38.7097	0.550108	1.20492	0.662837	0.5	TTS	PLXNA4	509218	PODXL	317653	PLXNA4
chr14	69417651	69418231	Peak_579	581	25.641	9.33489	70.3675	38.7097	0.550108	1.21114	0.66626	0.57	GENE	ACTN1	154981	ZFP36L1	99695	DCAF5
chr9	140306188	140306554	Peak_1851	367	10.0334	4.66744	46.9116	25.8065	0.550108	1.27825	0.703173	0.68	GENE	EXD3	11475	NOXA1	22444	ENTPD8
chr10	124069897	124070686	Peak_294	790	42.3634	23.3372	103.987	57.1429	0.549517	1.3163	0.723327	0.49	GENE	BTBD16	63802	PLEKHA1	56235	TACC2
chr6	14666084	14666661	Peak_1517	578	26.7559	24.5041	92.2596	50.6912	0.549442	1.59619	0.877011	0.47	TTS	CD83	579833	JARID2	686133	RNF182
chr1	95111638	95112318	unique_Peak_172	681	23.4114	14.0023	68.8038	37.788	0.549214	1.01033	0.55489	0.42	TSS	F3	173919	SLC44A3	127759	ABCD3
chr17	75320958	75321626	Peak_825	669	23.4114	12.8355	68.8038	37.788	0.549214	1.02846	0.564843	0.52	GENE	SEPT9	47979	SEPT9	71773	MIR4316
chr6	11316120	11316903	Peak_1509	784	37.9041	21.0035	182.955	100.461	0.5491	2.33362	1.28139	0.44	GENE	NEDD9	83597	NEDD9	177543	C6orf228
chr12	105065483	105065791	unique_Peak_983	309	26.7559	3.50058	45.3479	24.8848	0.548753	1.46757	0.805333	0.5	GENE	CHST11	314460	C12orf45	80143	MIR3922
chr11	65186234	65186534	unique_Peak_721	301	25.641	4.66744	45.3479	24.8848	0.548753	1.50658	0.826737	0.54	TSS	NEAT1	25544	MIR612	5389	FRMD8
chr2	20792774	20793667	Peak_984	894	50.1672	26.8378	179.828	98.6175	0.548399	2.0115	1.1031	0.57	TTS	HS1BP3	73203	GDF7	91597	C2orf43
chr3	30552857	30553518	unique_Peak_2462	662	21.1817	15.1692	67.24	36.8664	0.54828	1.01571	0.556894	0.44	TSS	TGFBR2	1021303	STT3B	214504	GADL1
chr14	73117875	73118184	unique_Peak_1179	310	34.5596	14.0023	55.5121	30.4147	0.547894	1.79071	0.981121	0.6	TTS	DPF3	275010	DCAF4	84792	RGS6
chr14	52013943	52014480	Peak_558	538	27.8707	18.6698	77.4042	42.3963	0.547726	1.43874	0.788036	0.39	GENE	FRMD6,FRMD6-AS2	104364	FRMD6	102024	FRMD6-AS1
chr15	70784939	70785698	Peak_641	760	52.3969	23.3372	99.2963	54.3779	0.547632	1.30653	0.715498	0.63	TTS	UACA	395063	TLE3	338570	LARP6
chr5	135342258	135343070	Peak_1443	813	17.8372	21.0035	143.081	78.341	0.547531	1.75991	0.963604	0.46	TSS	TGFBI	51941	LECT2	65297	FBXL21
chr4	99850964	99851400	unique_Peak_2733	437	11.1483	4.66744	43.7842	23.9631	0.547301	1.00193	0.548355	0.45	GENE	EIF4E	939	EIF4E	140947	ADH5
chr2	187440014	187440415	unique_Peak_2078	402	5.57414	9.33489	43.7842	23.9631	0.547301	1.08916	0.596098	0.38	TSS	ITGAV	24717	ITGAV	66128	ZC3H15
chr7	7478486	7478875	unique_Peak_3317	390	15.6076	5.83431	43.7842	23.9631	0.547301	1.12267	0.614439	0.43	GENE	COL28A1	127935	MIOS	190430	C1GALT1
chr17	81066656	81067621	Peak_840	966	24.5262	15.1692	97.7326	53.4562	0.546964	1.01172	0.553377	0.58	TTS	METRNL	57453	B3GNTL1	166077	TBCD
chr7	155744057	155745098	Peak_1687	1042	30.1003	24.5041	129.789	70.9677	0.546794	1.24557	0.681072	0.54	TSS	SHH	418039	CNPY1	170399	RBM33
chr6	16334874	16335343	unique_Peak_3120	470	28.9855	16.3361	53.9484	29.4931	0.546691	1.14784	0.627513	0.49	GENE	ATXN1	671820	DTNBP1	39329	GMPR
chr6	21885578	21886143	Peak_1528	566	20.0669	9.33489	64.1126	35.023	0.546274	1.13273	0.618782	0.46	GENE	LINC00340	683817	HDGFL1	248970	LOC729177
chr8	126442281	126442773	Peak_1724	493	32.33	11.6686	106.333	58.0645	0.546063	2.15686	1.17778	0.65	GENE	TRIB1	338466	KIAA0196	63160	NSMCE2
chr14	75038247	75039286	Peak_585	1040	41.2486	29.1715	275.215	150.23	0.545866	2.6463	1.44452	0.44	GENE	LTBP2	78683	NPC2	76496	ISCA2
chr14	52047806	52048284	unique_Peak_1130	479	15.6076	15.1692	52.3847	28.5714	0.545416	1.09363	0.596481	0.41	GENE	FRMD6,FRMD6-AS2	70530	FRMD6	68190	FRMD6-AS1
chr6	4734212	4734960	Peak_1501	749	26.7559	24.5041	135.262	73.7327	0.545111	1.8059	0.984415	0.55	GENE	CDYL	42093	CDYL	260693	RPP40
chr10	33526700	33527350	Peak_213	651	31.2152	15.1692	82.8772	45.1613	0.544918	1.27308	0.693722	0.45	GENE	NRP1	279732	ITGB1	355233	C10orf68
chr7	47802689	47803613	Peak_1636	925	42.3634	17.5029	93.0414	50.6912	0.544824	1.00585	0.548013	0.47	GENE	LINC00525	31737	C7orf69	11098	PKD1L1
chr1	23072455	23073083	Peak_30	629	16.7224	23.3372	93.0414	50.6912	0.544824	1.4792	0.805902	0.52	GENE	EPHB2	273171	KDM1A	26678	MIR4684
chr13	45389646	45390218	Peak_518	573	15.6076	11.6686	93.0414	50.6912	0.544824	1.62376	0.884664	0.49	TSS	LINC00330	173754	KIAA1704	123451	NUFIP1
chr3	123407164	123407452	unique_Peak_2557	289	11.1483	9.33489	30.4926	16.5899	0.544062	1.05511	0.574044	0.48	GENE	MYLK	67778	MYLK	57642	MYLK-AS1
chr11	86235066	86235613	Peak_399	548	18.9521	11.6686	71.1493	38.7097	0.544062	1.29835	0.706381	0.39	GENE	ME3	276151	PRSS23	101189	CCDC81
chr13	31317427	31318119	Peak_513	693	20.0669	15.1692	91.4777	49.7696	0.544062	1.32002	0.718176	0.44	GENE	ALOX5AP	59569	LINC00398	84087	USPL1
chr13	51252462	51253111	Peak_520	650	25.641	7.00117	121.97	66.3594	0.544062	1.87647	1.02091	0.49	TTS	DLEU7	129204	DLEU7-AS1	203728	RNASEH2B-AS1
chr21	44751899	44752393	unique_Peak_2328	495	22.2965	9.33489	50.821	27.6498	0.544062	1.02669	0.558581	0.55	TTS	SIK1	117757	LINC00319	129827	LINC00313
chr1	208352683	208353142	unique_Peak_301	460	20.0669	17.5029	50.821	27.6498	0.544062	1.1048	0.601082	0.54	GENE	PLXNA2	268230	CD34	356972	LOC148696
chr9	34992360	34992977	Peak_1755	618	20.0669	9.33489	81.3135	44.2396	0.544062	1.31575	0.715852	0.59	GENE	DNAJB5	48433	C9orf131	10128	KIAA1045
chr9	112578712	112579350	Peak_1792	639	35.6745	8.16803	120.407	65.4378	0.543474	1.8843	1.02407	0.44	GENE	PALM2,PALM2-AKAP2	231846	AKAP2	382814	C9orf152
chr1	42328510	42329062	Peak_56	553	39.019	18.6698	100.078	54.3779	0.543354	1.80973	0.983325	0.48	GENE	HIVEP3	290305	GUCA2B	299575	GUCA2A
chr2	23872556	23873147	Peak_986	592	15.6076	11.6686	59.4214	32.2581	0.542869	1.00374	0.5449	0.59	GENE	KLHL29	290524	UBXN2A	98682	ATAD2B
chr11	18405300	18405885	unique_Peak_659	586	20.0669	14.0023	59.4214	32.2581	0.542869	1.01402	0.550479	0.52	TSS	LDHA	12220	LDHA	17003	GTF2H1
chr2	222382262	222382783	Peak_1067	522	17.8372	4.66744	59.4214	32.2581	0.542869	1.13834	0.617971	0.49	GENE	EPHA4	780343	CCDC140	682083	PAX3
chr1	150583981	150584462	unique_Peak_219	482	22.2965	7.00117	49.2572	26.7281	0.542623	1.02193	0.554525	0.49	TTS	ENSA	32008	MCL1	11532	ENSA
chr14	74981050	74982057	Peak_583	1008	21.1817	14.0023	197.029	106.912	0.542623	1.95465	1.06064	0.51	GENE	LTBP2	21470	NPC2	19283	ISCA2
chr9	67026944	67027550	Peak_1767	607	37.9041	14.0023	96.9507	52.5346	0.541869	1.59721	0.865479	0.4	GENE	LOC286297	899513	ANKRD20A1	242967	AQP7P1
chr9	67292761	67293669	Peak_1768	909	88.0713	38.5064	173.573	94.0092	0.541612	1.9095	1.0342	0.42	TSS	AQP7P1	261143	LOC286297	499713	FAM27B
chr9	67301331	67301615	unique_Peak_3699	285	28.9855	8.16803	57.8577	31.3364	0.541612	2.03009	1.09952	0.49	TSS	AQP7P1	269401	LOC286297	491455	FAM27B
chr11	47927030	47927697	unique_Peak_703	668	17.8372	8.16803	76.6224	41.4747	0.541287	1.14704	0.620878	0.5	TSS	NUP160	74746	PTPRJ	316618	FAM180B
chr22	40895052	40895559	Peak_1256	508	20.0669	7.00117	76.6224	41.4747	0.541287	1.50831	0.81643	0.36	GENE	MKL1	179876	MCHR1	89013	SGSM3
chr22	30631671	30632293	unique_Peak_2372	623	13.3779	21.0035	85.2228	46.0829	0.540735	1.36794	0.739694	0.55	TTS	LIF	120644	CCDC157	26836	OSM
chr18	47216779	47217144	unique_Peak_1709	366	4.45931	9.33489	37.5293	20.2765	0.540284	1.02539	0.554003	0.38	TTS	ACAA2	123431	SCARNA17	97684	LIPG
chr6	21679173	21679655	unique_Peak_3134	483	14.4928	17.5029	56.294	30.4147	0.540284	1.16551	0.629705	0.47	GENE	LINC00340	890263	HDGFL1	80565	SOX4
chr2	9252240	9252821	Peak_968	582	24.5262	7.00117	75.0586	40.553	0.540284	1.28967	0.696787	0.59	TSS	ASAP2	108655	MBOAT2	293284	ITGB1BP1
chr17	75120132	75120676	unique_Peak_1632	545	28.9855	21.0035	75.0586	40.553	0.540284	1.37722	0.744092	0.51	GENE	SEC14L1	16600	SEC14L1	29336	LINC00338
chr16	89647592	89648125	Peak_723	534	22.2965	23.3372	64.8944	35.023	0.539692	1.21525	0.655862	0.54	GENE	CPNE7	31857	DPEP1	14622	RPL13
chr8	23655796	23656319	Peak_1700	524	15.6076	10.5018	64.8944	35.023	0.539692	1.23844	0.668379	0.48	TTS	STC1	91947	NKX2-6	225995	SLC25A37
chr4	8357022	8357400	Peak_1365	379	8.91862	5.83431	46.1298	24.8848	0.539452	1.21714	0.656591	0.37	TTS	ACOX3	85320	TRMT44	48373	HTRA3
chr11	129716308	129716979	Peak_426	672	32.33	11.6686	73.4949	39.6313	0.539239	1.09367	0.589752	0.42	GENE	TMEM45B	155875	LINC00167	17026	NFRKB
chr10	48257317	48258210	Peak_230	894	40.1338	19.8366	136.826	73.7327	0.538881	1.53049	0.824751	0.54	GENE	ANXA8,ANXA8L1	97325	ZNF488	5639	FAM25G
chr11	128231231	128231738	unique_Peak_829	508	14.4928	8.16803	54.7303	29.4931	0.538881	1.07737	0.580573	0.49	TTS	ETS1	324945	FLI1	330082	FLI1-AS1
chr2	100314582	100315089	unique_Peak_1991	508	14.4928	18.6698	63.3307	34.1014	0.538465	1.24667	0.671287	0.42	GENE	AFF3	208356	REV1	298108	EIF5B
chr11	1147814	1148308	Peak_307	495	26.7559	14.0023	63.3307	34.1014	0.538465	1.27941	0.688917	0.65	TTS	MUC2	96233	MUC5B	135816	AP2A2
chr2	175478999	175479321	unique_Peak_2071	323	4.45931	10.5018	35.9656	19.3548	0.538149	1.11349	0.599221	0.4	GENE	WIPF1	127344	GPR155	133162	CHRNA1
chr6	155814689	155815256	Peak_1591	568	15.6076	8.16803	71.9312	38.7097	0.538149	1.26639	0.681508	0.38	TSS	NOX3	179356	TFB1M	217291	CLDN20
chr5	16992096	16992967	Peak_1405	872	24.5262	31.5053	125.098	67.2811	0.537828	1.43461	0.771572	0.39	TSS	MYO10	225218	BASP1	137605	LOC285696
chr7	214661	215160	unique_Peak_3296	500	21.1817	9.33489	53.1665	28.5714	0.537395	1.06333	0.571429	0.57	GENE	FAM20C	115225	LOC100288524	321986	PDGFA
chr3	123396955	123397439	Peak_1316	485	8.91862	7.00117	61.767	33.1797	0.537176	1.27355	0.684118	0.52	GENE	MYLK	57667	MYLK	47531	MYLK-AS1
chr2	71698375	71698849	Peak_1019	475	18.9521	8.16803	61.767	33.1797	0.537176	1.30036	0.69852	0.43	GENE	DYSF	244379	PAIP2B	36421	ZNF638
chr6	4942874	4943430	unique_Peak_3083	557	32.33	19.8366	70.3675	37.788	0.53701	1.26333	0.67842	0.49	GENE	CDYL	142567	PPP1R3G	52127	RPP40
chr20	36801674	36802252	unique_Peak_2213	579	26.7559	26.8378	78.9679	42.3963	0.53688	1.36387	0.732233	0.52	TSS	TGM2	130588	BPI	36943	KIAA1755
chr13	110999778	111000724	Peak_539	947	27.8707	19.8366	192.338	103.226	0.53669	2.03102	1.09003	0.52	GENE	COL4A2	40755	COL4A1	154671	COL4A2-AS1
chr17	38708014	38708529	Peak_770	516	34.5596	18.6698	77.4042	41.4747	0.535819	1.50008	0.803772	0.54	TTS	CCR7	50418	TNS4	75704	SMARCE1
chr10	125754891	125755425	Peak_295	535	30.1003	10.5018	86.0047	46.0829	0.535819	1.60756	0.861364	0.62	TTS	CHST15	103658	CPXM2	24010	CHST15
chr11	65670576	65670992	unique_Peak_723	417	45.7079	7.00117	77.4042	41.4747	0.535819	1.85622	0.994596	0.6	TSS	FOSL1	14774	FIBP	11678	CCDC85B
chr5	172308802	172309342	unique_Peak_3044	541	6.68896	18.6698	60.2033	32.2581	0.535819	1.11281	0.596267	0.5	GENE	ERGIC1	77366	RPL26L1	72713	LOC100268168
chr17	43370767	43371574	Peak_778	808	32.33	12.8355	94.6052	50.6912	0.535819	1.17086	0.627367	0.55	GENE	MAP3K14	31692	TEX34	25174	MAP3K14-AS1
chr14	19637467	19637918	unique_Peak_1104	452	31.2152	14.0023	60.2033	32.2581	0.535819	1.33193	0.713674	0.44	TTS	POTEG	227582	LOC642426	259119	OR11H12
chr6	19465337	19465927	Peak_1525	591	43.4783	25.6709	103.206	55.2995	0.535819	1.74629	0.935694	0.45	TSS	ID4	936504	E2F3	635302	MBOAT1
chr5	149444836	149445896	Peak_1465	1061	36.7893	30.3384	127.443	68.2028	0.535162	1.20116	0.642816	0.58	GENE	CSF1R	64636	TIGD6	12660	HMGXB3
chr11	12204083	12205126	unique_Peak_646	1044	65.7748	39.6733	127.443	68.2028	0.535162	1.22072	0.653283	0.48	GENE	MICAL2	103842	MICALCL	223733	USP47
chr3	193691806	193692485	Peak_1347	680	32.33	16.3361	101.642	54.3779	0.534995	1.49473	0.799675	0.48	GENE	LOC647323	161785	HES1	18737	LOC100128023
chr5	1326929	1329161	Peak_1392	2233	121.516	46.6744	422.205	225.806	0.534827	1.89075	1.01122	0.51	GENE	CLPTM1L	18553	MIR4457	64859	SLC6A3
chr10	122183245	122183877	unique_Peak_588	633	14.4928	24.5041	67.24	35.9447	0.534573	1.06224	0.567847	0.44	TSS	PPAPDC1A	161029	MIR5694	337762	WDR11-AS1
chr18	43735511	43736111	Peak_858	601	10.0334	15.1692	67.24	35.9447	0.534573	1.1188	0.598082	0.43	TSS	C18orf25	51612	ATP5A1	27512	HAUS1
chr14	105436868	105437337	Peak_608	470	16.7224	14.0023	58.6396	31.3364	0.53439	1.24765	0.666732	0.64	GENE	AHNAK2	15513	C14orf79	37530	PLD4
chr12	66025326	66025786	unique_Peak_928	461	22.2965	10.5018	50.0391	26.7281	0.534145	1.08545	0.579785	0.4	TTS	RPSAP52	192683	HMGA2	164869	MSRB3
chr17	53510300	53510978	Peak_788	679	32.33	16.3361	100.078	53.4562	0.534145	1.47391	0.787279	0.43	TSS	MMD	317700	PCTP	108213	HLF
chr1	62787090	62787456	unique_Peak_141	367	5.57414	5.83431	41.4386	22.1198	0.533797	1.12912	0.60272	0.51	TSS	KANK4	114701	USP1	109272	L1TD1
chr3	41013105	41013657	Peak_1296	553	37.9041	10.5018	115.715	61.7512	0.533647	2.0925	1.11666	0.46	TSS	CTNNB1	518582	ENTPD3-AS1	274708	ULK4
chr11	126188521	126189101	Peak_420	581	20.0669	17.5029	107.115	57.1429	0.533472	1.84363	0.983526	0.5	GENE	DCPS	36728	ST3GAL4	22800	FLJ39051
chr11	118782147	118783400	unique_Peak_801	1254	60.2007	45.5076	131.353	70.0461	0.533268	1.04747	0.558581	0.59	TSS	BCL9L	44234	UPK2	1278	MIR4492
chr13	110527020	110527622	Peak_533	603	16.7224	12.8355	65.6763	35.023	0.533268	1.08916	0.580813	0.4	TSS	IRS2	432309	COL4A2	273988	COL4A1
chr12	46917846	46918336	Peak_450	491	27.8707	7.00117	65.6763	35.023	0.533268	1.3376	0.7133	0.48	TSS	SLC38A2	254883	SLC38A1	240452	SLC38A4
chr15	74274558	74275293	Peak_645	736	42.3634	19.8366	164.191	87.5576	0.533268	2.23085	1.18964	0.58	TTS	STOML1	12088	PML	30448	LOXL1
chr14	77425531	77426171	Peak_591	641	37.9041	7.00117	89.914	47.9263	0.533023	1.40271	0.74768	0.49	TTS	IRF2BPL	138726	KIAA1737	89206	C14orf166B
chr1	201236908	201237449	unique_Peak_283	542	14.4928	19.8366	57.0758	30.4147	0.532883	1.05306	0.561158	0.42	TSS	PKP1	113547	TMEM9	39099	IGFN1
chr1	115605256	115605780	Peak_99	525	40.1338	10.5018	81.3135	43.318	0.532728	1.54883	0.825104	0.48	GENE	TSPAN2	282210	SIKE1	28577	TSHB
chr1	20086051	20086521	unique_Peak_59	471	6.68896	14.0023	48.4754	25.8065	0.532362	1.0292	0.547908	0.53	GENE	TMCO4	122601	OTUD3	54235	RNF186
chr14	62221949	62222409	unique_Peak_1150	461	20.0669	11.6686	48.4754	25.8065	0.532362	1.05153	0.559793	0.48	TSS	HIF1A-AS2	6895	SNAPC1	7202	HIF1A
chr2	220007014	220007460	unique_Peak_2103	447	11.1483	15.1692	48.4754	25.8065	0.532362	1.08446	0.577326	0.55	GENE	NHEJ1	35701	FAM134A	18943	SLC23A3
chr8	118922195	118922813	unique_Peak_3594	619	28.9855	19.8366	72.7131	38.7097	0.532362	1.17469	0.625358	0.48	GENE	EXT1	710735	SAMD12-AS1	279190	SAMD12
chr9	130150608	130151089	Peak_1808	482	27.8707	9.33489	64.1126	34.1014	0.531898	1.33014	0.707498	0.44	GENE	GARNL3	8616	SLC2A8	59104	RPL12
chr5	169122761	169123580	Peak_1481	820	31.2152	14.0023	143.862	76.4977	0.531742	1.75442	0.932899	0.43	GENE	DOCK2	332321	MIR378E	91390	CCDC99
chr9	132040471	132040959	Peak_1818	489	14.4928	7.00117	55.5121	29.4931	0.531291	1.13522	0.603131	0.61	TSS	C9orf106	100175	IER5L	129490	PPP2R4
chr1	16278843	16279681	Peak_18	839	31.2152	23.3372	111.024	58.9862	0.531291	1.32329	0.703053	0.53	GENE	ZBTB17	51468	C1orf64	12312	SPEN
chr5	172883554	172884387	Peak_1486	834	60.2007	19.8366	111.024	58.9862	0.531291	1.33123	0.707268	0.44	TSS	LOC285593	122686	LOC285593	150177	BOD1
chr10	5626813	5627455	Peak_185	643	28.9855	17.5029	102.424	54.3779	0.530911	1.5929	0.84569	0.53	TTS	ASB13	85601	CALML5	58909	CALML3
chr5	142556799	142557232	unique_Peak_2984	434	14.4928	14.0023	46.9116	24.8848	0.530461	1.08091	0.573382	0.44	GENE	ARHGAP26	308541	ARHGAP26-AS1	100480	NR3C1
chr1	227953842	227954421	Peak_163	580	37.9041	14.0023	78.1861	41.4747	0.530461	1.34804	0.71508	0.56	GENE	SNAP47	31020	JMJD4	32077	LOC100130093
chr15	40390815	40391444	Peak_621	630	22.2965	11.6686	132.134	70.0461	0.530112	2.09737	1.11184	0.53	GENE	BMF	59741	SRP14	31420	LOC100131089
chr19	13964164	13964586	Peak_916	423	13.3779	8.16803	69.5856	36.8664	0.529799	1.64505	0.871545	0.46	TSS	MIR23A	17044	MIR27A	21331	ZSWIM4
chr7	134354629	134355133	unique_Peak_3448	505	22.2965	7.00117	53.9484	28.5714	0.529607	1.06829	0.565771	0.47	GENE	BPGM	109282	CALD1	90289	AKR1B15
chr1	36818118	36818341	unique_Peak_94	224	18.9521	8.16803	38.3112	20.2765	0.529258	1.71032	0.905201	0.56	GENE	STK40	28475	FAM176B	31282	SH3D21
chr20	56323383	56324401	Peak_1147	1019	59.0858	35.0058	297.889	157.604	0.529069	2.92335	1.54665	0.58	TSS	PMEPA1	38222	PMEPA1	182379	PCK1
chr1	230219939	230220889	Peak_166	951	39.019	23.3372	160.281	84.7926	0.529023	1.6854	0.891615	0.54	GENE	GALNT2	458620	TAF5L	236977	PGBD5
chr12	104997179	104998314	Peak_473	1136	51.2821	52.5088	182.955	96.7742	0.52895	1.61052	0.851886	0.48	GENE	CHST11	382351	C12orf45	12253	MIR3922
chr12	113277016	113277622	unique_Peak_997	607	26.7559	24.5041	60.9851	32.2581	0.52895	1.0047	0.531434	0.43	GENE	RPH3A	67419	OAS1	259304	RASAL1
chr11	36171116	36171700	unique_Peak_689	585	15.6076	12.8355	60.9851	32.2581	0.52895	1.04248	0.55142	0.52	GENE	LDLRAD3	146316	PRR5L	122433	COMMD9
chr17	57863809	57864232	Peak_796	424	35.6745	14.0023	83.6591	44.2396	0.528808	1.97309	1.04339	0.42	GENE	VMP1	54606	MIR21	72820	TUBD1
chr11	122059862	122060534	Peak_410	673	30.1003	11.6686	68.0219	35.9447	0.528428	1.01073	0.534097	0.38	GENE	MIR100HG	37182	MIR100	555727	SORL1
chr1	225642463	225642900	unique_Peak_334	438	14.4928	10.5018	45.3479	23.9631	0.528428	1.03534	0.547104	0.47	TSS	LBR	26867	LBR	31852	ENAH
chr17	74480723	74481145	unique_Peak_1629	423	22.2965	5.83431	45.3479	23.9631	0.528428	1.07206	0.566504	0.56	GENE	RHBDF2	31646	UBE2O	14735	AANAT
chr9	33765385	33765804	unique_Peak_3672	420	11.1483	5.83431	45.3479	23.9631	0.528428	1.07971	0.570551	0.36	GENE	PRSS3	29964	PRSS3	140063	ANXA2P2
chr18	56452474	56453074	unique_Peak_1719	601	22.2965	18.6698	68.0219	35.9447	0.528428	1.13181	0.598082	0.55	TTS	MALT1	77286	ZNF532	334384	MIR122
chr16	70782014	70782402	unique_Peak_1415	389	14.4928	5.83431	45.3479	23.9631	0.528428	1.16576	0.616019	0.54	GENE	VAC14	6754	LOC100130894	59078	HYDIN
chr7	43688295	43688681	Peak_1628	387	15.6076	9.33489	52.3847	27.6498	0.527822	1.35361	0.714464	0.42	GENE	COA1	109783	BLVRA	21510	STK17A
chr20	30575294	30576124	Peak_1102	831	21.1817	10.5018	134.48	70.9677	0.527719	1.61829	0.854004	0.52	GENE	XKR7	22535	C20orf160	44851	TTLL9
chr5	153577627	153578868	Peak_1475	1242	79.1527	28.0047	260.36	137.327	0.527452	2.09629	1.10569	0.49	GENE	GALNT10	159751	FAM114A2	141234	MFAP3
chr14	52924577	52925166	Peak_562	590	36.7893	22.1704	89.1321	47.0046	0.527359	1.51071	0.796688	0.42	GENE	TXNDC16	94994	GPR137C	129550	PTGER2
chrX	47375383	47376128	Peak_1858	746	28.9855	9.33489	96.1689	50.6912	0.527107	1.28913	0.679507	0.44	TSS	ZNF41	44743	ARAF	55544	SYN1
chr10	49814804	49815439	Peak_235	636	49.0524	22.1704	96.1689	50.6912	0.527107	1.51209	0.797032	0.53	GENE	ARHGAP22	1946	ARHGAP22	171939	MAPK8
chr17	30081222	30081692	Peak_758	471	20.0669	8.16803	66.4582	35.023	0.526994	1.411	0.743589	0.47	TTS	C17orf79	182586	SUZ12	108732	UTP6
chr17	79533359	79534166	Peak_833	808	43.4783	17.5029	103.206	54.3779	0.526889	1.2773	0.672994	0.49	GENE	NPLOC4	14334	C17orf70	29607	FSCN2
chr21	46783771	46784468	Peak_1215	698	27.8707	8.16803	103.206	54.3779	0.526889	1.47859	0.779053	0.58	TSS	COL18A1	76309	POFUT2	43181	COL18A1-AS2
chr9	32426132	32426942	Peak_1754	811	45.7079	17.5029	139.953	73.7327	0.526839	1.72569	0.909158	0.43	GENE	ACO1	124604	LOC100129250	28762	DDX58
chr11	1804054	1804693	Peak_309	640	20.0669	17.5029	73.4949	38.7097	0.526699	1.14836	0.604839	0.53	TSS	MOB2	19152	CTSD	76320	MIR4298
chr3	27594253	27594681	unique_Peak_2458	429	6.68896	5.83431	43.7842	23.0415	0.526251	1.02061	0.537097	0.5	TSS	SLC4A7	96222	SLC4A7	163418	EOMES
chr16	84873561	84873955	unique_Peak_1432	395	22.2965	0	43.7842	23.0415	0.526251	1.10846	0.583328	0.5	GENE	CRISPLD2	187651	KIAA0513	60231	USP10
chr18	33889291	33890259	Peak_855	969	45.7079	30.3384	182.174	95.8525	0.52616	1.88002	0.98919	0.49	GENE	FHOD3	180418	SLC39A6	41090	MOCOS
chr6	167731742	167732577	Peak_1598	836	34.5596	16.3361	94.6052	49.7696	0.526077	1.13164	0.59533	0.53	TTS	UNC93A	6414	TTLL2	54417	TCP10
chr20	57586081	57586578	unique_Peak_2279	498	15.6076	17.5029	50.821	26.7281	0.525927	1.0205	0.536709	0.51	TSS	CTSZ	7979	TUBB1	16142	TH1L
chr10	123822666	123823148	unique_Peak_590	483	22.2965	12.8355	50.821	26.7281	0.525927	1.05219	0.553377	0.49	GENE	TACC2	88164	NSMCE4A	634317	C10orf120
chr21	43097867	43098902	unique_Peak_2323	1036	46.8227	22.1704	108.679	57.1429	0.525797	1.04902	0.551572	0.52	TSS	LINC00111	38211	LINC00112	33295	LINC00479
chr1	115721821	115722987	Peak_101	1167	59.0858	26.8378	217.357	114.286	0.525797	1.86253	0.979312	0.54	TSS	TSPAN2	399096	SIKE1	106132	NGF
chr6	168083677	168084221	Peak_1599	545	25.641	15.1692	57.8577	30.4147	0.525682	1.06161	0.558069	0.53	TTS	C6orf123	143721	MLLT4	140620	MLLT4-AS1
chr1	59278554	59279096	Peak_70	543	16.7224	15.1692	57.8577	30.4147	0.525682	1.06552	0.560124	0.46	GENE	LOC100131060	29040	JUN	318782	HSD52
chr6	25174122	25174702	unique_Peak_3144	581	16.7224	25.6709	64.8944	34.1014	0.52549	1.11694	0.586943	0.41	TSS	CMAHP	36361	CMAHP	388087	GMNN
chr8	122755239	122755676	Peak_1722	438	27.8707	12.8355	64.8944	34.1014	0.52549	1.48161	0.77857	0.44	TTS	HAS2-AS1	101828	HAS2	1219583	MTBP
chr8	129196762	129197294	Peak_1736	533	24.5262	11.6686	71.9312	37.788	0.525336	1.34955	0.708968	0.39	TTS	MIR1208	702644	LOC727677	83529	PVT1
chr13	99136669	99137531	Peak_530	863	34.5596	16.3361	100.078	52.5346	0.524935	1.15965	0.608743	0.54	GENE	STK24	307579	RNF113B	35077	FARP1
chr6	3912056	3912556	Peak_1500	501	44.5931	21.0035	100.078	52.5346	0.524935	1.99757	1.04859	0.48	TTS	FAM50B	109262	PRPF4B	156286	FAM217A
chr11	130717339	130717957	Peak_429	619	30.1003	9.33489	142.299	74.6544	0.524632	2.29885	1.20605	0.43	TTS	SNX19	419109	ADAMTS8	371109	ADAMTS15
chr14	84932302	84932503	unique_Peak_1193	202	30.1003	4.66744	35.1837	18.4332	0.523912	1.74177	0.912534	0.36	TSS	FLRT2	2439719	LOC283585	3319757	TSHR
chr3	46988593	46989147	unique_Peak_2489	555	26.7559	16.3361	56.294	29.4931	0.523912	1.01431	0.531407	0.55	GENE	CCDC12	32302	NBEAL2	43581	PTH1R
chr8	49320133	49320730	unique_Peak_3542	598	22.2965	11.6686	63.3307	33.1797	0.523912	1.05904	0.554845	0.52	TTS	EFCAB1	447689	PRKDC	315521	EFCAB1
chr1	95193365	95193859	unique_Peak_176	495	25.641	5.83431	56.294	29.4931	0.523912	1.13725	0.59582	0.37	TSS	SLC44A3	92487	SLC44A3	168894	CNN3
chr14	50467142	50467976	unique_Peak_1123	835	49.0524	31.5053	112.588	58.9862	0.523912	1.34836	0.706421	0.5	GENE	C14orf182	148020	NEMF	82809	C14orf183
chr12	1636866	1637446	Peak_440	581	13.3779	8.16803	112.588	58.9862	0.523912	1.93783	1.01525	0.49	TTS	LOC100292680	89065	WNT5B	32057	ERC1
chr20	25290755	25291926	Peak_1093	1172	55.7414	35.0058	188.428	98.6175	0.523368	1.60775	0.841446	0.53	GENE	ABHD12	96982	GINS1	12693	PYGB
chr20	10741794	10742974	Peak_1085	1181	76.9231	29.1715	181.392	94.9309	0.523347	1.53592	0.803818	0.44	TSS	JAG1	327497	MKKS	138357	C20orf94
chr5	159332349	159333187	Peak_1480	839	46.8227	11.6686	172.791	90.3226	0.522727	2.05949	1.07655	0.44	TSS	ADRA1B	103411	TTC1	170123	PWWP2A
chr1	201520957	201521614	Peak_133	658	20.0669	15.1692	75.8405	39.6313	0.522562	1.15259	0.6023	0.53	TTS	RPS10P7	44899	CSRP1	215603	RNU6-79
chr1	17559620	17560718	Peak_25	1099	51.2821	31.5053	144.644	75.576	0.522496	1.31614	0.68768	0.52	GENE	PADI1	15423	PADI3	173081	RCC2
chr12	122664928	122665605	unique_Peak_1011	678	26.7559	12.8355	68.8038	35.9447	0.522424	1.0148	0.530158	0.49	GENE	LRRC43	2400	LRRC43	26942	DIABLO
chr9	132418956	132419520	unique_Peak_3798	565	22.2965	12.8355	68.8038	35.9447	0.522424	1.21777	0.636189	0.51	TSS	PRRX2	14790	ASB6	21359	NTMT1
chr6	56803292	56803906	unique_Peak_3221	615	23.4114	18.6698	61.767	32.2581	0.522254	1.00434	0.524521	0.43	TSS	BEND6	107784	KIAA1586	249982	RAB23
chr11	127510794	127511379	unique_Peak_821	586	13.3779	18.6698	61.767	32.2581	0.522254	1.05404	0.550479	0.42	TTS	KIRREL3-AS3	640321	KIRREL3	696101	KIRREL3-AS2
chr11	10681131	10681684	unique_Peak_638	554	28.9855	19.8366	61.767	32.2581	0.522254	1.11493	0.582276	0.49	GENE	MRVI1	7560	MRVI1	59929	MRVI1-AS1
chr3	194299924	194300443	unique_Peak_2631	520	10.0334	7.00117	54.7303	28.5714	0.522041	1.0525	0.549451	0.51	TSS	TMEM44-AS1	106438	FAM43A	8218	TMEM44
chr9	132412885	132413334	Peak_1823	450	8.91862	10.5018	54.7303	28.5714	0.522041	1.21623	0.634921	0.58	TSS	ASB6	14810	PRRX2	15231	NTMT1
chr8	132868848	132869856	Peak_1739	1009	43.4783	32.6721	157.154	82.0276	0.521957	1.55752	0.81296	0.45	TSS	EFR3A	816517	ADCY8	167114	OC90
chr1	55894670	55895394	Peak_68	725	56.8562	16.3361	102.424	53.4562	0.521912	1.41274	0.737327	0.48	TTS	MIR4422	213993	USP24	211904	LOC100507634
chr16	3070733	3071283	Peak_669	551	25.641	5.83431	95.387	49.7696	0.521765	1.73116	0.903259	0.67	GENE	TNFRSF12A	2820	CLDN6	1617	HCFC1R1
chr16	87212606	87212986	unique_Peak_1439	381	10.0334	5.83431	40.6568	21.1982	0.521393	1.06711	0.556382	0.61	TTS	C16orf95	213004	MAP1LC3B	123608	C16orf95
chr3	190964537	190964903	unique_Peak_2618	367	11.1483	7.00117	40.6568	21.1982	0.521393	1.10781	0.577606	0.4	GENE	OSTN	82153	CCDC50	20223	UTS2D
chr12	63096191	63096808	Peak_458	618	22.2965	16.3361	81.3135	42.3963	0.521393	1.31575	0.686024	0.48	GENE	PPM1H	99286	C12orf61	98951	MIRLET7I
chr11	68890158	68890742	unique_Peak_742	585	28.9855	23.3372	81.3135	42.3963	0.521393	1.38997	0.724723	0.6	TTS	TPCN2	109600	MRGPRF	182381	IGHMBP2
chr7	73129883	73130465	Peak_1649	583	40.1338	15.1692	81.3135	42.3963	0.521393	1.39474	0.727209	0.58	GENE	STX1A	19224	ABHD11-AS1	4447	MIR4284
chr10	44387414	44387934	Peak_220	521	21.1817	11.6686	81.3135	42.3963	0.521393	1.56072	0.813749	0.48	GENE	LOC100506835	17077	LOC283033	41604	LINC00619
chr12	76414096	76415356	unique_Peak_941	1261	84.7269	22.1704	148.554	77.4194	0.521154	1.17806	0.613952	0.41	TTS	PHLDA1	509308	KRR1	23945	NAP1L1
chr13	31287148	31287749	Peak_512	602	12.2631	10.5018	74.2768	38.7097	0.521154	1.23383	0.643018	0.53	GENE	ALOX5AP	22196	ALOX5AP	53763	USPL1
chr11	27231036	27231515	unique_Peak_666	480	15.6076	16.3361	74.2768	38.7097	0.521154	1.54743	0.806452	0.46	TTS	BBOX1	297123	BDNF-AS	128785	CCDC34
chr10	123906310	123906831	Peak_289	522	20.0669	12.8355	67.24	35.023	0.520866	1.28812	0.670939	0.46	GENE	TACC2	16534	TACC2	550654	C10orf120
chr5	30849956	30850545	Peak_1411	590	20.0669	16.3361	86.7866	45.1613	0.520372	1.47096	0.765446	0.39	TSS	CDH6	682122	C5orf22	550351	DROSHA
chr1	9461570	9462450	Peak_9	881	39.019	19.8366	173.573	90.3226	0.520372	1.97018	1.02523	0.54	TTS	SPSB1	137517	SLC25A33	130616	H6PD
chr17	38257313	38257730	Peak_762	418	12.2631	11.6686	53.1665	27.6498	0.52006	1.27193	0.661478	0.53	TSS	NR1D1	21268	MSL1	7402	THRA
chr6	3826086	3826736	Peak_1499	651	27.8707	15.1692	106.333	55.2995	0.52006	1.63338	0.849455	0.47	TSS	FAM50B	74165	PXDC1	242181	FAM217A
chr9	137494155	137495086	Peak_1845	932	70.2341	22.1704	278.342	144.7	0.519865	2.98651	1.55258	0.55	TSS	COL5A1	278037	FCN2	162190	RXRA
chrX	45339040	45339695	Peak_1857	656	22.2965	5.83431	72.7131	37.788	0.519687	1.10843	0.576037	0.42	TTS	MIR221	279222	CXorf36	267053	MIR222
chr1	115677669	115678214	Peak_100	546	17.8372	12.8355	72.7131	37.788	0.519687	1.33174	0.692088	0.46	TSS	TSPAN2	354634	SIKE1	101001	TSHB
chr3	159847213	159847887	Peak_1334	675	26.7559	8.16803	92.2596	47.9263	0.519472	1.36681	0.710019	0.41	TSS	C3orf80	269879	SMC4	127223	IFT80
chr21	46786806	46787438	Peak_1216	633	43.4783	9.33489	92.2596	47.9263	0.519472	1.4575	0.757129	0.62	TSS	COL18A1	79311	POFUT2	40178	COL18A1-AS2
chr8	130722631	130723274	unique_Peak_3628	644	32.33	19.8366	65.6763	34.1014	0.519234	1.01982	0.529525	0.44	TTS	GSDMC	469467	LOC728724	128886	FAM49B
chr5	76100046	76100736	Peak_1425	691	45.7079	22.1704	150.899	78.341	0.519161	2.18378	1.13373	0.5	TSS	F2RL1	45434	S100Z	68796	F2R
chr12	125165822	125166364	Peak_505	543	24.5262	9.33489	78.1861	40.553	0.518673	1.43989	0.746832	0.52	TTS	SCARB1	114083	NCOR2	230098	UBC
chr11	44883698	44884238	Peak_344	541	18.9521	10.5018	71.1493	36.8664	0.518155	1.31514	0.681448	0.57	GENE	TSPAN18	111484	LOC221122	69930	TP53I11
chr18	46254769	46255261	unique_Peak_1704	493	16.7224	5.83431	51.6028	26.7281	0.517958	1.04671	0.542152	0.5	GENE	CTIF	591335	ZBTB7C	57976	MIR4743
chr11	128077654	128079055	Peak_422	1402	86.9565	22.1704	224.394	116.129	0.517523	1.60053	0.82831	0.42	TTS	ETS1	478075	FLI1	483212	FLI1-AS1
chr1	24592784	24593351	Peak_36	568	36.7893	7.00117	96.1689	49.7696	0.517523	1.69311	0.876225	0.53	TSS	GRHL3	52988	GRHL3	54888	LOC284632
chr6	37597859	37598820	Peak_1548	962	85.8417	33.839	172.791	89.4009	0.517393	1.79617	0.929324	0.53	TTS	MDGA1	75142	MIR4462	149056	FTSJD2
chr5	75987259	75987693	unique_Peak_2899	435	12.2631	11.6686	44.5661	23.0415	0.517018	1.02451	0.529689	0.41	GENE	IQGAP2	20751	NCRUPAR	366060	SV2C
chr15	85458199	85458603	unique_Peak_1336	405	17.8372	5.83431	44.5661	23.0415	0.517018	1.1004	0.568925	0.58	GENE	SLC28A1	65342	PDE8A	19133	SLC28A1
chr10	116066150	116066817	Peak_280	668	28.9855	14.0023	101.642	52.5346	0.516859	1.52159	0.786446	0.54	GENE	AFAP1L2	132120	C10orf118	16733	VWA2
chr1	25275679	25276282	Peak_38	604	26.7559	12.8355	114.152	58.9862	0.516735	1.88993	0.976592	0.56	GENE	RUNX3	19211	RUNX3	105166	CLIC4
chr20	57120747	57121294	Peak_1156	548	24.5262	10.5018	69.5856	35.9447	0.516554	1.26981	0.655925	0.47	GENE	APCDD1L-AS1	31072	APCDD1L	94865	VAPB
chr18	43732305	43733286	Peak_857	982	28.9855	24.5041	132.134	68.2028	0.516162	1.34556	0.694529	0.55	TSS	C18orf25	48597	ATP5A1	24497	HAUS1
chr3	194298752	194299232	unique_Peak_2630	481	17.8372	5.83431	50.0391	25.8065	0.515726	1.04031	0.536517	0.48	TSS	TMEM44-AS1	107629	FAM43A	9409	TMEM44
chr1	44395251	44395671	unique_Peak_114	421	17.8372	16.3361	50.0391	25.8065	0.515726	1.18858	0.61298	0.54	GENE	ST3GAL3	3530	ARTN	66693	SLC6A9
chr12	77426073	77426643	unique_Peak_944	571	25.641	11.6686	75.0586	38.7097	0.515726	1.31451	0.677928	0.4	GENE	E2F7	153559	CSRP2	178884	ZDHHC17
chr5	173809529	173810111	Peak_1490	583	18.9521	14.0023	87.5684	45.1613	0.515726	1.50203	0.774636	0.53	TTS	HMP19	341754	MSX2	376677	C5orf47
chr3	48632840	48633635	Peak_1301	796	55.7414	12.8355	200.156	103.226	0.515726	2.51453	1.29681	0.59	TSS	COL7A1	16828	MIR711	3194	UQCRC1
chr1	9458050	9458563	Peak_8	514	6.68896	4.66744	62.5489	32.2581	0.515726	1.2169	0.627589	0.62	TTS	SPSB1	141221	SLC25A33	126913	H6PD
chr6	20508695	20509143	Peak_1527	449	24.5262	9.33489	62.5489	32.2581	0.515726	1.39307	0.718442	0.48	TTS	E2F3	25768	CDKAL1	666488	ID4
chr11	12221825	12223160	Peak_321	1336	81.3824	22.1704	237.686	122.581	0.515726	1.77908	0.91752	0.5	GENE	MICAL2	85954	MICALCL	241621	USP47
chr6	52368591	52369643	Peak_1574	1053	49.0524	24.5041	143.081	73.7327	0.515323	1.35879	0.700216	0.62	GENE	TRAM2	160081	LOC730101	8534	EFHC1
chr10	80917172	80917753	unique_Peak_523	582	16.7224	23.3372	80.5317	41.4747	0.515011	1.38371	0.712623	0.59	GENE	ZMIZ1	90258	LOC283050	224620	ZCCHC24
chr11	34400559	34401108	Peak_339	550	32.33	5.83431	80.5317	41.4747	0.515011	1.46421	0.754085	0.42	TSS	ABTB2	59638	CAT	99508	ELF5
chr7	96579035	96579599	Peak_1659	565	15.6076	12.8355	68.0219	35.023	0.514879	1.20393	0.619877	0.42	TTS	DLX6-AS1	55972	DLX6	70384	DLX5
chr6	56548718	56549138	unique_Peak_3220	421	17.8372	5.83431	43.0023	22.1198	0.514386	1.02143	0.525411	0.33	GENE	RNU6-71	41234	DST	504653	RAB23
chr11	70391179	70391553	Peak_389	375	8.91862	8.16803	43.0023	22.1198	0.514386	1.14673	0.589862	0.64	GENE	SHANK2	85832	SHANK2-AS1	108676	CTTN
chr14	51771638	51772152	Peak_554	515	24.5262	11.6686	86.0047	44.2396	0.514386	1.66999	0.859022	0.4	TSS	LINC00640	183943	FRMD6	47523	TMX1
chr6	22236776	22237326	unique_Peak_3137	551	23.4114	7.00117	73.4949	37.788	0.514158	1.33385	0.685808	0.45	TTS	LINC00340	89629	LOC729177	50421	PRL
chr15	84401931	84402431	Peak_659	501	12.2631	2.33372	60.9851	31.3364	0.513837	1.21727	0.625477	0.42	GENE	ADAMTSL3	346757	LOC648809	114688	SH3GL3
chr8	145992640	145993986	unique_Peak_3653	1347	68.0045	88.6814	236.904	121.659	0.513537	1.75875	0.903185	0.54	TTS	ZNF34	12343	ZNF251	21840	RPL8
chr1	243450933	243451413	unique_Peak_363	481	18.9521	8.16803	48.4754	24.8848	0.513349	1.0078	0.517355	0.34	GENE	SDCCAG8	32465	CEP170	200361	AKT3
chr11	8625591	8626204	Peak_313	614	15.6076	2.33372	66.4582	34.1014	0.513126	1.08238	0.555397	0.47	TTS	TRIM66	10395	STK33	89001	ST5
chr17	3701891	3702485	unique_Peak_1466	595	10.0334	10.5018	66.4582	34.1014	0.513126	1.11694	0.573132	0.57	GENE	ITGAE	102490	P2RX5-TAX1BP3	7856	C17orf85
chr20	56591847	56594794	Peak_1153	2948	315.496	96.8495	984.363	505.069	0.513092	3.33909	1.71326	0.53	TTS	MIR4532	132662	C20orf85	214512	PPP4R1L
chr1	151521200	151521751	Peak_109	552	31.2152	15.1692	84.441	43.318	0.512997	1.52973	0.784746	0.48	GENE	TUFT1	63186	SNX27	3109	MIR554
chr8	22036100	22036800	Peak_1694	701	25.641	14.0023	102.424	52.5346	0.512914	1.46111	0.749423	0.6	GENE	BMP1	22106	LGI3	14459	SFTPC
chr16	1741904	1742515	Peak_665	612	31.2152	10.5018	102.424	52.5346	0.512914	1.67359	0.858408	0.56	GENE	HN1L	14011	MAPK8IP3	14301	CRAMP1L
chr2	234883126	234883682	Peak_1070	557	24.5262	12.8355	71.9312	36.8664	0.512523	1.2914	0.661874	0.52	GENE	TRPM8	75941	SPP2	201453	UGT1A10
chr13	110971989	110972969	Peak_536	981	26.7559	25.6709	131.353	67.2811	0.512217	1.33897	0.685842	0.47	GENE	COL4A2	12983	COL4A1	182443	COL4A2-AS1
chr20	44409217	44409799	unique_Peak_2235	583	31.2152	26.8378	59.4214	30.4147	0.511848	1.01924	0.521694	0.48	GENE	WFDC3	11067	DNTTIP1	42346	TNNC2
chr1	64386061	64386560	unique_Peak_144	500	18.9521	11.6686	59.4214	30.4147	0.511848	1.18843	0.608295	0.43	GENE	ROR1	283179	UBE2U	260395	PGM1
chr1	12655769	12656390	Peak_13	622	21.1817	3.50058	118.843	60.8295	0.511848	1.91066	0.977966	0.69	GENE	DHRS3	48486	AADACL4	83982	VPS13D
chr1	84719482	84720147	Peak_82	666	24.5262	10.5018	100.86	51.6129	0.511728	1.51442	0.774969	0.46	TTS	PRKACB	44234	SAMD13	48836	PRKACB
chr3	193590048	193590559	Peak_1346	512	39.019	10.5018	100.86	51.6129	0.511728	1.96992	1.00806	0.47	TTS	LOC647323	245183	OPA1-AS1	120579	LOC100128023
chr18	20138883	20139294	Peak_850	412	16.7224	5.83431	41.4386	21.1982	0.511556	1.00579	0.514518	0.59	TSS	CTAGE1	374206	RBBP8	356598	GATA6
chr1	224810982	224812007	Peak_159	1026	56.8562	17.5029	106.333	54.3779	0.511392	1.03638	0.529999	0.52	GENE	CNIH3	189494	WDR26	247800	CNIH4
chr1	64598662	64599221	unique_Peak_145	560	17.8372	22.1704	64.8944	33.1797	0.511288	1.15883	0.592495	0.48	GENE	ROR1	70548	UBE2U	473026	PGM1
chr11	14358627	14359092	unique_Peak_655	466	20.0669	12.8355	46.9116	23.9631	0.510814	1.00669	0.51423	0.37	GENE	RRAS2	306409	PDE3B	69181	SPON1
chr3	156848171	156848684	Peak_1332	514	35.6745	8.16803	70.3675	35.9447	0.510814	1.36902	0.699313	0.53	TSS	LOC339894	306152	PTX3	17158	CCNL1
chr5	55419365	55420051	Peak_1419	687	31.2152	12.8355	75.8405	38.7097	0.510409	1.10394	0.56346	0.44	GENE	ANKRD55	128887	IL6ST	201026	IL31RA
chr8	1693568	1694080	Peak_1689	513	22.2965	2.33372	75.8405	38.7097	0.510409	1.47837	0.754575	0.49	TSS	CLN8	71572	MIR596	37182	DLGAP2
chr9	38682678	38683169	Peak_1762	492	16.7224	10.5018	75.8405	38.7097	0.510409	1.54147	0.786782	0.45	TTS	FAM201A	62564	ANKRD18A	284262	ALDH1B1
chr3	184052256	184052763	unique_Peak_2606	508	25.641	10.5018	52.3847	26.7281	0.510228	1.03119	0.526144	0.56	GENE	EIF4G1	1207	FAM131A	8951	SNORD66
chr12	130091860	130092338	unique_Peak_1027	479	22.2965	5.83431	52.3847	26.7281	0.510228	1.09363	0.557998	0.46	GENE	TMEM132D	554904	FZD10	426257	LOC100190940
chr5	178212940	178213418	unique_Peak_3059	479	14.4928	7.00117	52.3847	26.7281	0.510228	1.09363	0.557998	0.45	TSS	AACSP1	55476	ZNF354A	192150	GRM6
chr11	66791919	66792330	unique_Peak_732	412	14.4928	10.5018	52.3847	26.7281	0.510228	1.27147	0.648741	0.55	GENE	SYT12	32164	RHOD	47646	C11orf86
chr1	231330661	231331065	unique_Peak_347	405	21.1817	5.83431	52.3847	26.7281	0.510228	1.29345	0.659953	0.47	GENE	TRIM67	7490	LOC149373	28645	C1orf131
chr1	45272768	45273762	Peak_60	995	52.3969	24.5041	133.698	68.2028	0.510125	1.3437	0.685455	0.58	GENE	TCTEX1D4	888	BTBD19	1598	PLK3
chr20	42381022	42381808	Peak_1111	787	54.6265	35.0058	133.698	68.2028	0.510125	1.69883	0.866617	0.5	TSS	GTSF1L	162076	TOX2	36293	MYBL2
chr11	122041508	122042057	Peak_408	550	32.33	4.66744	81.3135	41.4747	0.510058	1.47843	0.754085	0.42	GENE	MIR100HG	18767	MIR100	537312	SORL1
chr5	148551762	148552309	unique_Peak_2993	548	22.2965	11.6686	57.8577	29.4931	0.509752	1.0558	0.538195	0.42	GENE	ABLIM3	99365	AFAP1L1	201794	IL17B
chr8	134045356	134045965	Peak_1740	610	18.9521	18.6698	86.7866	44.2396	0.509752	1.42273	0.72524	0.46	GENE	TG	157621	WISP1	3312	SLA
chr3	124597316	124598334	Peak_1318	1019	51.2821	16.3361	150.117	76.4977	0.509586	1.47318	0.750713	0.46	GENE	ITGB5	887626	ROPN1	26463	MUC13
chr2	220138524	220139101	Peak_1066	578	26.7559	10.5018	92.2596	47.0046	0.509482	1.59619	0.813229	0.54	TTS	TUBA4B	5227	DNAJB2	15532	PTPRN
chr1	224752778	224753278	Peak_158	501	28.9855	15.1692	68.8038	35.023	0.509028	1.37333	0.699063	0.47	TSS	CNIH3	131027	WDR26	189333	CNIH4
chr20	36737952	36738924	Peak_1106	973	43.4783	31.5053	206.411	105.069	0.509028	2.12139	1.07985	0.48	TTS	RPRD1B	76605	TTI1	18425	TGM2
chr14	69161917	69162583	Peak_578	667	35.6745	11.6686	108.679	55.2995	0.508835	1.62937	0.829079	0.51	TTS	ZFP36L1	495943	EXD2	99512	RAD51B
chr19	12901933	12902577	Peak_902	645	37.9041	12.8355	79.7498	40.553	0.508503	1.23643	0.628729	0.69	GENE	JUNB	15172	RNASEH2A	5378	PRDX2
chrX	149323754	149324194	unique_Peak_3879	441	10.0334	8.16803	45.3479	23.0415	0.508104	1.0283	0.522482	0.52	TSS	MIR2114	207576	MAMLD1	138956	LOC100272228
chr9	130717651	130718079	unique_Peak_3789	429	16.7224	11.6686	45.3479	23.0415	0.508104	1.05706	0.537097	0.55	GENE	FAM102A	4872	FAM102A	105646	NAIF1
chr5	148985461	148986236	unique_Peak_2998	776	32.33	15.1692	90.6959	46.0829	0.508104	1.16876	0.593852	0.5	GENE	ARHGEF37	54842	CSNK1A1	173450	MIR143HG
chr5	86416279	86416777	unique_Peak_2914	499	15.6076	16.3361	56.294	28.5714	0.50754	1.12814	0.572574	0.4	TSS	MIR4280	147541	RASA1	273550	CCNH
chr20	42999085	42999729	Peak_1114	645	13.3779	10.5018	112.588	57.1429	0.50754	1.74555	0.885936	0.55	GENE	HNF4A	30488	HNF4A	19532	R3HDML
chr13	111061768	111062356	Peak_541	589	22.2965	8.16803	112.588	57.1429	0.50754	1.91151	0.970167	0.51	GENE	COL4A2	102566	COL4A1	92860	COL4A2-AS1
chr4	143395351	143396063	Peak_1384	713	25.641	17.5029	118.061	59.9078	0.507431	1.65583	0.840222	0.55	GENE	INPP4B	710362	USP38	740567	IL15
chr21	34773221	34773738	unique_Peak_2301	518	10.0334	14.0023	61.767	31.3364	0.507332	1.19241	0.60495	0.5	TSS	IFNGR2	134915	LOC100288432	31313	TMEM50B
chr2	20624253	20624971	unique_Peak_1886	719	22.2965	18.6698	72.7131	36.8664	0.507012	1.01131	0.512745	0.58	TSS	RHOB	97468	PUM2	192951	HS1BP3
chr8	37548744	37549346	unique_Peak_3527	603	22.2965	4.66744	72.7131	36.8664	0.507012	1.20586	0.611382	0.5	TSS	ZNF703	45051	ERLIN2	55028	LOC728024
chr5	151124616	151125253	unique_Peak_3014	638	26.7559	23.3372	89.1321	45.1613	0.506678	1.39706	0.707857	0.49	GENE	ATOX1	26541	G3BP1	77139	GLRA1
chr10	33269306	33270026	Peak_209	721	23.4114	18.6698	100.078	50.6912	0.506516	1.38805	0.703069	0.55	TSS	ITGB1	22844	ITGB1	97874	C10orf68
chr20	10686473	10687165	Peak_1084	693	36.7893	12.8355	160.281	81.106	0.506022	2.31286	1.17036	0.49	TSS	JAG1	271932	MKKS	82792	C20orf94
chr5	81652614	81653750	Peak_1428	1137	84.7269	35.0058	308.053	155.76	0.505628	2.70935	1.36992	0.47	TTS	ATP6AP1L	78947	RPS23	101966	ATG10
chr11	2098311	2099093	unique_Peak_624	783	24.5262	9.33489	82.0954	41.4747	0.505201	1.04847	0.529689	0.41	TTS	INS-IGF2	63055	IGF2-AS	51644	IGF2
chr11	130767062	130767580	Peak_430	519	15.6076	12.8355	82.0954	41.4747	0.505201	1.5818	0.799126	0.53	GENE	SNX19	468782	ADAMTS8	420782	ADAMTS15
chr11	40350732	40351248	Peak_343	517	20.0669	9.33489	54.7303	27.6498	0.505201	1.05861	0.534812	0.4	GENE	LRRC4C	36310	LRRC4C	1858302	LOC100507205
chr12	70082795	70083245	unique_Peak_938	451	10.0334	9.33489	49.2572	24.8848	0.505201	1.09218	0.551769	0.55	GENE	BEST3	49610	RAB3IP	87663	CCT2
chr1	109817323	109817863	unique_Peak_184	541	30.1003	15.1692	60.2033	30.4147	0.505201	1.11281	0.562195	0.54	GENE	CELSR2	161114	C1orf194	4582	PSRC1
chrX	48345533	48346252	Peak_1860	720	22.2965	2.33372	93.0414	47.0046	0.505201	1.29224	0.652842	0.5	TTS	FTSJ1	17249	SLC38A5	93108	SSX4B
chr19	35809938	35810238	unique_Peak_1791	301	41.2486	7.00117	49.2572	24.8848	0.505201	1.63645	0.826737	0.61	TTS	MAG	9983	CD22	34043	HAMP
chr5	17180941	17181837	Peak_1408	897	17.8372	23.3372	118.843	59.9078	0.504093	1.32489	0.667869	0.46	GENE	LOC285696	36360	BASP1	197625	LOC401177
chr16	56640601	56641862	Peak_688	1262	49.0524	19.8366	199.375	100.461	0.50388	1.57983	0.796045	0.53	TSS	MT2A	10141	MT1L	16232	MT3
chr12	79940188	79941647	Peak_468	1460	71.3489	35.0058	230.649	116.129	0.503488	1.57979	0.795404	0.44	TTS	PAWR	662315	OTOGL	88478	MIR5692B
chr1	249115207	249115799	Peak_178	593	18.9521	7.00117	75.0586	37.788	0.503447	1.26574	0.637235	0.53	GENE	SH3BP5L	5072	MIR3124	28699	ZNF692
chr4	41158496	41159052	Peak_1369	557	21.1817	7.00117	69.5856	35.023	0.503309	1.24929	0.62878	0.43	GENE	APBB2	100123	UCHL1	346772	NSUN7
chr6	44034109	44034664	unique_Peak_3201	556	10.0334	5.83431	69.5856	35.023	0.503309	1.25154	0.629911	0.64	TTS	MRPL14	60989	TMEM63B	60693	C6orf223
chr5	5291279	5291774	Peak_1395	496	13.3779	9.33489	69.5856	35.023	0.503309	1.40294	0.70611	0.49	GENE	ADAMTS16	131259	KIAA0947	221412	LOC340094
chr14	54720213	54720771	unique_Peak_1135	559	22.2965	15.1692	58.6396	29.4931	0.502955	1.04901	0.527604	0.46	TSS	CDKN3	256094	CGRRF1	173154	CNIH
chr22	39601642	39602192	unique_Peak_2396	551	13.3779	10.5018	58.6396	29.4931	0.502955	1.06424	0.535265	0.55	TTS	PDGFB	53379	CBX7	101845	APOBEC3H
chr16	19009992	19010509	Peak_676	518	31.2152	7.00117	58.6396	29.4931	0.502955	1.13204	0.569365	0.51	GENE	TMC7	68666	COQ7	400644	ABCC6P1
chr17	60896905	60897627	Peak_800	723	27.8707	11.6686	106.333	53.4562	0.502724	1.47072	0.739367	0.46	GENE	MIR548W	11561	MARCH10	126304	MRC2
chr7	55200414	55200995	Peak_1645	582	33.4448	16.3361	100.86	50.6912	0.50259	1.73299	0.870984	0.5	GENE	EGFR	232436	LANCL2	46738	LOC100507500
chr12	66042813	66043289	unique_Peak_931	477	21.1817	5.83431	47.6935	23.9631	0.50244	0.999864	0.502372	0.38	TTS	RPSAP52	175188	HMGA2	182364	MSRB3
chr2	44518271	44518717	unique_Peak_1929	447	15.6076	14.0023	47.6935	23.9631	0.50244	1.06697	0.536088	0.39	GENE	SLC3A1	70548	CAMKMT	26253	PREPL
chr10	45356741	45357144	unique_Peak_464	404	8.91862	7.00117	42.2205	21.1982	0.502082	1.04506	0.524707	0.53	GENE	TMEM72-AS1	49821	TMEM72	114766	C10orf10
chr15	42225973	42226339	unique_Peak_1254	367	8.91862	9.33489	42.2205	21.1982	0.502082	1.15042	0.577606	0.55	GENE	EHD4	39881	SPTBN5	47623	PLA2G4E
chr11	67141092	67142222	Peak_366	1131	66.8896	35.0058	168.882	84.7926	0.502082	1.49321	0.749714	0.59	GENE	CLCF1,LOC100130987	17765	RAD9A	23994	PPP1CA
chr11	72896771	72897329	Peak_393	559	21.1817	17.5029	78.9679	39.6313	0.501866	1.41266	0.708968	0.6	TSS	P2RY2	32451	P2RY2	219977	FAM168A
chr5	150016900	150017679	Peak_1472	780	26.7559	16.3361	115.715	58.0645	0.501787	1.48353	0.744417	0.53	GENE	SYNPO	2917	SYNPO	53062	RBM22
chr3	8485816	8486518	Peak_1277	703	15.6076	14.0023	115.715	58.0645	0.501787	1.64602	0.825953	0.46	GENE	LOC100288428	57343	LMCD1	174918	C3orf32
chr1	30042742	30043502	Peak_39	761	37.9041	21.0035	110.242	55.2995	0.501618	1.44865	0.726669	0.49	TTS	PTPRU	485668	MECR	596564	EPB41
chr22	27634873	27635657	Peak_1226	785	37.9041	18.6698	172.791	86.6359	0.501391	2.20116	1.10364	0.56	TTS	MN1	621274	CRYBB1	562825	MIAT
chr3	69292105	69292396	unique_Peak_2518	292	6.68896	5.83431	31.2744	15.6682	0.500991	1.07104	0.536582	0.42	GENE	FRMD4B	120505	LMOD3	137012	ARL6IP5
chr10	29947814	29948796	Peak_207	983	40.1338	21.0035	125.098	62.6728	0.500991	1.27261	0.637567	0.44	GENE	SVIL	24404	SVIL	237006	LOC387647
chr1	16499559	16500515	Peak_22	957	36.7893	15.1692	119.625	59.9078	0.500798	1.25	0.625996	0.59	TSS	EPHA2	99910	FAM131C	24561	ARHGEF19
chr11	124639738	124640549	Peak_416	812	44.5931	21.0035	88.3503	44.2396	0.50073	1.08806	0.544823	0.42	GENE	MSANTD2	7921	ESAM	23042	NRGN
chr9	114803911	114804537	Peak_1793	627	40.1338	19.8366	88.3503	44.2396	0.50073	1.4091	0.705576	0.51	GENE	MIR3134,SUSD1	258445	C9orf84	108791	UGCG
chr14	61991949	61992596	unique_Peak_1147	648	27.8707	26.8378	82.8772	41.4747	0.500435	1.27897	0.640041	0.47	GENE	PRKCH	44985	FLJ22447	221484	HIF1A-AS2
chr11	124770286	124770801	unique_Peak_815	516	18.9521	22.1704	51.6028	25.8065	0.500098	1.00005	0.500125	0.53	TSS	ROBO4	18602	HEPN1	18602	HEPACAM
chr8	29494980	29495472	unique_Peak_3516	493	27.8707	9.33489	51.6028	25.8065	0.500098	1.04671	0.523457	0.5	TTS	LINC00589	283802	LOC286135	319561	MIR3148
chr10	79352673	79353149	Peak_255	477	16.7224	11.6686	51.6028	25.8065	0.500098	1.08182	0.541016	0.48	GENE	KCNMA1	333658	LOC100128292	197637	DLG5
chr2	112249806	112250241	Peak_1041	436	11.1483	12.8355	51.6028	25.8065	0.500098	1.18355	0.591891	0.47	GENE	LOC541471	171356	MIR4435-1	275190	ANAPC1
chr14	69246447	69247075	unique_Peak_1167	629	35.6745	21.0035	77.4042	38.7097	0.500098	1.23059	0.615416	0.44	TTS	ZFP36L1	411432	EXD2	94078	ACTN1
chr20	61423360	61424198	Peak_1165	839	40.1338	22.1704	97.7326	48.8479	0.499812	1.16487	0.582216	0.54	TSS	C20orf20	12397	OGFR	29656	NTSR1
chr20	61863244	61864486	Peak_1170	1243	55.7414	75.846	308.053	153.917	0.499644	2.4783	1.23827	0.52	TSS	BIRC7	6265	MIR3196	8270	NKAIN4
chr10	80724642	80725303	Peak_261	662	46.8227	17.5029	118.061	58.9862	0.499625	1.7834	0.89103	0.61	GENE	LOC283050	103819	ZMIZ1	417110	ZCCHC24
chr17	15302362	15302818	unique_Peak_1485	457	12.2631	11.6686	46.1298	23.0415	0.499492	1.0094	0.50419	0.52	TTS	CDRT4	57632	TEKT3	102987	FAM18B2
chr8	96812778	96813233	unique_Peak_3569	456	11.1483	5.83431	46.1298	23.0415	0.499492	1.01162	0.505295	0.45	GENE	LOC100616530	461161	PTDSS1	146207	LOC100500773
chr3	158800355	158800684	unique_Peak_2589	330	36.7893	8.16803	46.1298	23.0415	0.499492	1.39787	0.698227	0.44	GENE	IQCJ,IQCJ-SCHIP1	190516	SCHIP1	253012	MFSD1
chr1	52126703	52127299	Peak_63	597	15.6076	7.00117	66.4582	33.1797	0.499257	1.1132	0.555774	0.39	GENE	OSBPL9	68484	OSBPL9	127864	NRD1
chr21	37607290	37607836	Peak_1181	547	17.8372	14.0023	86.7866	43.318	0.499132	1.58659	0.791919	0.48	GENE	DOPEY2	78957	CBR3-AS1	88703	CBR3
chr10	30238211	30238744	unique_Peak_434	534	14.4928	5.83431	60.9851	30.4147	0.498724	1.14204	0.569565	0.35	TTS	KIAA1462	213748	SVIL	360252	MTPAP
chr10	2153996	2154649	Peak_179	654	34.5596	11.6686	101.642	50.6912	0.498724	1.55416	0.775095	0.44	TSS	LOC282980	374653	ADARB2	188190	LOC399708
chr12	52541015	52541631	Peak_454	617	17.8372	15.1692	81.3135	40.553	0.498724	1.31789	0.657261	0.63	TTS	KRT80	63390	LINC00592	58041	LOC283403
chr6	86174026	86174256	unique_Peak_3238	231	20.0669	4.66744	40.6568	20.2765	0.498724	1.76003	0.87777	0.5	GENE	NT5E	700242	TBX18	41073	SNX14
chr5	81682651	81683553	Peak_1429	903	70.2341	32.6721	308.835	153.917	0.49838	3.4201	1.70451	0.4	TTS	ATP6AP1L	108867	RPS23	131886	ATG10
chr13	36497425	36497967	Peak_516	543	20.0669	8.16803	55.5121	27.6498	0.498085	1.02232	0.509204	0.49	GENE	DCLK1,MIR548F5	67698	DCLK1	244648	SOHLH2
chr1	12648198	12648662	Peak_12	465	16.7224	4.66744	55.5121	27.6498	0.498085	1.19381	0.594619	0.5	GENE	DHRS3	56135	AADACL4	76332	VPS13D
chr1	109739784	109740572	Peak_97	789	24.5262	17.5029	111.024	55.2995	0.498085	1.40715	0.700881	0.48	GENE	KIAA1324	16336	SARS	81997	PSRC1
chr4	78558045	78558393	unique_Peak_2714	349	7.80379	9.33489	35.1837	17.5115	0.497716	1.00813	0.501763	0.46	TTS	CXCL13	225585	MRPL1	76321	CNOT6L
chr6	11263488	11264121	unique_Peak_3096	634	20.0669	24.5041	70.3675	35.023	0.497716	1.1099	0.552414	0.44	GENE	NEDD9	30890	NEDD9	124836	C6orf228
chr10	127751934	127752425	unique_Peak_597	492	17.8372	5.83431	50.0391	24.8848	0.497307	1.01705	0.505788	0.52	GENE	ADAM12	182296	DHX32	54019	FANK1
chr2	238374102	238374589	unique_Peak_2143	488	10.0334	12.8355	50.0391	24.8848	0.497307	1.02539	0.509934	0.43	TSS	MLPH	51496	COL6A3	108619	RAB17
chr10	101725940	101726530	unique_Peak_553	591	35.6745	8.16803	79.7498	39.6313	0.496946	1.3494	0.670581	0.42	GENE	DNMBP	233812	COX15	7480	DNMBP-AS1
chr12	76371622	76372300	Peak_461	679	74.6934	15.1692	124.316	61.7512	0.496728	1.83087	0.909443	0.44	TTS	PHLDA1	466543	KRR1	66710	NAP1L1
chr20	49963027	49963621	unique_Peak_2256	595	21.1817	14.0023	68.8038	34.1014	0.495633	1.15637	0.573132	0.48	TTS	NFATC2	323649	KCNG1	106117	MIR3194
chr13	80563297	80563859	unique_Peak_1070	563	25.641	21.0035	68.8038	34.1014	0.495633	1.22209	0.605708	0.44	TTS	SPRY2	508212	NDFIP2-AS1	433366	NDFIP2
chr8	49701217	49701712	unique_Peak_3546	496	12.2631	8.16803	53.9484	26.7281	0.495438	1.08767	0.538873	0.54	TSS	EFCAB1	265430	C8orf22	128774	SNAI2
chr8	127387496	127388031	unique_Peak_3615	536	10.0334	9.33489	63.3307	31.3364	0.494806	1.18154	0.584634	0.45	TTS	FAM84B	424323	LOC100130231	937120	TRIB1
chr6	36650045	36650885	unique_Peak_3166	841	53.5117	39.6733	87.5684	43.318	0.494676	1.04124	0.515077	0.54	GENE	CDKN1A	15162	RAB44	58089	CPNE5
chr1	235116119	235117111	Peak_173	993	59.0858	18.6698	154.808	76.4977	0.494144	1.559	0.77037	0.55	TTS	TOMM20	371344	IRF2BP2	174502	SNORA14B
chr1	60036099	60036624	unique_Peak_135	526	15.6076	18.6698	57.8577	28.5714	0.493822	1.09996	0.543183	0.43	GENE	FGGY	244171	HOOK1	162537	MIR4711
chr16	86664925	86665654	Peak_703	730	50.1672	14.0023	125.098	61.7512	0.493623	1.71367	0.845906	0.48	TTS	FOXL1	76449	MTHFSD	62753	FOXC2
chr7	41068558	41069121	Peak_1625	564	22.2965	10.5018	86.0047	42.3963	0.492953	1.52491	0.751708	0.49	TTS	C7orf10	664674	INHBA-AS1	659761	INHBA
chr1	32054856	32055577	Peak_44	722	25.641	16.3361	95.387	47.0046	0.492778	1.32115	0.651033	0.52	TTS	TINAGL1	28084	HCRTR1	40246	PEF1
chr16	29276617	29277158	Peak_685	542	26.7559	9.33489	95.387	47.0046	0.492778	1.75991	0.867244	0.5	TSS	SNX29P2	183778	LOC606724	148850	RRN3P2
chr19	2493927	2494601	Peak_874	675	10.0334	7.00117	104.769	51.6129	0.492634	1.55214	0.764636	0.61	TTS	GADD45B	37298	LMNB2	16953	GNG7
chr1	8121273	8121694	unique_Peak_13	422	24.5262	9.33489	61.767	30.4147	0.492411	1.46367	0.720729	0.45	TSS	ERRFI1	118259	TNFRSF9	76142	PARK7
chr2	11076191	11076729	Peak_976	539	26.7559	10.5018	71.1493	35.023	0.492247	1.32002	0.649778	0.48	TTS	KCNF1	123500	PDIA6	151224	ATP6V1C2
chr20	56284925	56286027	Peak_1146	1103	46.8227	9.33489	179.828	88.4793	0.492022	1.63035	0.802169	0.63	GENE	PMEPA1	19796	PMEPA1	143963	PCK1
chr11	46316105	46316751	Peak_345	647	35.6745	14.0023	108.679	53.4562	0.491874	1.67973	0.826217	0.61	GENE	CREB3L1	38026	DGKZ	90211	CHRM4
chr10	80840954	80841936	Peak_264	983	39.019	31.5053	136.826	67.2811	0.491729	1.39192	0.684447	0.57	GENE	ZMIZ1	14240	LOC283050	300637	ZCCHC24
chr1	117046939	117047372	unique_Peak_198	434	15.6076	11.6686	46.9116	23.0415	0.491167	1.08091	0.53091	0.51	TTS	CD58	85912	ATP1A1OS	14166	CD58
chr11	12188522	12189311	Peak_320	790	43.4783	14.0023	103.206	50.6912	0.491167	1.3064	0.641661	0.51	GENE	MICAL2	119530	MICALCL	208045	USP47
chr6	34523843	34524473	unique_Peak_3155	631	18.9521	18.6698	84.441	41.4747	0.491167	1.33821	0.657285	0.59	GENE	SPDEF	130256	RPS10	20119	PACSIN1
chr1	227951523	227952097	Peak_162	575	22.2965	5.83431	84.441	41.4747	0.491167	1.46854	0.721298	0.55	GENE	SNAP47	28698	JMJD4	29755	LOC100130093
chr9	117770835	117771352	unique_Peak_3762	518	23.4114	15.1692	56.294	27.6498	0.491167	1.08676	0.533779	0.46	TTS	TNC	78219	TNFSF8	362391	C9orf91
chr21	44613943	44614439	unique_Peak_2327	497	17.8372	9.33489	56.294	27.6498	0.491167	1.13268	0.556333	0.62	TTS	CRYAA	86503	U2AF1	160503	PKNOX1
chr10	80218716	80219135	Peak_259	420	26.7559	4.66744	65.6763	32.2581	0.491167	1.56372	0.768049	0.38	TTS	LOC100132987	429628	POLR3A	402355	RPS24
chr2	238409326	238410066	Peak_1074	741	49.0524	18.6698	144.644	70.9677	0.490636	1.95201	0.957729	0.53	GENE	MLPH	65520	PRLH	73268	RAB17
chr1	19724531	19725363	Peak_28	833	27.8707	15.1692	107.115	52.5346	0.49045	1.28589	0.630667	0.54	GENE	CAPZB	86307	AKR7A2	69153	PQLC2
chr11	34265162	34265690	Peak_337	529	17.8372	4.66744	60.2033	29.4931	0.489892	1.13806	0.557525	0.49	GENE	ABTB2	195045	CAT	96968	NAT10
chr16	80060914	80061401	unique_Peak_1424	488	12.2631	8.16803	50.821	24.8848	0.489656	1.04141	0.509934	0.56	TSS	MAF	513696	DYNLRB2	576518	CDYL2
chr9	94909404	94910064	Peak_1781	661	74.6934	22.1704	143.081	70.0461	0.489557	2.16461	1.0597	0.56	GENE	LINC00475	32044	SPTLC1	8823	LOC100128076
chr20	42410748	42411155	unique_Peak_2218	408	20.0669	7.00117	41.4386	20.2765	0.489314	1.01565	0.496973	0.46	TSS	GTSF1L	132540	TOX2	65830	MYBL2
chr6	37543908	37545050	unique_Peak_3178	1143	76.9231	64.1774	137.608	67.2811	0.488935	1.20392	0.588636	0.5	TSS	MIR4462	76779	CCDC167	55804	MDGA1
chr2	67788440	67789153	Peak_1016	714	20.0669	7.00117	86.7866	42.3963	0.488512	1.2155	0.593786	0.41	TTS	ETAA1	346346	LOC644838	480535	C1D
chr14	66258389	66259398	Peak_573	1010	32.33	21.0035	109.461	53.4562	0.488361	1.08377	0.52927	0.51	TTS	FUT8	379559	FUT8-AS1	697865	LOC100506321
chr2	62805126	62805592	unique_Peak_1955	467	12.2631	3.50058	54.7303	26.7281	0.488361	1.17195	0.572336	0.41	TSS	TMEM17	95626	EHBP1	353493	B3GNT2
chr1	201243941	201244861	Peak_132	921	30.1003	21.0035	100.078	48.8479	0.488098	1.08663	0.530379	0.59	TSS	PKP1	120769	TMEM9	46321	IGFN1
chr7	47514645	47515319	unique_Peak_3368	675	24.5262	16.3361	68.0219	33.1797	0.48778	1.00773	0.491551	0.58	GENE	TNS3	179859	C7orf65	299267	PKD1L1
chr11	66654056	66654586	unique_Peak_729	531	16.7224	12.8355	68.0219	33.1797	0.48778	1.28101	0.624854	0.55	GENE	PC	88432	C11orf86	26375	LRFN4
chr11	129013104	129013686	Peak_425	583	44.5931	15.1692	158.718	77.4194	0.48778	2.72243	1.32795	0.41	GENE	ARHGAP32	119307	ARHGAP32	225444	KCNJ5
chr9	694746	695184	unique_Peak_3655	439	15.6076	11.6686	45.3479	22.1198	0.48778	1.03298	0.503868	0.47	GENE	KANK1	11840	KANK1	229706	DOCK8
chr3	155929336	155929771	unique_Peak_2582	436	11.1483	7.00117	45.3479	22.1198	0.48778	1.04009	0.507335	0.44	GENE	KCNAB1	79222	KCNAB1	3795	KCNAB1-AS2
chr7	154997012	154997775	Peak_1686	764	31.2152	11.6686	134.48	65.4378	0.486598	1.76021	0.856516	0.54	TSS	INSIG1	134127	LOC100128264	118292	HTR5A
chr18	33093509	33093958	unique_Peak_1696	450	14.4928	9.33489	49.2572	23.9631	0.48649	1.09461	0.532514	0.55	TSS	INO80C	77967	MIR3975	203004	ZNF271
chr1	160782971	160783416	unique_Peak_239	446	15.6076	8.16803	49.2572	23.9631	0.48649	1.10442	0.53729	0.49	GENE	LY9	101553	CD48	10658	LY9
chr2	101358599	101359304	Peak_1036	706	25.641	16.3361	111.806	54.3779	0.486359	1.58366	0.770225	0.45	TSS	NPAS2	259739	RPL31	165751	PDCL3
chr1	12678920	12679464	Peak_14	545	23.4114	10.5018	62.5489	30.4147	0.486256	1.14769	0.558069	0.57	TSS	DHRS3	25373	AADACL4	107094	VPS13D
chr21	44922130	44922868	Peak_1204	739	45.7079	24.5041	138.389	67.2811	0.486173	1.87266	0.910434	0.55	TSS	LINC00313	75497	SIK1	26572	HSF2BP
chr17	42664606	42665168	unique_Peak_1559	563	16.7224	16.3361	75.8405	36.8664	0.486104	1.34708	0.65482	0.52	TTS	FZD2	68874	C17orf104	89917	CCDC43
chr1	17516420	17516903	Peak_23	484	18.9521	9.33489	75.8405	36.8664	0.486104	1.56695	0.761702	0.54	TSS	PADI1	58931	PADI3	216589	RCC2
chr17	17349576	17349957	unique_Peak_1496	382	43.4783	8.16803	75.8405	36.8664	0.486104	1.98535	0.965088	0.45	TTS	SMCR9	30533	MED9	47986	RASD1
chr13	110492483	110493475	Peak_532	993	37.9041	18.6698	115.715	56.2212	0.485858	1.16531	0.566175	0.47	TSS	IRS2	466651	COL4A2	308330	COL4A1
chr12	122518970	122519906	Peak_489	937	39.019	14.0023	142.299	69.1244	0.48577	1.51866	0.737721	0.49	GENE	MLXIP	132827	LRRC43	19488	BCL7A
chr6	41614741	41615313	Peak_1555	573	18.9521	14.0023	66.4582	32.2581	0.485389	1.15983	0.562968	0.59	GENE	MDFI	133472	PRICKLE4	36688	TFEB
chr14	85903496	85903911	Peak_595	416	11.1483	5.83431	53.1665	25.8065	0.485389	1.27804	0.620347	0.37	TSS	FLRT2	1468418	LOC283585	2495654	GALC
chr10	17105064	17105570	Peak_200	507	17.8372	10.5018	66.4582	32.2581	0.485389	1.31081	0.636254	0.45	GENE	CUBN	164940	VIM	79664	TRDMT1
chr17	70712140	70712805	Peak_815	666	31.2152	19.8366	93.0414	45.1613	0.485389	1.39702	0.678097	0.48	GENE	SLC39A11	75862	LINC00511	491019	FAM104A
chr17	6963629	6964271	Peak_732	643	25.641	8.16803	93.0414	45.1613	0.485389	1.44699	0.702353	0.42	TTS	CLEC10A	16708	SLC16A11	20510	SLC16A13
chr10	48601404	48602136	Peak_232	733	46.8227	28.0047	163.409	79.2627	0.485057	2.22932	1.08135	0.46	TTS	PTPN20A	162632	GDF10	227904	ZNF488
chr17	45382718	45383360	unique_Peak_1567	643	32.33	23.3372	70.3675	34.1014	0.484619	1.09436	0.530348	0.4	GENE	ITGB3	18287	EFCAB13	81994	MYL4
chr6	44039373	44040011	unique_Peak_3202	639	31.2152	19.8366	70.3675	34.1014	0.484619	1.10121	0.533668	0.41	TTS	MRPL14	55683	TMEM63B	65998	C6orf223
chr20	33900177	33900440	unique_Peak_2205	264	43.4783	8.16803	57.0758	27.6498	0.484439	2.16196	1.04734	0.46	GENE	UQCC	20084	FAM83C	35505	MMP24
chr2	33516291	33516853	Peak_994	563	32.33	15.1692	100.86	48.8479	0.484314	1.79148	0.867636	0.39	GENE	LTBP1	144843	RASGRP3	292156	FAM98A
chr2	238411093	238411521	unique_Peak_2145	429	21.1817	9.33489	43.7842	21.1982	0.484151	1.02061	0.49413	0.46	GENE	MLPH	63909	PRLH	71657	RAB17
chr10	125852993	125853412	unique_Peak_593	420	11.1483	8.16803	43.7842	21.1982	0.484151	1.04248	0.504718	0.6	GENE	CHST15	1263	CHST15	232669	OAT
chr2	10654794	10655343	Peak_975	550	12.2631	14.0023	74.2768	35.9447	0.483929	1.35049	0.65354	0.44	TTS	NOL10	66616	ODC1	87326	HPCAL1
chr1	44793282	44793947	Peak_59	666	26.7559	15.1692	104.769	50.6912	0.483837	1.57311	0.76113	0.48	GENE	ERI3	77345	RNF220	107264	DMAP1
chr7	44423030	44423605	Peak_1632	576	16.7224	15.1692	60.9851	29.4931	0.483611	1.05877	0.512033	0.53	GENE	NUDCD3	58088	CAMK2B	128817	NPC1L1
chr1	225942921	225943450	Peak_161	530	18.9521	12.8355	60.9851	29.4931	0.483611	1.15066	0.556473	0.46	TSS	SRP9	54611	EPHX1	90047	TMEM63A
chr5	159329450	159330209	Peak_1479	760	27.8707	14.0023	91.4777	44.2396	0.483611	1.20365	0.5821	0.49	TSS	ADRA1B	106350	TTC1	173062	PWWP2A
chr5	172304806	172305291	unique_Peak_3043	486	11.1483	12.8355	60.9851	29.4931	0.483611	1.25484	0.606854	0.54	GENE	ERGIC1	81390	RPL26L1	76737	LOC100268168
chr14	94494744	94495202	unique_Peak_1209	459	20.0669	11.6686	47.6935	23.0415	0.483116	1.03907	0.501993	0.53	GENE	OTUB2	51897	ASB2	16932	LINC00521
chr8	41575269	41575727	unique_Peak_3535	459	13.3779	16.3361	47.6935	23.0415	0.483116	1.03907	0.501993	0.5	GENE	ANK1	52694	ANK1	92978	AGPAT6
chr10	79342311	79342844	unique_Peak_516	534	18.9521	5.83431	68.8038	33.1797	0.482237	1.28846	0.621343	0.5	GENE	KCNMA1	343992	LOC100128292	207971	DLG5
chr17	1971818	1972505	Peak_727	688	15.6076	22.1704	120.407	58.0645	0.482237	1.7501	0.843961	0.56	GENE	SMG6	18488	MIR212	9181	HIC1
chr21	44629906	44630660	Peak_1198	755	21.1817	15.1692	175.919	84.7926	0.481999	2.33005	1.12308	0.6	TTS	CRYAA	102595	U2AF1	176595	PKNOX1
chr6	44188878	44190105	Peak_1570	1228	52.3969	40.8401	197.029	94.9309	0.481812	1.60447	0.773053	0.57	GENE	SLC29A1	1804	SLC29A1	32346	SLC35B2
chr1	88421640	88422185	Peak_88	546	11.1483	9.33489	72.7131	35.023	0.481661	1.33174	0.641448	0.43	TSS	LOC100505768	728009	PKN2	607306	LMO4
chr1	94245258	94245600	unique_Peak_165	343	57.971	15.1692	72.7131	35.023	0.481661	2.11991	1.02108	0.51	GENE	BCAR3	66958	MIR760	89584	DNTTIP2
chr3	193807299	193807795	unique_Peak_2624	497	27.8707	3.50058	55.5121	26.7281	0.481482	1.11694	0.537789	0.57	TSS	HES1	86099	LOC647323	211441	LOC100131551
chr6	36919580	36919911	unique_Peak_3172	332	15.6076	9.33489	55.5121	26.7281	0.481482	1.67205	0.805064	0.46	GENE	PI16	2463	PI16	16171	MTCH1
chr15	45740241	45740614	unique_Peak_1256	374	7.80379	3.50058	38.3112	18.4332	0.481144	1.02436	0.492866	0.59	TTS	C15orf48	62906	HMGN2P46	15101	MIR147B
chr5	14035952	14036608	Peak_1399	657	30.1003	11.6686	97.7326	47.0046	0.480951	1.48756	0.715443	0.43	TSS	DNAH5	107548	TRIO	668628	ANKH
chr6	43979655	43980406	Peak_1563	752	62.4303	39.6733	157.154	75.576	0.480904	2.08981	1.005	0.51	TTS	C6orf223	115345	TMEM63B	74087	LOC100132354
chr10	116399007	116399527	Peak_283	521	14.4928	8.16803	59.4214	28.5714	0.480827	1.14053	0.548396	0.44	GENE	ABLIM1	112582	ABLIM1	349516	VWA2
chr2	186448087	186448905	Peak_1056	819	18.9521	15.1692	84.441	40.553	0.480253	1.03103	0.495153	0.44	TSS	FSIP2	902388	ZC3H15	644282	ZNF804A
chr15	63142817	63143521	Peak_627	705	22.2965	10.5018	92.2596	44.2396	0.479513	1.30865	0.627513	0.51	TTS	TLN2	191668	TPM1	26929	MIR190A
chr4	96050888	96051541	Peak_1377	654	10.0334	9.33489	92.2596	44.2396	0.479513	1.4107	0.676447	0.38	GENE	BMPR1B	710024	PDHA2	32441	UNC5C
chr21	36510931	36511537	Peak_1178	607	20.0669	8.16803	92.2596	44.2396	0.479513	1.51993	0.728824	0.46	TSS	RUNX1	99511	RUNX1-IT1	354066	LOC100506385
chrX	152991969	152992588	Peak_1867	620	11.1483	3.50058	71.1493	34.1014	0.479293	1.14757	0.550022	0.66	GENE	ABCD1	2078	BCAP31	30231	SLC6A8
chr14	62042428	62042967	Peak_570	540	12.2631	15.1692	71.1493	34.1014	0.479293	1.31758	0.631507	0.41	GENE	FLJ22447	119421	HIF1A	25000	PRKCH
chr1	172607884	172608514	unique_Peak_256	631	37.9041	12.8355	75.0586	35.9447	0.478888	1.18952	0.569647	0.4	TSS	FASLG	194969	PIGC	27226	SUCO
chr19	2491072	2491984	Peak_873	913	16.7224	10.5018	129.007	61.7512	0.478665	1.413	0.676354	0.55	TTS	GADD45B	34562	LMNB2	19689	GNG7
chr1	222013062	222013625	Peak_154	564	22.2965	12.8355	103.987	49.7696	0.478611	1.84375	0.882439	0.49	TSS	DUSP10	102542	DUSP10	682258	HHIPL2
chr17	60970150	60970758	Peak_801	609	10.0334	5.83431	78.9679	37.788	0.478524	1.29668	0.620493	0.43	GENE	MIR548W	84749	MARCH10	199492	MRC2
chr20	43321471	43322171	Peak_1116	701	49.0524	47.8413	136.826	65.4378	0.478257	1.95186	0.933492	0.53	TSS	LOC79015	22063	WISP2	58623	RIMS4
chr6	4942006	4942851	unique_Peak_3082	846	37.9041	37.3396	111.806	53.4562	0.478115	1.32159	0.63187	0.42	GENE	CDYL	143291	PPP1R3G	52851	RPP40
chr3	71136384	71136877	unique_Peak_2523	494	28.9855	8.16803	57.8577	27.6498	0.477893	1.17121	0.559712	0.39	GENE	FOXP1	22557	FOXP1	110403	FOXP1
chr14	69043172	69043857	Peak_576	686	37.9041	22.1704	90.6959	43.318	0.477618	1.3221	0.631457	0.46	GENE	RAD51B	614679	EXD2	78917	RAD51B
chr4	99404274	99404792	unique_Peak_2729	519	26.7559	24.5041	61.767	29.4931	0.477489	1.19012	0.568268	0.5	GENE	TSPAN5	340142	STPG2	39521	RAP1GDS1
chr2	206565264	206565973	Peak_1059	710	27.8707	10.5018	123.534	58.9862	0.477489	1.73992	0.830791	0.49	GENE	NRP2	458699	EEF1B2	80733	PARD3B
chr6	42306429	42306852	unique_Peak_3193	424	59.0858	23.3372	94.6052	45.1613	0.477366	2.23125	1.06512	0.49	GENE	TRERF1	121008	MRPS10	158847	GUCA1A
chr1	186157010	186157887	unique_Peak_270	878	33.4448	22.1704	98.5145	47.0046	0.477134	1.12203	0.53536	0.45	GENE	HMCN1,MIR548F1	107956	PRG4	41515	RNU6-72
chr10	74091174	74092026	unique_Peak_507	853	42.3634	11.6686	98.5145	47.0046	0.477134	1.15492	0.551051	0.59	TTS	DNAJB12	114708	ASCC1	28097	MIR1256
chr14	32475812	32476376	unique_Peak_1117	565	28.9855	15.1692	65.6763	31.3364	0.477134	1.16241	0.554627	0.44	TTS	ARHGAP5-AS1	70400	ARHGAP5	145665	NUBPL
chr16	65692224	65692775	Peak_692	552	15.6076	11.6686	69.5856	33.1797	0.476819	1.26061	0.601082	0.53	TSS	LOC283867	536581	CDH11	849406	TK2
chr6	11434952	11435493	unique_Peak_3098	542	41.2486	21.0035	73.4949	35.023	0.476537	1.35599	0.646182	0.42	TSS	NEDD9	103288	TMEM170B	278665	ADTRP
chr1	235153784	235154383	Peak_176	600	20.0669	12.8355	77.4042	36.8664	0.476284	1.29007	0.614439	0.48	TTS	TOMM20	337669	GGPS1	137034	SNORA14B
chr5	34585740	34586136	unique_Peak_2851	397	13.3779	8.16803	40.6568	19.3548	0.476055	1.0241	0.487527	0.46	TSS	RAI14	70657	RAI14	319427	RAD1
chr3	124844618	124845014	unique_Peak_2559	397	12.2631	4.66744	40.6568	19.3548	0.476055	1.0241	0.487527	0.45	GENE	SLC12A8	70014	HEG1	25492	MIR5092
chr11	47241869	47242510	unique_Peak_702	642	21.1817	17.5029	85.2228	40.553	0.475847	1.32746	0.631667	0.45	GENE	DDB2	27661	NR1H3	18663	ACP2
chr16	29302161	29302602	unique_Peak_1385	442	16.7224	4.66744	44.5661	21.1982	0.475657	1.00828	0.479596	0.61	TSS	SNX29P2	158284	LOC606724	162532	BOLA2
chr9	32705045	32705747	unique_Peak_3666	703	35.6745	8.16803	89.1321	42.3963	0.475657	1.26788	0.603077	0.44	TSS	TAF1L	78100	TMEM215	152381	LOC100129250
chr2	238341007	238342034	Peak_1073	1028	47.9376	18.6698	226.74	107.834	0.475586	2.20564	1.04897	0.56	TSS	COL6A3	54357	MLPH	141444	RAB17
chr20	61857280	61857829	Peak_1169	550	11.1483	10.5018	93.0414	44.2396	0.475483	1.69166	0.804357	0.6	TSS	BIRC7	10017	YTHDF1	14581	NKAIN4
chr12	1628341	1628867	Peak_439	527	25.641	10.5018	93.0414	44.2396	0.475483	1.76549	0.839462	0.51	TTS	LOC100292680	97617	WNT5B	23505	ERC1
chr12	47488493	47488972	unique_Peak_893	480	23.4114	0	52.3847	24.8848	0.47504	1.09135	0.518433	0.38	TSS	AMIGO2	92862	MIR4698	113470	PCED1B-AS1
chr3	192569582	192570050	Peak_1344	469	24.5262	12.8355	52.3847	24.8848	0.47504	1.11694	0.530593	0.44	GENE	MB21D2	124428	FGF12	423014	ATP13A5
chr5	172327970	172328413	Peak_1484	444	7.80379	15.1692	52.3847	24.8848	0.47504	1.17984	0.560468	0.55	GENE	ERGIC1	58247	RPL26L1	53594	LOC100268168
chr7	43687258	43687918	Peak_1627	661	35.6745	12.8355	104.769	49.7696	0.47504	1.58501	0.752944	0.49	GENE	COA1	110683	BLVRA	20610	STK17A
chr12	96878908	96879376	Peak_471	469	36.7893	17.5029	104.769	49.7696	0.47504	2.23389	1.06119	0.43	TSS	CDK17	421858	NEDD1	217536	ELK3
chr4	183006124	183006661	unique_Peak_2806	538	20.0669	15.1692	56.294	26.7281	0.474795	1.04636	0.496805	0.39	TTS	MGC45800	84053	MIR1305	804851	DCTD
chr20	60932064	60932632	unique_Peak_2285	569	27.8707	15.1692	60.2033	28.5714	0.474583	1.05805	0.502134	0.67	GENE	LAMA5	24735	MIR4758	31337	CABLES2
chr5	73359583	73360095	Peak_1423	513	28.9855	9.33489	60.2033	28.5714	0.474583	1.17355	0.556948	0.39	TTS	ARHGEF28	498328	ANKRA2	482045	UTP15
chr1	68152330	68152628	unique_Peak_149	299	36.7893	10.5018	64.1126	30.4147	0.474396	2.14423	1.01722	0.52	GENE	GADD45A	145491	GNG12-AS1	14669	GNG12
chr9	97684230	97685116	Peak_1784	887	50.1672	29.1715	192.338	91.2442	0.474396	2.16841	1.02868	0.49	GENE	C9orf3	162816	MIR23B	112334	MIR2278
chr17	73120310	73120960	unique_Peak_1621	651	30.1003	17.5029	71.9312	34.1014	0.474083	1.10493	0.523831	0.6	GENE	ARMC7	77561	ATP5H	5684	NT5C
chr7	131313954	131314695	unique_Peak_3444	742	20.0669	18.6698	75.8405	35.9447	0.473951	1.02211	0.48443	0.58	TSS	PODXL	520763	FLJ43663	132927	MKLN1
chr20	36618856	36619450	unique_Peak_2210	595	44.5931	12.8355	75.8405	35.9447	0.473951	1.27463	0.604113	0.46	GENE	TTI1	42794	RPRD1B	45406	VSTM2L
chr1	218669654	218670384	Peak_150	731	25.641	14.0023	87.5684	41.4747	0.473626	1.19793	0.567369	0.39	TTS	TGFB2	150999	LOC728463	158694	RRP15
chr1	42367654	42368277	unique_Peak_108	624	42.3634	21.0035	87.5684	41.4747	0.473626	1.40334	0.664658	0.51	GENE	HIVEP3	251126	GUCA2B	260396	GUCA2A
chr3	171858159	171858878	Peak_1338	720	40.1338	14.0023	111.024	52.5346	0.473181	1.542	0.729647	0.41	GENE	FNDC3B	330235	PLD1	281411	TMEM212
chr3	189655165	189656063	unique_Peak_2616	899	50.1672	23.3372	126.661	59.9078	0.472976	1.40891	0.666383	0.46	TTS	LEPREL1	450046	CLDN16	40546	TP63
chr6	113441733	113442593	Peak_1580	861	30.1003	15.1692	134.48	63.5945	0.472891	1.56191	0.738612	0.4	TSS	MARCKS	783387	FLJ34503	747015	LOC285758
chr13	114600022	114600691	Peak_547	670	44.5931	18.6698	134.48	63.5945	0.472891	2.00717	0.949171	0.48	TTS	LINC00565	33311	GAS6	30552	LOC100506394
chr12	114165286	114165983	Peak_481	698	46.8227	23.3372	142.299	67.2811	0.472816	2.03866	0.963913	0.48	TTS	RBM19	255758	LHX5	94224	RBM19
chr12	90127332	90127985	unique_Peak_955	654	33.4448	24.5041	66.4582	31.3364	0.471521	1.01618	0.47915	0.38	TTS	LOC338758	77815	ATP2B1	1218333	CCER1
chr20	24754360	24754743	unique_Peak_2188	384	8.91862	5.83431	39.093	18.4332	0.471521	1.01805	0.480031	0.45	TTS	SYNDIG1	175314	CST7	189028	APMAP
chr16	83170902	83171418	unique_Peak_1429	517	17.8372	12.8355	54.7303	25.8065	0.471521	1.05861	0.499158	0.46	GENE	CDH13	370790	MIR3182	872228	SLC38A8
chr2	109967569	109967935	unique_Peak_2006	367	16.7224	9.33489	39.093	18.4332	0.471521	1.06521	0.502266	0.55	GENE	SH3RF3	37671	MIR4266	332621	SEPT10
chr5	141892183	141892781	unique_Peak_2980	599	27.8707	14.0023	74.2768	35.023	0.471521	1.24001	0.584692	0.51	TTS	FGF1	187862	SPRY4	346687	ARHGAP26-AS1
chr8	131275927	131276458	unique_Peak_3630	532	25.641	18.6698	66.4582	31.3364	0.471521	1.24921	0.58903	0.42	GENE	ASAP1	179179	LOC100507117	31408	ASAP1-IT1
chr1	95088236	95088750	unique_Peak_171	515	25.641	24.5041	82.0954	38.7097	0.471521	1.59409	0.751644	0.59	TSS	F3	197404	SLC44A3	104274	ABCD3
chr6	167616587	167617901	Peak_1597	1315	42.3634	24.5041	218.921	103.226	0.471521	1.6648	0.784987	0.55	TTS	TCP10L2	45925	GPR31	64615	CCR6
chr4	57947513	57947798	unique_Peak_2704	286	26.7559	4.66744	54.7303	25.8065	0.471521	1.91365	0.902323	0.45	GENE	IGFBP7	28272	LOC255130	50322	POLR2B
chr3	5036483	5037103	Peak_1273	621	33.4448	17.5029	144.644	68.2028	0.471521	2.32922	1.09827	0.55	TTS	BHLHE40	88607	LOC100507582	147269	ITPR1
chr1	95045444	95045933	unique_Peak_168	490	14.4928	9.33489	50.821	23.9631	0.471521	1.03716	0.489044	0.54	TSS	F3	240209	SLC44A3	61470	ABCD3
chr9	67300579	67300978	unique_Peak_3698	400	20.0669	11.6686	43.0023	20.2765	0.471521	1.07506	0.506912	0.53	TSS	AQP7P1	268707	LOC286297	492150	FAM27B
chr10	129721118	129721659	unique_Peak_606	542	18.9521	15.1692	62.5489	29.4931	0.471521	1.15404	0.544153	0.54	GENE	PTPRE	30178	CLRN3	173536	MKI67
chr5	135378169	135378945	Peak_1447	777	31.2152	17.5029	93.8233	44.2396	0.471521	1.20751	0.569365	0.45	GENE	TGFBI	87834	LECT2	37629	VTRNA2-1
chr18	43382668	43383480	Peak_856	813	45.7079	25.6709	105.551	49.7696	0.471521	1.29829	0.612172	0.42	TSS	SIGLEC15	301223	HAUS1	44499	EPG5
chr4	129522515	129522887	unique_Peak_2756	373	15.6076	10.5018	50.821	23.9631	0.471521	1.36249	0.642443	0.52	TSS	PHF17	312717	PGRMC2	282450	SCLT1
chr17	76588192	76589008	Peak_828	817	60.2007	17.5029	246.286	116.129	0.471521	3.01452	1.42141	0.52	TSS	DNAH17	232442	SOCS3	81529	CYTH1
chr11	131934695	131935326	Peak_436	632	26.7559	12.8355	154.808	72.8111	0.47033	2.4495	1.15207	0.42	GENE	NTM	1148629	SNX19	349864	OPCML
chr14	71608779	71609591	Peak_581	813	43.4783	29.1715	139.171	65.4378	0.470196	1.71182	0.804893	0.46	TTS	PCNX	255868	SNORD56B	467108	TTC9
chr2	97222480	97223245	Peak_1030	766	23.4114	5.83431	135.262	63.5945	0.470158	1.76582	0.830215	0.51	TTS	ARID5A	49017	NEURL3	36029	KANSL3
chr11	33711780	33712669	unique_Peak_677	890	50.1672	25.6709	119.625	56.2212	0.46998	1.3441	0.631699	0.46	TTS	C11orf91	361005	CAPRIN1	12331	CD59
chr19	45908698	45909464	Peak_945	767	36.7893	17.5029	111.806	52.5346	0.469872	1.45771	0.684936	0.62	GENE	PPP1R13L	385	CD3EAP	1509	ERCC1
chr5	81692568	81693133	Peak_1430	566	24.5262	15.1692	107.897	50.6912	0.469812	1.9063	0.895605	0.41	TTS	ATP6AP1L	118616	RPS23	141635	ATG10
chr10	14439050	14439587	Peak_198	538	22.2965	10.5018	76.6224	35.9447	0.469115	1.42421	0.668117	0.47	TSS	MIR1265	66453	FRMD4A	121240	FAM107B
chr19	677127	677632	Peak_868	506	6.68896	5.83431	72.7131	34.1014	0.468986	1.43702	0.67394	0.68	GENE	FSTL3	14147	RNF126	8166	PRSS57
chr18	55982874	55983505	unique_Peak_1717	632	17.8372	10.5018	68.8038	32.2581	0.468842	1.08867	0.510412	0.52	GENE	NEDD4L	135116	MIR122	135122	MIR3591
chr6	16769281	16769843	unique_Peak_3125	563	31.2152	11.6686	64.8944	30.4147	0.46868	1.15265	0.540226	0.43	TSS	ATXN1	332926	FLJ23152	473782	GMPR
chr10	6321319	6321868	Peak_190	550	10.0334	11.6686	60.9851	28.5714	0.468498	1.10882	0.519481	0.47	GENE	LOC399715	127369	MIR3155B	44087	PFKFB3
chr20	32377284	32377830	unique_Peak_2201	547	26.7559	17.5029	60.9851	28.5714	0.468498	1.1149	0.52233	0.55	GENE	ZNF341	21552	CHMP4B	121226	ACTL10
chr12	115371157	115371676	Peak_482	520	26.7559	11.6686	60.9851	28.5714	0.468498	1.17279	0.549451	0.48	TSS	TBX3	525170	TBX5	520780	TBX5-AS1
chr2	37995483	37996230	Peak_998	748	43.4783	22.1704	121.97	57.1429	0.468498	1.63062	0.763942	0.43	TSS	CDC42EP3	96515	CDC42EP3	298889	CYP1B1
chr10	104102669	104103203	unique_Peak_558	535	6.68896	11.6686	57.0758	26.7281	0.468291	1.06684	0.499591	0.41	GENE	GBF1	50930	NFKB2	59437	PSD
chrX	102911558	102912490	Peak_1861	933	25.641	11.6686	110.242	51.6129	0.468177	1.18159	0.553193	0.46	TTS	MORF4L2	30187	MORF4L2-AS1	26148	TCEAL1
chr17	41777852	41778364	unique_Peak_1552	513	23.4114	12.8355	53.1665	24.8848	0.468054	1.03638	0.485084	0.46	TSS	MEOX1	39177	MEOX1	52990	SOST
chr12	26427541	26428019	unique_Peak_874	479	22.2965	10.5018	53.1665	24.8848	0.468054	1.10995	0.519516	0.53	TTS	SSPN	149777	BHLHE41	60504	ITPR2
chr6	47102397	47102858	unique_Peak_3207	462	24.5262	12.8355	53.1665	24.8848	0.468054	1.15079	0.538632	0.45	TSS	GPR110	179953	GPR116	96640	TNFRSF21
chr5	1555074	1555929	Peak_1393	856	73.5786	26.8378	155.59	72.8111	0.467967	1.81764	0.850596	0.55	TTS	SDHAP3	31426	LPCAT1	42170	LOC728613
chr12	49260702	49261146	unique_Peak_900	445	4.45931	2.33372	49.2572	23.0415	0.467779	1.1069	0.517786	0.45	TSS	RND1	14967	DDX23	38198	CACNB3
chr5	118623316	118623968	Peak_1437	653	24.5262	11.6686	98.5145	46.0829	0.467779	1.50864	0.705711	0.36	GENE	TNFAIP8	67953	TNFAIP8	38820	DMXL1
chr19	45245091	45245677	Peak_942	587	27.8707	14.0023	94.6052	44.2396	0.467624	1.61167	0.753656	0.6	TSS	BCL3	35741	CBLC	31398	CEACAM16
chr5	153666622	153667193	Peak_1477	572	20.0669	18.6698	94.6052	44.2396	0.467624	1.65394	0.77342	0.43	GENE	GALNT10	158609	SAP30L	102421	FLJ38109
chr10	121282582	121282973	Peak_285	392	16.7224	7.00117	45.3479	21.1982	0.467456	1.15683	0.540769	0.54	GENE	RGS10	128104	BAG3	50200	TIAL1
chr15	23668226	23668633	Peak_614	408	7.80379	5.83431	41.4386	19.3548	0.467072	1.01565	0.474383	0.55	TTS	LOC653061	142024	MKRN3	138779	MIR4508
chr13	80614615	80615157	unique_Peak_1071	543	26.7559	9.33489	67.24	31.3364	0.466038	1.23831	0.577098	0.37	TTS	SPRY2	559520	NDFIP2-AS1	484674	NDFIP2
chr1	205253763	205254379	Peak_136	617	22.2965	11.6686	100.86	47.0046	0.466038	1.63468	0.761825	0.57	TTS	TMCC2	73344	DSTYK	17119	NUAK2
chr17	70417280	70417852	unique_Peak_1613	573	21.1817	4.66744	63.3307	29.4931	0.465699	1.10525	0.514714	0.54	GENE	LINC00673	743593	SSTR2	176613	LINC00511
chr1	192408365	192408929	unique_Peak_271	565	15.6076	33.839	63.3307	29.4931	0.465699	1.1209	0.522002	0.42	TTS	RGS21	136209	RGS1	253702	RGS18
chr18	7417672	7418225	unique_Peak_1665	554	12.2631	5.83431	63.3307	29.4931	0.465699	1.14315	0.532366	0.48	TSS	PTPRM	300136	LAMA1	185907	LRRC30
chr21	46726824	46727465	Peak_1211	642	18.9521	17.5029	93.0414	43.318	0.465577	1.44924	0.674735	0.62	TTS	LOC642852	19334	POFUT2	80667	ADARB1
chr9	107825912	107827284	Peak_1788	1373	60.2007	26.8378	275.215	128.111	0.465493	2.00448	0.933071	0.51	TSS	ABCA1	180330	SLC44A1	286553	LOC286367
chr8	22931974	22932510	Peak_1695	537	13.3779	5.83431	59.4214	27.6498	0.465317	1.10654	0.514893	0.52	GENE	LOC286059	5542	TNFRSF10B	54532	RHOBTB2
chr12	106682167	106682711	unique_Peak_987	545	8.91862	11.6686	55.5121	25.8065	0.46488	1.01857	0.473513	0.37	TSS	TCP11L2	40726	CKAP4	207748	LOC100287944
chr12	98746219	98746690	unique_Peak_974	472	14.4928	18.6698	55.5121	25.8065	0.46488	1.1761	0.546747	0.42	TTS	SLC9A7P1	162896	TMPO	132867	LOC643770
chr14	62020332	62021188	Peak_566	857	64.66	19.8366	158.718	73.7327	0.464552	1.85202	0.860358	0.46	TTS	PRKCH	16497	FLJ22447	192996	HIF1A-AS2
chr10	33444858	33445425	Peak_211	568	56.8562	9.33489	103.206	47.9263	0.464376	1.817	0.843772	0.4	TTS	NRP1	197849	ITGB1	41405	NRP1
chr5	172730793	172731377	Peak_1485	585	30.1003	16.3361	99.2963	46.0829	0.464095	1.69737	0.787743	0.54	TTS	STC2	68770	NKX2-5	139695	BNIP1
chr1	119822015	119822509	Peak_103	495	20.0669	8.16803	73.4949	34.1014	0.463996	1.48475	0.688917	0.42	TSS	HAO2	135291	HSD3B2	318062	LINC00622
chr15	70787079	70787696	Peak_642	618	43.4783	12.8355	146.99	68.2028	0.463996	2.37848	1.1036	0.5	TTS	UACA	397132	TLE3	336501	LARP6
chr13	110772829	110773284	Peak_535	456	20.0669	8.16803	47.6935	22.1198	0.463791	1.04591	0.485084	0.55	TTS	COL4A1	186574	COL4A2	381866	COL4A2-AS1
chr1	214578054	214578684	unique_Peak_314	631	27.8707	21.0035	69.5856	32.2581	0.463574	1.10278	0.511221	0.47	GENE	PTPN14	198162	CENPF	67892	SMYD2
chr12	66089247	66089845	Peak_459	599	21.1817	7.00117	135.262	62.6728	0.463344	2.25813	1.04629	0.44	TTS	RPSAP52	128693	HMGA2	228859	MSRB3
chr20	52509576	52510251	Peak_1139	676	27.8707	25.6709	109.461	50.6912	0.463101	1.61924	0.74987	0.42	TSS	SUMO1P1	310278	ZNF217	50165	BCAS1
chr17	41656978	41657410	unique_Peak_1550	433	12.2631	9.33489	43.7842	20.2765	0.463101	1.01118	0.468279	0.51	TSS	ETV4	33889	ETV4	55514	DHX8
chr1	200341243	200341624	unique_Peak_279	382	16.7224	3.50058	43.7842	20.2765	0.463101	1.14618	0.530798	0.4	GENE	C1orf98	367252	CAMSAP2	33986	ZNF281
chr14	68925555	68926214	Peak_575	660	43.4783	19.8366	105.551	48.8479	0.462789	1.59926	0.74012	0.46	GENE	RAD51B	642579	ZFYVE26	328487	ZFP36L1
chr10	99642135	99642693	unique_Peak_548	559	33.4448	21.0035	83.6591	38.7097	0.462707	1.49659	0.692481	0.55	GENE	CRTAC1	110658	SFRP5	11079	GOLGA7B
chr1	16123129	16123677	Peak_15	549	14.4928	12.8355	61.767	28.5714	0.462568	1.12508	0.520427	0.44	TTS	UQCRHL	50955	SPEN	10319	FBLIM1
chr17	60869353	60869899	unique_Peak_1591	547	25.641	26.8378	61.767	28.5714	0.462568	1.1292	0.52233	0.47	GENE	MARCH10,MIR548W	217271	TANC2	98664	MRC2
chr13	31318395	31318842	unique_Peak_1044	448	20.0669	3.50058	61.767	28.5714	0.462568	1.37873	0.637755	0.5	GENE	ALOX5AP	58724	LINC00398	84933	USPL1
chr1	221613472	221613676	unique_Peak_324	205	18.9521	2.33372	39.8749	18.4332	0.462275	1.94512	0.899179	0.41	TSS	C1orf140	1167731	RAB3GAP2	261189	DUSP10
chr12	104981938	104982864	Peak_472	927	47.9376	22.1704	173.573	80.1843	0.461963	1.87242	0.864987	0.46	GENE	CHST11	3009	MIR3922	214873	SLC41A2
chr11	125950099	125950630	unique_Peak_818	532	12.2631	9.33489	57.8577	26.7281	0.461963	1.08755	0.502408	0.52	TSS	CDON	131254	FAM118B	121624	RPUSD4
chr2	208199364	208199890	unique_Peak_2094	527	11.1483	10.5018	57.8577	26.7281	0.461963	1.09787	0.507175	0.49	TSS	KLF7	168047	KLF7	274211	METTL21A
chr4	84776161	84776630	unique_Peak_2721	470	30.1003	18.6698	57.8577	26.7281	0.461963	1.23101	0.568683	0.44	TTS	AGPAT9	370106	FAM175A	393467	MRPS18C
chr7	100769300	100770551	Peak_1667	1252	41.2486	30.3384	249.414	115.207	0.461913	1.99212	0.920187	0.55	GENE	SERPINE1	27760	AP1S1	35864	VGF
chr7	142506385	142507325	Peak_1683	941	53.5117	25.6709	129.789	59.9078	0.461579	1.37927	0.63664	0.5	TTS	PRSS3P2	45936	EPHB6	25477	PRSS2
chr3	57955412	57956015	unique_Peak_2501	604	32.33	17.5029	89.914	41.4747	0.46127	1.48864	0.686666	0.56	TSS	FLNB	267545	ABHD6	40820	SLMAP
chr1	206753044	206753570	unique_Peak_297	527	7.80379	11.6686	53.9484	24.8848	0.46127	1.02369	0.472197	0.54	GENE	RASSF5	55573	DYRK3	11666	EIF2D
chr1	113931194	113931668	unique_Peak_189	475	11.1483	5.83431	53.9484	24.8848	0.46127	1.13576	0.52389	0.48	TSS	MAGI3	182556	LOC643441	264089	LRIG2
chr11	19681593	19682101	unique_Peak_661	509	16.7224	9.33489	71.9312	33.1797	0.46127	1.41319	0.651861	0.51	GENE	NAV2	53033	NAV2	50632	LOC100126784
chr11	19744961	19745669	Peak_335	709	41.2486	19.8366	107.897	49.7696	0.46127	1.52182	0.701969	0.51	GENE	NAV2	9097	LOC100126784	36234	MIR4694
chr7	25068305	25068524	unique_Peak_3340	220	26.7559	1.16686	35.9656	16.5899	0.46127	1.6348	0.754085	0.4	TSS	OSBPL3	270776	DFNA5	89855	CYCS
chr6	37933687	37934250	unique_Peak_3180	564	28.9855	32.6721	86.0047	39.6313	0.460804	1.52491	0.702683	0.4	GENE	ZFAND3	268203	MDGA1	202258	BTBD9
chr14	54309585	54310115	unique_Peak_1133	531	28.9855	25.6709	86.0047	39.6313	0.460804	1.61967	0.746353	0.41	TTS	MIR5580	553822	CDKN3	106604	BMP4
chr17	3705554	3706135	unique_Peak_1467	582	22.2965	26.8378	68.0219	31.3364	0.460681	1.16876	0.538426	0.49	TSS	ITGAE	106147	P2RX5,P2RX5-TAX1BP3	4200	C17orf85
chr20	43965184	43965695	unique_Peak_2230	512	15.6076	16.3361	68.0219	31.3364	0.460681	1.32855	0.612039	0.57	GENE	SDC4	25137	SYS1	18976	RBPJL
chr2	110097525	110098016	unique_Peak_2009	492	18.9521	7.00117	68.0219	31.3364	0.460681	1.38256	0.636919	0.53	GENE	SH3RF3	167690	MIR4266	202603	SEPT10
chr3	30389031	30389502	unique_Peak_2461	472	18.9521	16.3361	50.0391	23.0415	0.460469	1.06015	0.488167	0.38	TSS	TGFBR2	1185224	STT3B	337381	RBMS3
chr11	130449870	130450867	Peak_428	998	57.971	23.3372	146.208	67.2811	0.460174	1.46501	0.674159	0.47	TTS	ADAMTS15	151830	ADAMTS8	295397	SNX19
chr6	169825219	169825416	Peak_1602	198	43.4783	2.33372	32.0563	14.7465	0.46002	1.619	0.744775	0.7	TTS	WDR27	171181	THBS2	278684	PHF10
chr20	49982149	49983648	Peak_1135	1500	91.4158	39.6733	491.009	225.806	0.459883	3.27339	1.50538	0.52	TTS	NFATC2	343224	KCNG1	86543	MIR3194
chr22	28065293	28065961	Peak_1230	669	23.4114	14.0023	78.1861	35.9447	0.459733	1.1687	0.53729	0.58	TTS	MN1	249736	TTC28-AS1	182029	PITPNB
chr14	100942510	100943299	Peak_603	790	33.4448	18.6698	156.372	71.8894	0.459733	1.97939	0.909992	0.5	GENE	WDR25	100225	WARS	60579	BEGAIN
chr17	39205260	39205817	Peak_771	558	16.7224	5.83431	60.2033	27.6498	0.459273	1.07891	0.495516	0.37	TSS	KRTAP2-1	7826	KRTAP1-1	5212	KRTAP2-2
chr2	120010421	120010958	unique_Peak_2028	538	23.4114	10.5018	60.2033	27.6498	0.459273	1.11902	0.513936	0.46	GENE	STEAP3	94219	C1QL2	49330	C2orf76
chr17	62403785	62404387	Peak_802	603	35.6745	3.50058	74.2768	34.1014	0.459112	1.23179	0.565529	0.55	GENE	PECAM1	57482	MILR1	69815	POLG2
chr5	148513830	148514819	Peak_1459	990	43.4783	18.6698	130.571	59.9078	0.458815	1.3189	0.60513	0.44	TSS	ABLIM3	71588	SH3TC2	239505	IL17B
chr7	51113333	51113850	unique_Peak_3376	518	39.019	17.5029	70.3675	32.2581	0.458423	1.35845	0.622743	0.5	GENE	COBL	252433	GRB10	502431	LOC100129427
chr22	26867415	26867938	Peak_1222	524	30.1003	2.33372	94.6052	43.318	0.457882	1.80544	0.826679	0.49	GENE	HPS4	12173	SRRD	20217	TFIP11
chr19	7455853	7456889	Peak_889	1037	49.0524	35.0058	191.556	87.5576	0.457086	1.84721	0.844336	0.5	TSS	ARHGEF18	48202	ARHGEF18	81351	LOC100128573
chr14	54718424	54719558	unique_Peak_1134	1135	56.8562	56.0093	139.171	63.5945	0.456951	1.22618	0.560304	0.46	TSS	CDKN3	257595	CGRRF1	174655	CNIH
chr14	85937957	85938537	Peak_596	581	41.2486	9.33489	100.86	46.0829	0.4569	1.73597	0.793166	0.41	TSS	FLRT2	1433874	LOC283585	2461110	GALC
chr22	46314768	46315334	Peak_1264	567	13.3779	8.16803	62.5489	28.5714	0.456786	1.10315	0.503905	0.66	TTS	WNT7B	87444	LOC730668	73864	ATXN10
chr15	39540376	39540808	Peak_618	433	17.8372	2.33372	62.5489	28.5714	0.456786	1.44455	0.659848	0.44	TSS	C15orf54	332687	THBS1	351639	FSIP1
chr6	45665383	45665820	unique_Peak_3204	438	25.641	23.3372	48.4754	22.1198	0.45631	1.10674	0.505019	0.48	TTS	RUNX2	319814	SUPT3H	200588	CLIC5
chr3	101647678	101648212	Peak_1312	535	17.8372	5.83431	72.7131	33.1797	0.45631	1.35912	0.620182	0.45	TSS	LOC152225	242382	RPL24	68076	NFKBIZ
[truncated: 530 more rows]

## Sheet: Sheet 2 Top 100
		The top 100 peaks as determined by the ratio of pSMAD1/5:SMAD3 tags
		Notes
		a The best gene OR the closest TSS gene within 10 kb OR the closest TTS gene within 10 kb were interrogated for differential gene expression in four published microarray/RNA-seq datasets.
		Y, Yes; N; No; Grey box, gene > 10 kb away from gene feature.
		Dataset T1, RNA-seq data of MDA-MB-231 cells treated ± TGF-β from Briones-Orta et al (2013) Cancer Res 73, 1800-1810.
		Dataset T2, microarray dataset of A549 cells treated ± TGF-β from Saito et al (2013) PLoS One 8, e56587.
		Dataset B1, microarray dataset of MDA-MB-231 cells treated ± BMP7 from Gronroos et al (2012) Mol Cell Biol 32, 2904-2916.
		Dataset B2, microarray dataset of E14Tg2a.IV cells treated ± BMP2 from Alarcon et al (2009) Cell 139, 757-769.
		The entries shown in red correspond to peaks that have been studied further in the paper.
							normalized tags														Regulation of gene expressiona
		chromosome	peak start	peak end	name	length	Untreated. SMAD3	Untreated. pSMAD1/5	TGFβ.SMAD3	TGFβ.pSMAD1/5	pSMAD1/5:SMAD3 tags	SMAD3 tags per 10 bp	pSMAD1/5 tags per 10 bp	%GC	feature	best gene(s)	closest TSS distance	closest TSS gene	closest TTS distance	closest TTS gene	best gene expression	closest TSS gene expression	closest TTS gene expression
		chr20	30191791	30192556	Peak_1096	766	24.5262	35.0058	106.333	342.857	3.22437	1.38816	4.47594	0.58	TSS	ID1	2815	MIR3193	34804	HM13	Y (B1, B2, T1, T2)
		chr6	19804514	19805581	Peak_1526	1068	32.33	33.839	100.078	348.387	3.48115	0.937062	3.26205	0.59	TSS	ID4	597089	E2F3	295887	MBOAT1	Y (B2)
		chr2	85999131	85999898	Peak_1026	768	25.641	19.8366	73.4949	238.71	3.24798	0.956965	3.1082	0.63	GENE	ATOH8	42738	LOC284950	66756	ST3GAL5	Y (B1)
		chr21	46739380	46740023	Peak_1213	644	15.6076	16.3361	85.2228	196.313	2.30353	1.32334	3.04834	0.62	TTS	LOC642852	31891	POFUT2	87599	COL18A1-AS2	N
		chr20	30196081	30196796	Peak_1097	716	15.6076	16.3361	75.0586	203.687	2.7137	1.04831	2.84479	0.63	TTS	MIR3193	29252	COX4I2	2122	ID1	N		Y (B1, B2, T1, T2)
		chr1	23888633	23889195	Peak_35	563	17.8372	17.5029	21.1102	157.604	7.46575	0.37496	2.79936	0.5	TSS	ID3	31202	E2F2	190584	C1orf213	Y (B1, B2, T1)
		chr11	111749717	111750348	Peak_402	632	28.9855	16.3361	44.5661	164.977	3.70185	0.705159	2.61039	0.57	GENE	C11orf1,FDXACB1	7728	ALG9	29317	CRYAB	Y (FDXACB11 - T1)
		chr20	30198257	30198927	Peak_1098	671	41.2486	31.5053	103.206	159.447	1.54494	1.53809	2.37626	0.59	TTS	MIR3193	27098	COX4I2	4275	ID1	N		Y (B1, B2, T1, T2)
		chr11	102217285	102217804	Peak_400	520	25.641	17.5029	53.9484	121.659	2.2551	1.03747	2.3396	0.51	TSS	BIRC2	560	BIRC2	7410	BIRC3	N	N	Y (B1, T2)
		chr5	95048028	95048592	Peak_1434	565	24.5262	18.6698	91.4777	131.797	1.44076	1.61907	2.33269	0.45	TSS	RHOBTB3	29596	SPATA9	55461	RFESD	Y (B1, T2)
		chr1	23884773	23885237	Peak_34	465	14.4928	7.00117	25.8014	101.382	3.92934	0.554869	2.18027	0.62	GENE	ID3	27293	E2F2	186675	C1orf213	Y (B1, B2, T1)
		chr9	86087158	86087603	Peak_1777	446	11.1483	7.00117	35.9656	92.1659	2.56261	0.806404	2.0665	0.45	GENE	FRMD3	4724	FRMD3	187497	UBQLN1	N	N
		chr10	6264300	6264712	Peak_189	413	7.80379	2.33372	23.4558	76.4977	3.26135	0.567938	1.85224	0.51	GENE	PFKFB3	55143	LOC399715	70266	MIR3155A	N
		chr4	190643332	190644236	unique_Peak_2820	905	46.8227	175.029	107.115	166.82	1.5574	1.18359	1.84332	0.55	TSS	FRG1	345082	DUX2	247440	HSP90AA4P	N
		chr10	73099649	73100288	Peak_242	640	16.7224	8.16803	77.4042	112.442	1.45266	1.20944	1.75691	0.56	GENE	SLC29A3	56722	CDH23	37334	UNC5B	Y (B1, T1)
		chr11	47968421	47969104	Peak_347	684	21.1817	19.8366	86.0047	118.894	1.38241	1.25738	1.73822	0.5	TSS	PTPRJ	98706	NUP160	358017	FAM180B	Y (T1)
		chr6	68590948	68591512	Peak_1576	565	17.8372	10.5018	26.5833	97.6959	3.67509	0.4705	1.72913	0.47	TSS	BAI3	1985217	COL19A1	1794410	LMBRD1	N
		chr10	71120408	71120898	Peak_238	491	14.4928	14.0023	60.2033	82.9493	1.37782	1.22614	1.6894	0.56	GENE	HK1	90572	TSPAN15	43304	TACR2	Y (T1)
		chr9	137305661	137306076	Peak_1840	416	10.0334	15.1692	36.7475	68.2028	1.85599	0.883352	1.63949	0.59	GENE	RXRA	227783	COL5A1	34551	MIR4669	N
		chr20	1382770	1383289	Peak_1077	520	21.1817	11.6686	58.6396	84.7926	1.446	1.12768	1.63063	0.47	TSS	FKBP1A	73151	SDCBP2	23651	SDCBP2-AS1	Y (T1)
		chr19	47693536	47694100	Peak_948	565	23.4114	21.0035	50.821	91.2442	1.79541	0.899486	1.61494	0.51	GENE	SAE1	36380	MIR3190	30260	BBC3	N
		chr17	16764477	16764820	Peak_739	344	14.4928	7.00117	21.1102	55.2995	2.61956	0.61367	1.60754	0.57	TSS	KRT16P2	181425	MPRIP	56830	USP32P1	N
		chr19	8635735	8636299	Peak_892	565	20.0669	21.0035	51.6028	90.3226	1.75034	0.913324	1.59863	0.56	GENE	MYO1F	56969	ZNF414	9108	ADAMTS10	N		N
		chr2	85968771	85970011	Peak_1025	1241	47.9376	40.8401	121.188	198.157	1.63511	0.976539	1.59675	0.55	TSS	ATOH8	72861	LOC284950	43516	GNLY	Y (B1)
		chr9	123342267	123342786	Peak_1798	520	8.91862	11.6686	17.2009	81.106	4.71521	0.330787	1.55973	0.57	GENE	CDK5RAP2	213248	LOC100288842	20669	MEGF9	N
		chr20	30160436	30161082	Peak_1095	647	30.1003	5.83431	69.5856	100.461	1.4437	1.07551	1.55272	0.66	GENE	HM13-AS1	32326	ID1	3389	HM13	N		N
		chr7	132186744	132187234	Peak_1681	491	14.4928	14.0023	57.0758	75.576	1.32413	1.16244	1.53923	0.55	GENE	PLXNA4	146563	FLJ40288	282633	CHCHD3	Y (T1)
		chr14	102783174	102783534	Peak_605	361	14.4928	5.83431	21.1102	55.2995	2.61956	0.584771	1.53184	0.59	TSS	ZNF839	2280	ZNF839	31264	CINP	N	N
		chr15	66994384	66994794	Peak_634	411	11.1483	7.00117	36.7475	62.6728	1.7055	0.894099	1.52489	0.67	GENE	SMAD6	6340	SMAD6	152767	ZWILCH	Y (B1, B2, T2)
		chr17	16917920	16918379	Peak_742	460	18.9521	15.1692	39.8749	68.2028	1.71042	0.866846	1.48267	0.56	TSS	MPRIP	42748	TNFRSF13B	186159	PLD6	N
		chr9	124734660	124735096	Peak_1799	437	4.45931	10.5018	20.3284	64.5161	3.1737	0.46518	1.47634	0.51	GENE	TTLL11	187311	MORN5	16311	TTLL11	Y (T1)
		chr5	68855885	68856182	unique_Peak_2889	298	8.91862	30.3384	22.674	43.318	1.91047	0.760871	1.45362	0.67	GENE	GTF2H2C,GTF2H2D	190194	TAF9	2103	OCLN	N		N
		chr5	159538	159940	Peak_1390	403	7.80379	14.0023	26.5833	58.0645	2.18425	0.659634	1.44081	0.51	GENE	PLEKHG4B	31886	LRRC14B	45135	CCDC127	Y (T1)
		chr7	157202097	157202547	Peak_1688	451	7.80379	10.5018	21.8921	64.5161	2.947	0.485412	1.43051	0.6	GENE	DNAJB6	398975	MNX1	23304	DNAJB6	Y (T1)
		chr1	12633823	12634242	unique_Peak_37	420	8.91862	18.6698	25.8014	59.9078	2.32188	0.614319	1.42638	0.47	GENE	DHRS3	70533	AADACL4	61935	VPS13D	Y (T1)
		chr9	136010546	136011002	unique_Peak_3813	457	22.2965	14.0023	39.093	64.5161	1.65032	0.855428	1.41173	0.63	GENE	RALGDS	14213	RALGDS	17565	GBGT1	Y (T1)
		chr4	41360532	41361017	Peak_1371	486	12.2631	9.33489	22.674	68.2028	3.00798	0.466542	1.40335	0.48	TSS	LIMCH1	144140	APBB2	90329	UCHL1	N
		chr6	41438173	41438634	Peak_1552	462	10.0334	11.6686	46.1298	64.5161	1.39858	0.99848	1.39645	0.7	TSS	FOXP4	128057	MIR4641	119779	NCR2	Y (T1)
		chr6	28048499	28049050	unique_Peak_3146	552	41.2486	42.007	57.8577	76.4977	1.32217	1.04815	1.38583	0.55	GENE	ZNF165	9810	ZSCAN12P1	122815	OR2B6	N	N
		chr13	27557159	27557452	Peak_510	294	7.80379	2.33372	19.5465	40.553	2.07469	0.664848	1.37935	0.43	TTS	USP12	222384	GPR12	294224	WASF3	N
		chr7	101372587	101373229	Peak_1669	643	15.6076	5.83431	57.0758	85.7143	1.50176	0.887649	1.33304	0.56	TSS	CUX1	86379	CUX1	170604	EMID2	N
		chr17	18935811	18936253	Peak_747	443	11.1483	2.33372	35.1837	57.1429	1.62413	0.794215	1.28991	0.66	GENE	GRAP	27972	FAM83G	12028	SLC5A10	N
		chr20	30190605	30191037	unique_Peak_2195	433	17.8372	12.8355	32.0563	54.3779	1.69632	0.74033	1.25584	0.48	TSS	ID1	4167	MIR3193	33451	HM13	Y (B1, B2, T1, T2)
		chr19	13283228	13283800	Peak_911	573	24.5262	17.5029	38.3112	71.8894	1.87646	0.668607	1.25461	0.56	TTS	IER2	22527	STX10	31553	NACC1	Y (T1, T2)
		chr17	19044904	19045360	Peak_751	457	13.3779	8.16803	33.62	57.1429	1.69967	0.735668	1.25039	0.66	GENE	GRAPL	94796	GRAP	121128	SLC5A10	N
		chr11	125985006	125985427	unique_Peak_820	422	17.8372	21.0035	19.5465	52.5346	2.68767	0.463188	1.24489	0.58	TSS	CDON	96402	FAM118B	86772	RPUSD4	N
		chr9	86115330	86115766	Peak_1778	437	11.1483	15.1692	39.8749	54.3779	1.36371	0.912469	1.24435	0.41	GENE	FRMD3	32891	FRMD3	159329	UBQLN1	N
		chr12	82752000	82752412	unique_Peak_952	413	14.4928	15.1692	23.4558	50.6912	2.16114	0.567938	1.22739	0.61	GENE	CCDC59,METTL25	328727	TMTC2	1102624	ACSS3	N
		chr6	36842333	36842836	unique_Peak_3168	504	22.2965	51.3419	46.1298	61.7512	1.33864	0.915274	1.22522	0.61	GENE	PPIL1	11055	C6orf89	93332	MTCH1	N
		chr7	44007811	44008038	unique_Peak_3357	228	10.0334	7.00117	14.0735	27.6498	1.96467	0.617259	1.21271	0.64	GENE	POLR2J4	32564	SPDYE1	12190	UBE2D4	N
		chr11	27955565	27955887	unique_Peak_668	323	8.91862	14.0023	16.4191	38.7097	2.3576	0.508331	1.19844	0.52	TTS	KIF18A	122635	MIR610	236008	BDNF-AS	Y (T1)
		chr6	158826437	158826867	unique_Peak_3276	431	14.4928	7.00117	28.147	51.6129	1.83369	0.653062	1.19752	0.49	GENE	TULP4	130815	TMEM181	206276	GTF2H5	N
		chr11	130305601	130305919	unique_Peak_835	319	15.6076	9.33489	23.4558	37.788	1.61103	0.735292	1.18458	0.45	TSS	ADAMTS8	13108	ADAMTS15	225503	ST14	N
		chr20	19957413	19958068	Peak_1090	656	28.9855	15.1692	58.6396	77.4194	1.32026	0.893896	1.18017	0.48	GENE	RIN2	40193	NAA20	57271	CRNKL1	N
		chr2	65086490	65086831	unique_Peak_1960	342	12.2631	3.50058	22.674	39.6313	1.74788	0.662981	1.15881	0.64	TTS	LOC400958	128918	SLC1A4	227327	RAB1A	N
		chr2	100423268	100423721	Peak_1033	454	12.2631	10.5018	38.3112	52.5346	1.37126	0.843859	1.15715	0.44	GENE	AFF3	317015	REV1	406767	EIF5B	N
		chr9	99181637	99181836	unique_Peak_3730	200	10.0334	3.50058	7.81861	23.0415	2.947	0.39093	1.15207	0.61	TSS	ZNF367	30677	HABP4	80658	CDC14B	N
		chr10	33445958	33446477	Peak_212	520	13.3779	15.1692	33.62	59.9078	1.78191	0.646539	1.15207	0.43	TTS	NRP1	198925	ITGB1	40329	NRP1	N
		chr5	169398111	169398439	unique_Peak_3036	329	13.3779	9.33489	26.5833	37.788	1.4215	0.808002	1.14857	0.49	GENE	DOCK2,FAM196B	57216	MIR378E	276812	LCP2	Y (DOCK2 - T1, T2; FAM193B1 - T1)
		chr17	79767184	79767544	unique_Peak_1651	361	11.1483	2.33372	28.9289	40.553	1.40182	0.801353	1.12335	0.62	GENE	GCGR	82234	ANAPC11	12928	FAM195B	N
		chr4	37473464	37473878	Peak_1366	415	10.0334	7.00117	34.4019	46.0829	1.33955	0.828961	1.11043	0.47	GENE	C4orf19	112183	C4orf19	22584	KIAA1239	Y (T2)
		chr1	33938096	33938361	unique_Peak_92	266	5.57414	5.83431	12.5098	29.4931	2.3576	0.470292	1.10876	0.65	GENE	ZSCAN20	97035	PHC2	41380	CSMD2	N
		chr14	24299447	24299737	unique_Peak_1113	291	6.68896	15.1692	18.7647	32.2581	1.71909	0.644834	1.10852	0.36	TTS	DHRS4-AS1	123372	DHRS4	184744	DHRS2	N
		chr15	74753491	74753881	Peak_651	391	14.4928	5.83431	13.2916	43.318	3.25904	0.339939	1.10788	0.6	GENE	LOC440288,UBL7	27387	SEMA7A	99304	LOC729739	N
		chr14	101159191	101159894	Peak_604	704	40.1338	22.1704	59.4214	77.4194	1.30289	0.844054	1.09971	0.61	TTS	LINC00523	33659	DLK1	162903	WDR25	N
		chr5	141825611	141825937	unique_Peak_2979	327	13.3779	8.16803	27.3651	35.9447	1.31352	0.836854	1.09923	0.47	TSS	SPRY4	324517	ARHGAP26	145968	FGF1	N
		chr6	68599141	68599454	unique_Peak_3225	314	11.1483	12.8355	11.7279	34.1014	2.90771	0.3735	1.08603	0.46	TSS	BAI3	1977150	COL19A1	1786343	LMBRD1	N
		chr11	121560057	121560370	Peak_407	314	6.68896	5.83431	12.5098	34.1014	2.72598	0.3984	1.08603	0.47	TTS	SORL1	966184	UBASH3B	376095	SC5DL	Y (T1)
		chr20	30193000	30193247	unique_Peak_2196	248	12.2631	4.66744	17.2009	26.7281	1.55388	0.693586	1.07775	0.57	GENE	ID1	1865	MIR3193	35754	HM13	Y (B1, B2, T1, T2)
		chr20	48319502	48319809	unique_Peak_2246	308	13.3779	3.50058	9.38233	33.1797	3.53641	0.304621	1.07726	0.45	GENE	B4GALT5	109594	SLC9A8	200273	SPATA2	N
		chr1	222131405	222131721	unique_Peak_327	317	8.91862	12.8355	14.8554	34.1014	2.29556	0.468623	1.07575	0.41	TSS	DUSP10	220761	DUSP10	564038	HHIPL2	Y (B1, T2)
		chr6	19731551	19731809	unique_Peak_3128	259	8.91862	3.50058	11.7279	27.6498	2.3576	0.452815	1.06756	0.43	TSS	ID4	670456	E2F3	369254	MBOAT1	Y (B2)
		chr4	40058921	40059231	Peak_1367	311	4.45931	7.00117	17.9828	33.1797	1.84508	0.578225	1.06687	0.6	GENE	N4BP2	257	LOC344967	274666	UBE2K	Y (B2)	N
		chr10	47151364	47151605	unique_Peak_467	242	8.91862	4.66744	15.6372	25.8065	1.65032	0.646166	1.06638	0.7	GENE	LOC643650	17649	LOC728643	6499	ANXA8	N		Y (T1, T2)
		chr22	43143804	43144426	Peak_1257	623	8.91862	10.5018	24.2377	66.3594	2.73786	0.389048	1.06516	0.5	TSS	A4GALT	98710	CYB5R3	48416	ARFGAP3	N
		chr17	42092257	42092551	unique_Peak_1554	295	20.0669	15.1692	16.4191	31.3364	1.90854	0.556579	1.06225	0.54	GENE	TMEM101	10567	PYY	5968	NAGS	N		N
		chr21	46367807	46368075	unique_Peak_2339	269	8.91862	5.83431	20.3284	28.5714	1.40549	0.755702	1.06213	0.66	GENE	FAM207A	8113	C21orf67	18346	ITGB2-AS1	N	N
		chr10	48277719	48278022	unique_Peak_471	304	13.3779	4.66744	10.1642	32.2581	3.1737	0.334348	1.06112	0.68	TTS	ANXA8	77218	ZNF488	6508	ANXA8L1	Y (T1, T2)
		chr11	102216607	102217033	unique_Peak_790	427	18.9521	17.5029	35.9656	45.1613	1.25568	0.842286	1.05764	0.44	TSS	BIRC2	1284	BIRC2	6685	BIRC3	N	N	Y (B1, T2)
		chr1	15743948	15744270	unique_Peak_42	323	15.6076	17.5029	16.4191	34.1014	2.07694	0.508331	1.05577	0.58	GENE	EFHD2	20828	CTRC	19487	FHAD1	Y (T1, T2)
		chr4	15756940	15757262	unique_Peak_2679	323	15.6076	7.00117	20.3284	34.1014	1.67753	0.629362	1.05577	0.41	TSS	CD38	100066	FBXL5	23305	BST1	Y (T2)
		chr18	8797274	8797641	unique_Peak_1668	368	10.0334	10.5018	23.4558	38.7097	1.65032	0.637387	1.05189	0.44	GENE	SOGA2	305170	NDUFV2	158078	RAB12	N
		chr16	27413387	27413738	Peak_679	352	6.68896	2.33372	21.1102	36.8664	1.74637	0.599723	1.04734	0.66	GENE	IL21R	25016	IL21R	37464	IL4R	N
		chr9	134422086	134422314	unique_Peak_3804	229	4.45931	5.83431	14.8554	23.9631	1.6131	0.648705	1.04643	0.59	TSS	UCK1	270294	FAM78A	23007	POMT1	N
		chr11	43665524	43665922	unique_Peak_695	399	5.57414	12.8355	16.4191	41.4747	2.526	0.411506	1.03947	0.55	TSS	HSD17B12	236633	ALKBH3	62690	MIR129-2	N
		chr10	44353035	44353373	unique_Peak_461	339	20.0669	11.6686	26.5833	35.023	1.31748	0.784167	1.03313	0.44	TSS	LOC100506835	51547	LOC283033	7134	LINC00619	N		N
		chr12	93985284	93985542	Peak_470	259	11.1483	1.16686	17.2009	26.7281	1.55388	0.664129	1.03197	0.62	TTS	SOCS2	20239	SOCS2-AS1	87865	MRPL42	Y (T1)
		chr19	37960002	37960359	Peak_931	358	6.68896	8.16803	8.60047	36.8664	4.28655	0.240237	1.02979	0.65	GENE	ZNF570	1842	ZNF569	76215	ZNF527	N	N
		chr1	153950104	153950301	unique_Peak_230	198	4.45931	2.33372	6.25489	20.2765	3.24171	0.315903	1.02407	0.61	GENE	JTB	10015	SLC39A1	3363	CREB3L4	N		Y (T1)
		chr2	110863752	110864076	unique_Peak_2011	325	12.2631	10.5018	24.2377	33.1797	1.36893	0.745775	1.02091	0.46	GENE	MALL	19814	MIR4436B2	16999	NPHP1	Y (T2)
		chr4	7829978	7830331	Peak_1363	354	7.80379	9.33489	26.5833	35.9447	1.35216	0.75094	1.01539	0.51	GENE	AFAP1	370905	SH3TC1	49501	AFAP1-AS1	N
		chr6	19814580	19814788	unique_Peak_3129	209	3.34448	2.33372	8.60047	21.1982	2.46477	0.411506	1.01427	0.41	TSS	ID4	587452	E2F3	286250	MBOAT1	Y (B2)
		chr12	123579315	123579597	unique_Peak_1015	283	15.6076	8.16803	18.7647	28.5714	1.52262	0.663062	1.00959	0.47	GENE	PITPNM2	84181	MIR4304	10165	LOC100507091	N
		chr1	95632937	95633411	Peak_94	475	12.2631	12.8355	35.9656	47.9263	1.33256	0.75717	1.00897	0.48	GENE	TMEM56,TMEM56-RWDD3	66536	RWDD3	204348	LOC729970	N
		chr11	75479369	75479789	unique_Peak_762	421	10.0334	3.50058	10.9461	42.3963	3.87321	0.260001	1.00704	0.68	GENE	DGAT2,LOC283214	46632	UVRAG	37248	MOGAT2	N
		chr14	59734769	59735061	unique_Peak_1140	293	15.6076	2.33372	21.8921	29.4931	1.3472	0.747171	1.00659	0.44	GENE	DAAM1	216245	JKAMP	195324	GPR135	Y (T2)
		chr20	48809339	48809696	unique_Peak_2247	358	13.3779	16.3361	24.2377	35.9447	1.48301	0.67703	1.00404	0.61	TTS	CEBPB	39183	TMEM189	204098	SNAI1	N
		chr9	35103047	35103248	unique_Peak_3675	202	12.2631	8.16803	7.81861	20.2765	2.59336	0.38706	1.00379	0.65	GENE	STOML2	6550	PIGO	970	FAM214B	N	N	N
		chr3	186500974	186501267	unique_Peak_2608	294	5.57414	8.16803	23.4558	29.4931	1.25739	0.797817	1.00317	0.59	TSS	EIF4A2	1464	SNORD2	6561	RFC4	N	N	N
		chr16	27234327	27234694	Peak_678	368	5.57414	5.83431	14.0735	36.8664	2.61956	0.382432	1.0018	0.56	TTS	KDM8	45015	FLJ21408	1804	NSMCE1	N		N

## Sheet: Sheet 3 Notes
	Enrichment of ChIP-Seq peaks on TGF-β regulated genes
	MDA-MB-231 cells were treated with TGF-β for 1 or 24 h and assessed for differential gene expression relative to untreated cells by RNA-seq (Briones-Orta et al (2013) Cancer Res 73, 1800-1810). 3780 out of 25502 genes were found to be differentially regulated, using a cut off of a fold change > 1.5 or < 0.75. The top 100 peaks of the ChIP-seq analysis were around 115 putative target genes withing…
	Enrichment of ChIP-Seq peaks on BMP regulated genes
	MDA-MB-231 cells were treated with BMP7 for 1 or 6 h and probed for differential gene expression relative to untreated cells on the Affymetrix GeneChip Human Exon 1.0 ST arrays (Gronroos et al (2012) Mol Cell Biol 32, 2904-2916). 60 out of 21260 genes were found to be differentially regulated, using a cut off of a fold change > 1.5. The top 100 peaks of the ChIP-seq analysis were around 115 putat…
