# Supplementary material for: TGF-β uses a novel mode of receptor activation to phosphorylate SMAD1/5 and induce epithelial-to-mesenchymal transition
Source: eLife. 2018 Jan 29;7:e31756. doi: 10.7554/eLife.31756 (PMC5832415; doi:10.7554/eLife.31756)
Supplement: Figure 5—source data 2. [file elife-31756-fig5-data2.xlsx]

## Sheet: ID1_upstream
	pSmad1		Smad3		Beads
	Mean	S.D.	Mean	S.D.	Mean	S.D.
Un	1.3	0.0407132	1.83	0.130884	0.02	0.0161809
TGFb_1hr	5.84	0.487434	2.77	0.0800528
TGFb_8hr	2.15	0.181918	1.78	0.499559
BMP4_1hr	9.61	0.834203
BMP4_8hr	15.55	1.12887

## Sheet: ID1_downstream 1
	pSmad1		Smad3		Beads
	Mean	S.D.	Mean	S.D.	Mean	S.D.
Un	0.55	0.123795	1.18	0.196336	0.05	0.0188677
TGFb_1hr	1.33	0.0817046	1.37	0.0690394
TGFb_8hr	0.81	0.229085	1.27	0.227348
BMP4_1hr	3.5	0.422531
BMP4_8hr	4.95	0.695299

## Sheet: ID3_upstream
	pSmad1		Smad3		Beads
	Mean	S.D.	Mean	S.D.	Mean	S.D.
Un	0.98	0.173949	1.38	0.0538525	0.04	0.000965712
TGFb_1hr	7.05	0.717758	1.13	0.0624425
TGFb_8hr	1.77	0.254167	1.09	0.532461
BMP4_1hr	5.74	0.438548
BMP4_8hr	12.11	0.798064

## Sheet: JUNB_upstream
	pSmad1		Smad3		Beads
	Mean	S.D.	Mean	S.D.	Mean	S.D.
Un	0.85	0.0923738	2.2	0.49695	0.06	0.011932
TGFb_1hr	16.08	1.02938	20.99	1.90962
TGFb_8hr	5.84	1.30895	22.13	0.213601
BMP4_1hr	3.65	0.450042
BMP4_8hr	2.49	0.31998
