# Supplementary material for: TGF-β uses a novel mode of receptor activation to phosphorylate SMAD1/5 and induce epithelial-to-mesenchymal transition
Source: eLife. 2018 Jan 29;7:e31756. doi: 10.7554/eLife.31756 (PMC5832415; doi:10.7554/eLife.31756)
Supplement: Figure 5—figure supplement 1—source data 1. [file elife-31756-fig5-figsupp1-data1.xlsx]

## Sheet: ID4_upstream
	pSmad1		Smad3		Beads
	Mean	S.D.	Mean	S.D.	Mean	S.D.
Un	0.22	0.10901	0.37	0.100542	0.02	0.00124593
TGFb_1hr	8.75	0.574714	1.45	0.229524
TGFb_8hr	2.16	0.769889	1.3	0.491419
BMP4_1hr	13.16	2.99921
BMP4_8hr	26.73	1.45651

## Sheet: ATOH8
	pSmad1		Smad3		Beads
	Mean	S.D.	Mean	S.D.	Mean	S.D.
Un	0.43	0.121702	0.4	0.295269	0	0.00240973
TGFb_1hr	3.01	0.835068	1.06	0.321508
TGFb_8hr	0.84	0.112629	0.64	0.0423886
BMP4_1hr	4.2	2.40919
BMP4_8hr	4.71	0.799813

## Sheet: PMEPA1_upstream_1
	pSmad1		Smad3		Beads
	Mean	S.D.	Mean	S.D.	Mean	S.D.
Un	0.41	0.0431538	0.31	0.183258	0.01	0.00488718
TGFb_1hr	1.65	0.552296	2.42	0.302724
TGFb_8hr	1.04	0.134875	2.28	0.111053
BMP4_1hr	1.03	0.386076
BMP4_8hr	1.75	0.173299
