# Supplementary material for: TGF-β uses a novel mode of receptor activation to phosphorylate SMAD1/5 and induce epithelial-to-mesenchymal transition
Source: eLife. 2018 Jan 29;7:e31756. doi: 10.7554/eLife.31756 (PMC5832415; doi:10.7554/eLife.31756)
Supplement: Figure 5—figure supplement 1—source data 2. [file elife-31756-fig5-figsupp1-data2.xlsx]

## Sheet: ID1_upstream
	pSmad1		Smad3		Beads
	Mean	S.D.	Mean	S.D.	Mean	S.D.
Un	3.05	0.105081	0.92	0.121858	0	0.00358841
TGFb	7.21	0.937804	1.74	0.0260234
BMP4	6.32	0.39761

## Sheet: ID1_downstream 1
	pSmad1		Smad3		Beads
	Mean	S.D.	Mean	S.D.	Mean	S.D.
Un	0.6	0.250125	0.36	0.124522	0.01
TGFb	3.49	0.551558	1.45	0.0652556
BMP4	2.27	0.247234

## Sheet: ID4_upstream
	pSmad1		Smad3		Beads
	Mean	S.D.	Mean	S.D.	Mean	S.D.
Un	9.7	3.42789	0.84	0.276346	0.02	0.0181451
TGFb	34.42	2.12248	4.56	0.24672
BMP4	12.61	0.197743

## Sheet: JUNB
	pSmad1		Smad3		Beads
	Mean	S.D.	Mean	S.D.	Mean	S.D.
Un	0.41	0.229061	0.58	0.277787	0.01
TGFb	1.25	0.224496	1.63	0.244768
BMP4	0.37	0.0789843
