# Supplementary material for: TGF-β uses a novel mode of receptor activation to phosphorylate SMAD1/5 and induce epithelial-to-mesenchymal transition
Source: eLife. 2018 Jan 29;7:e31756. doi: 10.7554/eLife.31756 (PMC5832415; doi:10.7554/eLife.31756)
Supplement: Figure 5—figure supplement 2—source data 1. [file elife-31756-fig5-figsupp2-data1.xlsx]

## Sheet: ID1
	Un			T_1h			B_1hr
	R1	R2	R3	R1	R2	R3	R1	R2	R3
NT	1	1	1	14.1404	15.5366	18.2733	20.8544	33.4709	30.9441
siS3	1.10676	1.53631	1.39392	17.189	24.2827	20.6074	23.0512	33.2687	39.4931
siS4	1.07869	1.29993	1.33895	3.80875	4.68106	4.4159	10.1685	15.1982	12.6192
siS1/5	0.458147	0.600263	0.595394	5.87095	7.78528	6.61585	6.02894	12.9903	8.77499

## Sheet: ID3
	Un			T_1h			B_1hr
	R1	R2	R3	R1	R2	R3	R1	R2	R3
NT	1	1	1	8.40209	8.98331	7.43522	45.9666	48.175	35.2026
siS3	3.13639	3.26362	2.75156	24.7952	25.3634	19.2467	53.7829	51.5889	41.2826
siS4	1.73749	1.89938	1.43029	2.93063	3.07216	2.35039	20.8161	23.07	12.7082
siS1/5	0.664638	0.694491	0.567003	3.14107	3.46126	2.18475	15.1887	19.2982	9.67986

## Sheet: JUNB
	Un			T_1h			B_1hr
	R1	R2	R3	R1	R2	R3	R1	R2	R3
NT	1	1	1	10.8306	11.7148	7.58026	2.05582	1.92978	1.57073
siS3	0.874708	0.852479	0.778386	5.20742	5.77115	3.66656	1.91342	1.68433	1.66352
siS4	0.843621	0.979526	1.04252	3.55062	3.40791	2.38149	1.23688	1.23666	1.07012
siS1/5	1.08826	1.05171	1.13797	6.04544	10.1669	5.59917	1.47562	1.55866	1.49334
