# Supplementary material for: TGF-β uses a novel mode of receptor activation to phosphorylate SMAD1/5 and induce epithelial-to-mesenchymal transition
Source: eLife. 2018 Jan 29;7:e31756. doi: 10.7554/eLife.31756 (PMC5832415; doi:10.7554/eLife.31756)
Supplement: Figure 5—figure supplement 2—source data 2. [file elife-31756-fig5-figsupp2-data2.xlsx]

## Sheet: ID1
	MDA-MB-231
	R1	R2	R3
Un	1	1	1
T	19.7333	16.55	14.36
T+0.25µM SB	8.48734	5.41	3.76
T+10µM SB	1.611	1.37	1.03
T+0.25µM SB+1µM LDN	4.28151	3.8	2.71
T+10µM SB+1µM LDN	1.14963	1.55	0.9
T+1µM LDN	14.1195	11.53	4.7
B	60.8912	59.22	25.43
B+1µM LDN	1.50193	2.27	1.67

## Sheet: ID3
	MDA-MB-231
	R1	R2	R3
Un	1	1	1
T	11.1909	13.09	12.93
T+0.25µM SB	3.98717	2.8	1.89
T+10µM SB	1.14273	0.89	0.92
T+0.25µM SB+1µM LDN	1.91111	1.54	1.57
T+10µM SB+1µM LDN	1.07933	1.04	0.89
T+1µM LDN	6.77132	4.53	2.41
B	73.207	70.31	39.79
B+1µM LDN	1.16622	0.94	1.16

## Sheet: JUNB
	MDA-MB-231
	R1	R2	R3
Un	1	1	1
T	8.33175	7.03	5.87
T+0.25µM SB	6.77048	6.69	4.45
T+10µM SB	1.50204	1.29	1.2
T+0.25µM SB+1µM LDN	5.87542	5.66	5.93
T+10µM SB+1µM LDN	1.87061	1.91	1.42
T+1µM LDN	12.3333	11.84	7.38
B	4.64173	11.47	3.15
B+1µM LDN	1.57619	1.69	1.25
