# Supplementary material for: TGF-β uses a novel mode of receptor activation to phosphorylate SMAD1/5 and induce epithelial-to-mesenchymal transition
Source: eLife. 2018 Jan 29;7:e31756. doi: 10.7554/eLife.31756 (PMC5832415; doi:10.7554/eLife.31756)
Supplement: Figure 5—figure supplement 2—source data 3. [file elife-31756-fig5-figsupp2-data3.xlsx]

## Sheet: ID1
	NMuMG
	R1	R2	R3
Un	1	1	1
T	2.05	2.4	2.57
T+0.125µM SB	1.65	2.03	2.2
T+10µM SB	0.43	0.79	0.88
T+0.125µM SB+1µM LDN	0.91	0.98	1.41
T+10µM SB+1µM LDN	0.3	0.33	0.41
T+1µM LDN	1.54	1.19	1.89
B	3.5	3.69	4.34
B+1µM LDN	0.73	0.36	0.37

## Sheet: ID3
	NMuMG
	R1	R2	R3
Un	1	1	1
T	1.46	1.59	1.8
T+0.125µM SB	1.24	1.17	1.43
T+10µM SB	0.52	0.65	0.94
T+0.125µM SB+1µM LDN	0.4	0.53	0.79
T+10µM SB+1µM LDN	0.34	0.3	0.42
T+1µM LDN	0.89	1.06	1.35
B	5.13	7.28	7.93
B+1µM LDN	0.4	0.43	0.43

## Sheet: JUNB
	NMuMG
	R1	R2	R3
Un	1	1
T	5.43	5.11
T+0.125µM SB	5.18	4.96
T+10µM SB	1	0.84
T+0.125µM SB+1µM LDN	4.54	4.71
T+10µM SB+1µM LDN	1.2	0.79
T+1µM LDN	5.2	5.01
B	3.73	2.93
B+1µM LDN	0.77	0.72
