# Supplementary material for: TGF-β uses a novel mode of receptor activation to phosphorylate SMAD1/5 and induce epithelial-to-mesenchymal transition
Source: eLife. 2018 Jan 29;7:e31756. doi: 10.7554/eLife.31756 (PMC5832415; doi:10.7554/eLife.31756)
Supplement: Figure 5—figure supplement 2—source data 4. [file elife-31756-fig5-figsupp2-data4.xlsx]

## Sheet: ID1
		ID1
		Mean	S.D.
Un		1	0.11
TB1		15.42	0.3
B4		48.71	3.16
WW (0.125ng/mL)		4.01	0.49
WW (0.25ng/mL)		7.11	1.03
WW (0.5ng/mL)		13.51	1.93
WW (1ng/mL)		17.61	2.77
WW (2ng/mL)		16.97	2.42
WD (0.125ng/mL)		2.22	0.35
WD (0.25ng/mL)		3.83	0.25
WD (0.5ng/mL)		6.95	0.7
WD (1ng/mL)		13.36	1.14
WD (2ng/mL)		17.54	1.58

## Sheet: ID3
		ID1
		Mean	S.D.
Un		1	0.1
TB1		8.97	0.33
B4		47.74	3.7
WW (0.125ng/mL)		1.41	0.1
WW (0.25ng/mL)		2.42	0.21
WW (0.5ng/mL)		5.28	0.44
WW (1ng/mL)		8.37	0.84
WW (2ng/mL)		9.01	0.66
WD (0.125ng/mL)		1.05	0.14
WD (0.25ng/mL)		1.2	0.06
WD (0.5ng/mL)		1.71	0.33
WD (1ng/mL)		4.08	0.44
WD (2ng/mL)		5.8	0.42

## Sheet: JUNB
		ID1
		Mean	S.D.
Un		1	0.1
TB1		8.27	0.74
B4		5.44	1.18
WW (0.125ng/mL)		3.97	0.11
WW (0.25ng/mL)		5.89	0.48
WW (0.5ng/mL)		7.51	0.63
WW (1ng/mL)		7.88	1.44
WW (2ng/mL)		9.91	0.8
WD (0.125ng/mL)		2.74	0.36
WD (0.25ng/mL)		4.24	0.21
WD (0.5ng/mL)		6.82	0.94
WD (1ng/mL)		8.54	0.66
WD (2ng/mL)		10.15	0.76
