# Supplementary material for: TGF-β uses a novel mode of receptor activation to phosphorylate SMAD1/5 and induce epithelial-to-mesenchymal transition
Source: eLife. 2018 Jan 29;7:e31756. doi: 10.7554/eLife.31756 (PMC5832415; doi:10.7554/eLife.31756)
Supplement: Figure 6—source data 1. [file elife-31756-fig6-data1.xlsx]

## Sheet: Parental clone
Full list of genes differentially regulated by TGF-b in the NMuMG parental clone
		NMuMG Parental clone
		Normalized Reads
Ensembl Gene ID	Symbol	Untreated	TGF-b	Normalized Fold change	Adjusted P value	Gene name
ENSMUSG00000003283	Hck	6.13	593.64	636.27	3.63e-119	hemopoietic cell kinase [Source:MGI Symbol;Acc:MGI:96052]
ENSMUSG00000025475	Adgra1	11.06	799.25	510.46	1.93e-132	adhesion G protein-coupled receptor A1 [Source:MGI Symbol;Acc:MGI:1277167]
ENSMUSG00000035783	Acta2	27.74	2441.65	368.99	6.51e-306	actin, alpha 2, smooth muscle, aorta [Source:MGI Symbol;Acc:MGI:87909]
ENSMUSG00000049719	Prss46	7.38	488.99	336.04	1.12e-120	protease, serine 46 [Source:MGI Symbol;Acc:MGI:1921556]
ENSMUSG00000017737	Mmp9	16.53	1209.41	328.45	1.25e-226	matrix metallopeptidase 9 [Source:MGI Symbol;Acc:MGI:97011]
ENSMUSG00000097289	2010300F17Rik	5.63	295.46	299.67	4.44e-89	RIKEN cDNA 2010300F17 gene [Source:MGI Symbol;Acc:MGI:1917134]
ENSMUSG00000026308	Klhl30	20.74	912.79	286.95	3.52e-170	kelch-like 30 [Source:MGI Symbol;Acc:MGI:1918038]
ENSMUSG00000024910	Ctsw	44.87	3122.53	273.75	0	cathepsin W [Source:MGI Symbol;Acc:MGI:1338045]
ENSMUSG00000027460	Angpt4	9.82	524.64	248.7	2.79e-133	angiopoietin 4 [Source:MGI Symbol;Acc:MGI:1336887]
ENSMUSG00000027919	Lce1g	14.61	1117.96	225.29	2.18e-84	late cornified envelope 1G [Source:MGI Symbol;Acc:MGI:1913445]
ENSMUSG00000020469	Myl7	4.25	156.47	216.07	2.08e-69	myosin, light polypeptide 7, regulatory [Source:MGI Symbol;Acc:MGI:107495]
ENSMUSG00000004105	Angptl2	23.67	954.87	183.71	5.24e-186	angiopoietin-like 2 [Source:MGI Symbol;Acc:MGI:1347002]
ENSMUSG00000076441	Ass1	26.84	1434.33	182.14	5.73e-303	argininosuccinate synthetase 1 [Source:MGI Symbol;Acc:MGI:88090]
ENSMUSG00000042124	Lce1f	5.32	182.54	169.08	2.02e-70	late cornified envelope 1F [Source:MGI Symbol;Acc:MGI:1915078]
ENSMUSG00000029093	Sorcs2	46.28	1320.77	142.2	3.06e-285	sortilin-related VPS10 domain containing receptor 2 [Source:MGI Symbol;Acc:MGI:1932289]
ENSMUSG00000026413	Pkp1	12.29	307.5	138.7	9.98e-93	plakophilin 1 [Source:MGI Symbol;Acc:MGI:1328359]
ENSMUSG00000054675	Tmem119	4.51	107.82	133.83	5.6e-58	transmembrane protein 119 [Source:MGI Symbol;Acc:MGI:2385228]
ENSMUSG00000047501	Cldn4	42.65	1685.31	131.83	0	claudin 4 [Source:MGI Symbol;Acc:MGI:1313314]
ENSMUSG00000024620	Pdgfrb	7.22	229.7	128.78	5.33e-89	platelet derived growth factor receptor, beta polypeptide [Source:MGI Symbol;Acc:MGI:97531]
ENSMUSG00000018819	Lsp1	13.39	462.84	121.55	2.26e-135	lymphocyte specific 1 [Source:MGI Symbol;Acc:MGI:96832]
ENSMUSG00000054215	Sprr2k	3.78	89.15	121.24	5.85e-53	small proline-rich protein 2K [Source:MGI Symbol;Acc:MGI:1330344]
ENSMUSG00000027656	Wisp2	18.7	613.97	118.48	7.75e-163	WNT1 inducible signaling pathway protein 2 [Source:MGI Symbol;Acc:MGI:1328326]
ENSMUSG00000038677	Scube3	43.63	1553.23	115.82	0	signal peptide, CUB domain, EGF-like 3 [Source:MGI Symbol;Acc:MGI:3045253]
ENSMUSG00000035279	Ssc5d	14.87	476.11	112.27	2.07e-152	scavenger receptor cysteine rich family, 5 domains [Source:MGI Symbol;Acc:MGI:3606211]
ENSMUSG00000029765	Plxna4	12.85	259.88	110.32	3.28e-84	plexin A4 [Source:MGI Symbol;Acc:MGI:2179061]
ENSMUSG00000100782	Gm28231	9.25	220.3	110.31	7.78e-82	predicted gene 28231 [Source:MGI Symbol;Acc:MGI:5578937]
ENSMUSG00000048616	Nog	3.38	64.93	104.84	1.97e-45	noggin [Source:MGI Symbol;Acc:MGI:104327]
ENSMUSG00000049538	Adamts16	11.64	348.34	103.09	9.22e-125	a disintegrin-like and metallopeptidase (reprolysin type) with thrombospondin type 1 motif, 16 [Source:MGI Symbol;Acc:MGI:2429637]
ENSMUSG00000039103	Nexn	15.9	479.13	100.74	3.32e-160	nexilin [Source:MGI Symbol;Acc:MGI:1916060]
ENSMUSG00000031825	Crispld2	3.75	72.12	100	3.35e-48	cysteine-rich secretory protein LCCL domain containing 2 [Source:MGI Symbol;Acc:MGI:1926142]
ENSMUSG00000049593	Lce1h	4.92	110.01	95.61	2.38e-55	late cornified envelope 1H [Source:MGI Symbol;Acc:MGI:1914968]
ENSMUSG00000042793	Lgr6	88.14	2945.11	95.12	0	leucine-rich repeat-containing G protein-coupled receptor 6 [Source:MGI Symbol;Acc:MGI:2441805]
ENSMUSG00000042109	Csdc2	21.21	501.19	93.54	1.74e-139	cold shock domain containing C2, RNA binding [Source:MGI Symbol;Acc:MGI:2146027]
ENSMUSG00000034612	Chst11	53.54	1190.34	93.32	4.53e-291	carbohydrate sulfotransferase 11 [Source:MGI Symbol;Acc:MGI:1927166]
ENSMUSG00000020155	Kcnmb1	3.28	104.15	84.64	6.08e-41	potassium large conductance calcium-activated channel, subfamily M, beta member 1 [Source:MGI Symbol;Acc:MGI:1334203]
ENSMUSG00000024176	Sox8	3.55	59.75	82.83	6.8e-40	SRY (sex determining region Y)-box 8 [Source:MGI Symbol;Acc:MGI:98370]
ENSMUSG00000026494	Kif26b	4.65	172.69	81.07	1.51e-53	kinesin family member 26B [Source:MGI Symbol;Acc:MGI:2447076]
ENSMUSG00000028364	Tnc	16.32	249.39	73.51	9.5e-82	tenascin C [Source:MGI Symbol;Acc:MGI:101922]
ENSMUSG00000026817	Ak1	445.46	10677.3	71.45	0	adenylate kinase 1 [Source:MGI Symbol;Acc:MGI:87977]
ENSMUSG00000030093	Wnt7a	116.6	2068.67	69.49	0	wingless-type MMTV integration site family, member 7A [Source:MGI Symbol;Acc:MGI:98961]
ENSMUSG00000026207	Speg	23.34	395.5	68.49	4.74e-123	SPEG complex locus [Source:MGI Symbol;Acc:MGI:109282]
ENSMUSG00000053338	Tarm1	4.07	54.48	67.25	7.51e-41	T cell-interacting, activating receptor on myeloid cells 1 [Source:MGI Symbol;Acc:MGI:2442280]
ENSMUSG00000027224	Duoxa1	5.89	71.69	67.08	2.19e-44	dual oxidase maturation factor 1 [Source:MGI Symbol;Acc:MGI:2384861]
ENSMUSG00000000126	Wnt9a	227.07	5783.35	65.76	0	wingless-type MMTV integration site family, member 9A [Source:MGI Symbol;Acc:MGI:2446084]
ENSMUSG00000068246	Apol9b	7.03	129.9	63.28	9.59e-54	apolipoprotein L 9b [Source:MGI Symbol;Acc:MGI:1919148]
ENSMUSG00000029359	Tesc	30.01	594.83	61.85	4.71e-191	tescalcin [Source:MGI Symbol;Acc:MGI:1930803]
ENSMUSG00000004371	Il11	586.03	13522.5	59.96	0	interleukin 11 [Source:MGI Symbol;Acc:MGI:107613]
ENSMUSG00000032322	Pstpip1	9.95	155.77	56.9	2.62e-67	proline-serine-threonine phosphatase-interacting protein 1 [Source:MGI Symbol;Acc:MGI:1321396]
ENSMUSG00000040576	Wbscr28	2.75	29.69	55.97	1.12e-29	Williams-Beuren syndrome chromosome region 28 (human) [Source:MGI Symbol;Acc:MGI:1923879]
ENSMUSG00000020044	Timp3	21.18	311.55	53.59	1.34e-112	tissue inhibitor of metalloproteinase 3 [Source:MGI Symbol;Acc:MGI:98754]
ENSMUSG00000013367	Iglon5	7.66	110.55	50.59	3.59e-56	IgLON family member 5 [Source:MGI Symbol;Acc:MGI:2686277]
ENSMUSG00000051669	AU021092	15.53	256.33	50.22	2.22e-101	expressed sequence AU021092 [Source:MGI Symbol;Acc:MGI:2146559]
ENSMUSG00000059900	Tmem40	3.61	37.21	49.75	2.34e-32	transmembrane protein 40 [Source:MGI Symbol;Acc:MGI:2137870]
ENSMUSG00000038840	Birc7	4.55	50.77	48.53	1.48e-37	baculoviral IAP repeat-containing 7 (livin) [Source:MGI Symbol;Acc:MGI:2676458]
ENSMUSG00000025650	Col7a1	247.65	4703.17	47.56	0	collagen, type VII, alpha 1 [Source:MGI Symbol;Acc:MGI:88462]
ENSMUSG00000026837	Col5a1	495.77	9475.9	47.06	0	collagen, type V, alpha 1 [Source:MGI Symbol;Acc:MGI:88457]
ENSMUSG00000032085	Tagln	520.29	10392.1	46.81	0	transgelin [Source:MGI Symbol;Acc:MGI:106012]
ENSMUSG00000096035	Gm1045	6.24	69.09	45.07	2.78e-42	predicted gene 1045 [Source:MGI Symbol;Acc:MGI:2685891]
ENSMUSG00000050014	Apol10b	5.05	59.73	44.95	4.34e-37	apolipoprotein L 10B [Source:MGI Symbol;Acc:MGI:3043522]
ENSMUSG00000073052	D130052B06Rik	5.23	53.1	44.4	6.65e-37	RIKEN cDNA D130052B06 gene [Source:MGI Symbol;Acc:MGI:2685092]
ENSMUSG00000031780	Ccl17	5.56	67.59	43.45	1.04e-37	chemokine (C-C motif) ligand 17 [Source:MGI Symbol;Acc:MGI:1329039]
ENSMUSG00000070524	Fcrlb	3.91	43.66	43.38	4.58e-30	Fc receptor-like B [Source:MGI Symbol;Acc:MGI:3576487]
ENSMUSG00000076490	Trbc1	3.33	26.75	43.21	1.54e-28	T cell receptor beta, constant region 1 [Source:MGI Symbol;Acc:MGI:4439726]
ENSMUSG00000002020	Ltbp2	7.29	82.14	42.84	1.32e-44	latent transforming growth factor beta binding protein 2 [Source:MGI Symbol;Acc:MGI:99502]
ENSMUSG00000004098	Col5a3	72.98	1239.94	42.27	0	collagen, type V, alpha 3 [Source:MGI Symbol;Acc:MGI:1858212]
ENSMUSG00000028919	Arhgef19	41.05	571.71	41.48	1.96e-178	Rho guanine nucleotide exchange factor (GEF) 19 [Source:MGI Symbol;Acc:MGI:1925912]
ENSMUSG00000001506	Col1a1	45.41	723.37	40.94	9.1e-150	collagen, type I, alpha 1 [Source:MGI Symbol;Acc:MGI:88467]
ENSMUSG00000024173	Tpsab1	3.45	27.26	40.22	9.97e-29	tryptase alpha/beta 1 [Source:MGI Symbol;Acc:MGI:96943]
ENSMUSG00000040152	Thbs1	6727.35	115567	39.53	0	thrombospondin 1 [Source:MGI Symbol;Acc:MGI:98737]
ENSMUSG00000024544	Ldlrad4	76.38	1062.18	38.44	0	low density lipoprotein receptor class A domain containing 4 [Source:MGI Symbol;Acc:MGI:1277150]
ENSMUSG00000049119	Fam110b	6.68	66.43	38.36	4.33e-40	family with sequence similarity 110, member B [Source:MGI Symbol;Acc:MGI:1916593]
ENSMUSG00000027107	Chrna1	41.53	626.39	37.95	4.81e-211	cholinergic receptor, nicotinic, alpha polypeptide 1 (muscle) [Source:MGI Symbol;Acc:MGI:87885]
ENSMUSG00000025743	Sdc3	372.95	5875.22	37.44	0	syndecan 3 [Source:MGI Symbol;Acc:MGI:1349163]
ENSMUSG00000062342	Serpinb9e	18.72	257.51	37.27	3.76e-108	serine (or cysteine) peptidase inhibitor, clade B, member 9e [Source:MGI Symbol;Acc:MGI:894672]
ENSMUSG00000055632	Hmcn2	9.67	109.64	37.04	4.39e-58	hemicentin 2 [Source:MGI Symbol;Acc:MGI:2677838]
ENSMUSG00000029070	Mxra8	17.27	162.71	35.9	2.93e-65	matrix-remodelling associated 8 [Source:MGI Symbol;Acc:MGI:1922011]
ENSMUSG00000025429	Pstpip2	5.02	47.48	35.73	1.07e-30	proline-serine-threonine phosphatase-interacting protein 2 [Source:MGI Symbol;Acc:MGI:1335088]
ENSMUSG00000087172	Gm12153	3.13	25.34	34.91	2.44e-24	predicted gene 12153 [Source:MGI Symbol;Acc:MGI:3649294]
ENSMUSG00000036040	Adamtsl2	2.32	14.65	34.88	4.77e-21	ADAMTS-like 2 [Source:MGI Symbol;Acc:MGI:1925044]
ENSMUSG00000095079	Igha	4.42	44.14	34.3	4.38e-31	immunoglobulin heavy constant alpha [Source:MGI Symbol;Acc:MGI:96444]
ENSMUSG00000027204	Fbn1	3.16	24.53	33.52	1.08e-23	fibrillin 1 [Source:MGI Symbol;Acc:MGI:95489]
ENSMUSG00000059089	Fcgr4	3.43	24.78	33.48	4.25e-26	Fc receptor, IgG, low affinity IV [Source:MGI Symbol;Acc:MGI:2179523]
ENSMUSG00000056737	Capg	195.66	2597.18	32.79	0	capping protein (actin filament), gelsolin-like [Source:MGI Symbol;Acc:MGI:1098259]
ENSMUSG00000050587	Lrrc4c	4.54	40.34	32.59	1.3e-28	leucine rich repeat containing 4C [Source:MGI Symbol;Acc:MGI:2442636]
ENSMUSG00000033006	Sox10	2.77	20.39	32.47	6.18e-21	SRY (sex determining region Y)-box 10 [Source:MGI Symbol;Acc:MGI:98358]
ENSMUSG00000022758	P2rx6	5.69	40.99	32.46	8.64e-31	purinergic receptor P2X, ligand-gated ion channel, 6 [Source:MGI Symbol;Acc:MGI:1337113]
ENSMUSG00000045103	Dmd	10.34	101.93	32.23	1.16e-46	dystrophin, muscular dystrophy [Source:MGI Symbol;Acc:MGI:94909]
ENSMUSG00000048142	Nat8l	3.5	28.58	31.74	4.93e-25	N-acetyltransferase 8-like [Source:MGI Symbol;Acc:MGI:2447776]
ENSMUSG00000039405	Prss23	851.52	10758.3	31.66	0	protease, serine 23 [Source:MGI Symbol;Acc:MGI:1923703]
ENSMUSG00000026700	Tnfsf4	3.26	21.52	30.37	1.55e-22	tumor necrosis factor (ligand) superfamily, member 4 [Source:MGI Symbol;Acc:MGI:104511]
ENSMUSG00000000555	Itga5	2601.78	34227.8	29.48	0	integrin alpha 5 (fibronectin receptor alpha) [Source:MGI Symbol;Acc:MGI:96604]
ENSMUSG00000066607	6030419C18Rik	43.64	504.93	28.46	6.27e-151	RIKEN cDNA 6030419C18 gene [Source:MGI Symbol;Acc:MGI:2442108]
ENSMUSG00000097224	Gm26716	21.44	251.18	28.3	5.32e-79	predicted gene, 26716 [Source:MGI Symbol;Acc:MGI:5477210]
ENSMUSG00000038530	Rgs4	4.76	32.06	27.84	5.43e-26	regulator of G-protein signaling 4 [Source:MGI Symbol;Acc:MGI:108409]
ENSMUSG00000037892	Pcdh18	16.12	187.62	27.58	2.34e-62	protocadherin 18 [Source:MGI Symbol;Acc:MGI:1920423]
ENSMUSG00000046610	Oacyl	7.63	69.33	26.4	1.47e-40	O-acyltransferase like [Source:MGI Symbol;Acc:MGI:2442915]
ENSMUSG00000059810	Rgs3	55.16	530.36	26.25	7.9e-199	regulator of G-protein signaling 3 [Source:MGI Symbol;Acc:MGI:1354734]
ENSMUSG00000025746	Il6	3.86	25.45	26.15	2.4e-24	interleukin 6 [Source:MGI Symbol;Acc:MGI:96559]
ENSMUSG00000056270	Prr9	3.14	16.29	26.11	1.48e-20	proline rich 9 [Source:MGI Symbol;Acc:MGI:1925680]
ENSMUSG00000042286	Stab1	71.82	809.17	25.77	0	stabilin 1 [Source:MGI Symbol;Acc:MGI:2178742]
ENSMUSG00000015957	Wnt11	2.27	11.75	25.7	2.17e-17	wingless-type MMTV integration site family, member 11 [Source:MGI Symbol;Acc:MGI:101948]
ENSMUSG00000051457	Spn	8.32	60.68	25.38	3.37e-32	sialophorin [Source:MGI Symbol;Acc:MGI:98384]
ENSMUSG00000022997	Wnt1	2.41	12.23	25.21	1.15e-17	wingless-type MMTV integration site family, member 1 [Source:MGI Symbol;Acc:MGI:98953]
ENSMUSG00000032334	Loxl1	7.44	61.18	24.36	3.26e-37	lysyl oxidase-like 1 [Source:MGI Symbol;Acc:MGI:106096]
ENSMUSG00000032487	Ptgs2	516.52	6050.9	24.34	0	prostaglandin-endoperoxide synthase 2 [Source:MGI Symbol;Acc:MGI:97798]
ENSMUSG00000043903	Gm22	48.09	542	24.24	8.96e-220	predicted gene 22 [Source:MGI Symbol;Acc:MGI:2684868]
ENSMUSG00000000627	Sema4f	38.41	403.54	23.95	2.27e-154	sema domain, immunoglobulin domain (Ig), TM domain, and short cytoplasmic domain [Source:MGI Symbol;Acc:MGI:1340055]
ENSMUSG00000029608	Rph3a	2.49	12.06	23.16	2.53e-17	rabphilin 3A [Source:MGI Symbol;Acc:MGI:102788]
ENSMUSG00000020846	Fam101b	363.94	3869.37	22.98	0	family with sequence similarity 101, member B [Source:MGI Symbol;Acc:MGI:1923816]
ENSMUSG00000023011	Faim2	2.58	11.33	22.8	3.51e-17	Fas apoptotic inhibitory molecule 2 [Source:MGI Symbol;Acc:MGI:1919643]
ENSMUSG00000106293	Gm42476	2.61	13.21	22.55	6.16e-17	predicted gene 42476 [Source:MGI Symbol;Acc:MGI:5662613]
ENSMUSG00000035615	Frmpd1	10.72	91.57	22.29	3.87e-48	FERM and PDZ domain containing 1 [Source:MGI Symbol;Acc:MGI:2446274]
ENSMUSG00000091089	A930018M24Rik	3.37	19.9	22.11	8.77e-18	RIKEN cDNA A930018M24 gene [Source:MGI Symbol;Acc:MGI:2686053]
ENSMUSG00000042821	Snai1	12.21	102.28	21.76	5.05e-45	snail family zinc finger 1 [Source:MGI Symbol;Acc:MGI:98330]
ENSMUSG00000108841	FRMPD2	2.28	10.09	21.56	1.02e-15	FERM and PDZ domain containing 2 [Source:HGNC Symbol;Acc:HGNC:28572]
ENSMUSG00000045777	Ifitm10	24.8	221.16	21.54	2.33e-83	interferon induced transmembrane protein 10 [Source:MGI Symbol;Acc:MGI:2444776]
ENSMUSG00000039911	Spsb1	385.59	3941.49	21.48	0	splA/ryanodine receptor domain and SOCS box containing 1 [Source:MGI Symbol;Acc:MGI:1921896]
ENSMUSG00000049699	Ucn2	8.68	65.06	21.46	1.02e-38	urocortin 2 [Source:MGI Symbol;Acc:MGI:2176375]
ENSMUSG00000086416	Gm14002	12	105.36	21.43	2.63e-46	predicted gene 14002 [Source:MGI Symbol;Acc:MGI:3650401]
ENSMUSG00000027314	Dll4	6.66	48.27	21.08	2.16e-27	delta-like 4 (Drosophila) [Source:MGI Symbol;Acc:MGI:1859388]
ENSMUSG00000020042	Btbd11	18.61	149.2	20.9	6.45e-66	BTB (POZ) domain containing 11 [Source:MGI Symbol;Acc:MGI:1921257]
ENSMUSG00000051431	Gpr87	3.23	16.51	20.4	1.33e-17	G protein-coupled receptor 87 [Source:MGI Symbol;Acc:MGI:1934133]
ENSMUSG00000048779	P2ry6	23.5	175.41	20.06	5.5e-74	pyrimidinergic receptor P2Y, G-protein coupled, 6 [Source:MGI Symbol;Acc:MGI:2673874]
ENSMUSG00000085620	G630018N14Rik	3.53	17.69	19.96	1.81e-18	RIKEN cDNA G630018N14 gene [Source:MGI Symbol;Acc:MGI:3041239]
ENSMUSG00000015354	Pcolce2	162.82	1545.48	19.69	0	procollagen C-endopeptidase enhancer 2 [Source:MGI Symbol;Acc:MGI:1923727]
ENSMUSG00000056423	Uts2b	60.25	487.49	19.62	3.45e-134	urotensin 2B [Source:MGI Symbol;Acc:MGI:2677064]
ENSMUSG00000069267	Hist1h3b	13.37	124.23	19.51	6.67e-34	histone cluster 1, H3b [Source:MGI Symbol;Acc:MGI:2448319]
ENSMUSG00000029019	Nppb	28.58	259.39	19.39	6.05e-88	natriuretic peptide type B [Source:MGI Symbol;Acc:MGI:97368]
ENSMUSG00000046169	Adamts6	175.71	1664.62	19.31	0	a disintegrin-like and metallopeptidase (reprolysin type) with thrombospondin type 1 motif, 6 [Source:MGI Symbol;Acc:MGI:1347348]
ENSMUSG00000032135	Mcam	226.82	2014.25	19.24	0	melanoma cell adhesion molecule [Source:MGI Symbol;Acc:MGI:1933966]
ENSMUSG00000053702	Nebl	9.21	70.03	19.23	7.01e-30	nebulette [Source:MGI Symbol;Acc:MGI:1921353]
ENSMUSG00000022044	Stmn4	7.09	48.06	19.13	2.54e-30	stathmin-like 4 [Source:MGI Symbol;Acc:MGI:1931224]
ENSMUSG00000034353	Ramp1	15.51	116.23	19.03	4.4e-53	receptor (calcitonin) activity modifying protein 1 [Source:MGI Symbol;Acc:MGI:1858418]
ENSMUSG00000020399	Havcr2	4.14	22.28	18.87	1.08e-16	hepatitis A virus cellular receptor 2 [Source:MGI Symbol;Acc:MGI:2159682]
ENSMUSG00000046275	Tusc5	4.55	25.81	18.71	2.36e-20	tumor suppressor candidate 5 [Source:MGI Symbol;Acc:MGI:3029307]
ENSMUSG00000022512	Cldn1	5.87	39.24	18.68	4.77e-25	claudin 1 [Source:MGI Symbol;Acc:MGI:1276109]
ENSMUSG00000053004	Hrh1	20.87	144.94	18.45	1.79e-66	histamine receptor H1 [Source:MGI Symbol;Acc:MGI:107619]
ENSMUSG00000052516	Robo2	3.52	16.67	18.42	8.41e-17	roundabout homolog 2 (Drosophila) [Source:MGI Symbol;Acc:MGI:1890110]
ENSMUSG00000037411	Serpine1	16129.5	154695	18.13	0	serine (or cysteine) peptidase inhibitor, clade E, member 1 [Source:MGI Symbol;Acc:MGI:97608]
ENSMUSG00000022372	Sla	6.44	38.61	17.72	1.1e-25	src-like adaptor [Source:MGI Symbol;Acc:MGI:104295]
ENSMUSG00000007888	Crlf1	12.08	79.28	17.24	9.43e-35	cytokine receptor-like factor 1 [Source:MGI Symbol;Acc:MGI:1340030]
ENSMUSG00000024424	Ttc39c	52.69	388.14	17.19	6.01e-123	tetratricopeptide repeat domain 39C [Source:MGI Symbol;Acc:MGI:1919997]
ENSMUSG00000020875	Hoxb9	5.1	21.91	17.14	2.83e-18	homeobox B9 [Source:MGI Symbol;Acc:MGI:96190]
ENSMUSG00000054266	Serpinb9d	8.16	55.56	17.11	3.45e-26	serine (or cysteine) peptidase inhibitor, clade B, member 9d [Source:MGI Symbol;Acc:MGI:894667]
ENSMUSG00000031565	Fgfr1	49.2	418.01	17.09	2.38e-126	fibroblast growth factor receptor 1 [Source:MGI Symbol;Acc:MGI:95522]
ENSMUSG00000041696	Rasl12	6.85	30.64	17	1.38e-20	RAS-like, family 12 [Source:MGI Symbol;Acc:MGI:1918034]
ENSMUSG00000031972	Acta1	263.74	2335.05	16.96	1.58e-249	actin, alpha 1, skeletal muscle [Source:MGI Symbol;Acc:MGI:87902]
ENSMUSG00000070645	Ren1	3.76	16.82	16.93	1.24e-16	renin 1 structural [Source:MGI Symbol;Acc:MGI:97898]
ENSMUSG00000042064	Myo3b	2.8	11.18	16.92	1.45e-14	myosin IIIB [Source:MGI Symbol;Acc:MGI:2448580]
ENSMUSG00000025584	Pde8a	34.8	202.87	16.29	9.06e-79	phosphodiesterase 8A [Source:MGI Symbol;Acc:MGI:1277116]
ENSMUSG00000021798	Ldb3	36.37	276.1	16.18	3.6e-104	LIM domain binding 3 [Source:MGI Symbol;Acc:MGI:1344412]
ENSMUSG00000045620	Odf3l1	2.99	12.81	16.18	3.47e-13	outer dense fiber of sperm tails 3-like 1 [Source:MGI Symbol;Acc:MGI:2681875]
ENSMUSG00000109341	RP24-118K20.1	12.54	86.83	16.05	2.24e-45	predicted gene, 30873
ENSMUSG00000049281	Scn3b	11.29	77.6	16.03	3.93e-30	sodium channel, voltage-gated, type III, beta [Source:MGI Symbol;Acc:MGI:1918882]
ENSMUSG00000029561	Oasl2	20.53	135.52	16.03	2.05e-56	2'-5' oligoadenylate synthetase-like 2 [Source:MGI Symbol;Acc:MGI:1344390]
ENSMUSG00000034220	Gpc1	897.43	7139.08	15.81	0	glypican 1 [Source:MGI Symbol;Acc:MGI:1194891]
ENSMUSG00000026480	Ncf2	60.49	465.8	15.7	1.11e-161	neutrophil cytosolic factor 2 [Source:MGI Symbol;Acc:MGI:97284]
ENSMUSG00000039126	Prune2	50.88	393.64	15.61	1.58e-117	prune homolog 2 (Drosophila) [Source:MGI Symbol;Acc:MGI:1925004]
ENSMUSG00000043795	Prr33	4.02	19.65	15.6	2.11e-16	proline rich 33 [Source:MGI Symbol;Acc:MGI:3642289]
ENSMUSG00000043557	Mdga1	63.75	453.12	15.34	1.5e-165	MAM domain containing glycosylphosphatidylinositol anchor 1 [Source:MGI Symbol;Acc:MGI:1922012]
ENSMUSG00000061603	Akap6	3.08	10.75	15.28	9.19e-14	A kinase (PRKA) anchor protein 6 [Source:MGI Symbol;Acc:MGI:3050566]
ENSMUSG00000027750	Postn	3.25	14.01	15.21	2e-15	periostin, osteoblast specific factor [Source:MGI Symbol;Acc:MGI:1926321]
ENSMUSG00000030257	Srgap3	28.73	177.86	15.07	8.53e-74	SLIT-ROBO Rho GTPase activating protein 3 [Source:MGI Symbol;Acc:MGI:2152938]
ENSMUSG00000020836	Coro6	50	360.48	15.07	3.86e-117	coronin 6 [Source:MGI Symbol;Acc:MGI:2183448]
ENSMUSG00000030623	Prss23os	17.67	131.36	15.07	2.66e-24	protease, serine 23, opposite strand [Source:MGI Symbol;Acc:MGI:1916654]
ENSMUSG00000061815	Rufy4	73.16	519.25	15.06	2.58e-140	RUN and FYVE domain containing 4 [Source:MGI Symbol;Acc:MGI:3588214]
ENSMUSG00000053797	Krt16	4.87	29.25	14.75	3.48e-13	keratin 16 [Source:MGI Symbol;Acc:MGI:96690]
ENSMUSG00000020866	Cacna1g	719.82	5503.91	14.7	0	calcium channel, voltage-dependent, T type, alpha 1G subunit [Source:MGI Symbol;Acc:MGI:1201678]
ENSMUSG00000029576	Radil	17.92	118.79	14.67	2.18e-51	Ras association and DIL domains [Source:MGI Symbol;Acc:MGI:2443088]
ENSMUSG00000074874	Ctla2b	13.84	65.93	14.57	1.04e-28	cytotoxic T lymphocyte-associated protein 2 beta [Source:MGI Symbol;Acc:MGI:88555]
ENSMUSG00000110301	Gm45599	3.15	11.16	14.43	1.73e-13	predicted gene 45599 [Source:MGI Symbol;Acc:MGI:5791435]
ENSMUSG00000032281	Acsbg1	436.39	3358.59	14.4	0	acyl-CoA synthetase bubblegum family member 1 [Source:MGI Symbol;Acc:MGI:2385656]
ENSMUSG00000001119	Col6a1	144.69	895.07	14.32	1.93e-250	collagen, type VI, alpha 1 [Source:MGI Symbol;Acc:MGI:88459]
ENSMUSG00000027474	Ccm2l	3.33	13.51	14.32	1.67e-13	cerebral cavernous malformation 2-like [Source:MGI Symbol;Acc:MGI:2385159]
ENSMUSG00000086560	Gm13372	4.6	21.38	14.32	8.92e-16	predicted gene 13372 [Source:MGI Symbol;Acc:MGI:3650806]
ENSMUSG00000032036	Kirrel3	18.84	106.42	14.16	2.58e-48	kin of IRRE like 3 (Drosophila) [Source:MGI Symbol;Acc:MGI:1914953]
ENSMUSG00000022098	Bmp1	3648.75	26669.2	14.13	0	bone morphogenetic protein 1 [Source:MGI Symbol;Acc:MGI:88176]
ENSMUSG00000022514	Il1rap	23.65	129.22	13.95	1.06e-47	interleukin 1 receptor accessory protein [Source:MGI Symbol;Acc:MGI:104975]
ENSMUSG00000010311	Optc	2.93	10.91	13.9	1.47e-12	opticin [Source:MGI Symbol;Acc:MGI:2151113]
ENSMUSG00000083748	Gm11662	5.17	25.48	13.78	7.47e-19	predicted gene 11662 [Source:MGI Symbol;Acc:MGI:3651457]
ENSMUSG00000028664	Ephb2	47.25	314.73	13.62	1.21e-100	Eph receptor B2 [Source:MGI Symbol;Acc:MGI:99611]
ENSMUSG00000035373	Ccl7	162.83	1115	13.44	2.6e-259	chemokine (C-C motif) ligand 7 [Source:MGI Symbol;Acc:MGI:99512]
ENSMUSG00000021760	Gpx8	91.8	595.85	13.42	1.06e-174	glutathione peroxidase 8 (putative) [Source:MGI Symbol;Acc:MGI:1916840]
ENSMUSG00000027338	Prnd	52.99	418.62	13.37	7.15e-39	prion protein dublet [Source:MGI Symbol;Acc:MGI:1346999]
ENSMUSG00000086528	Gm15731	18.51	115.24	13.29	1.32e-53	predicted gene 15731 [Source:MGI Symbol;Acc:MGI:3783174]
ENSMUSG00000048126	Col6a3	5.06	23.54	13.28	1.45e-14	collagen, type VI, alpha 3 [Source:MGI Symbol;Acc:MGI:88461]
ENSMUSG00000000142	Axin2	49.24	321.21	13.21	2.07e-115	axin2 [Source:MGI Symbol;Acc:MGI:1270862]
ENSMUSG00000094651	Gal3st2	7.17	39.47	13.14	1.2e-15	galactose-3-O-sulfotransferase 2 [Source:MGI Symbol;Acc:MGI:2685834]
ENSMUSG00000047712	Ust	84.06	581.94	12.99	3.17e-180	uronyl-2-sulfotransferase [Source:MGI Symbol;Acc:MGI:2442406]
ENSMUSG00000034614	Pik3ip1	86.44	513.85	12.95	7.73e-162	phosphoinositide-3-kinase interacting protein 1 [Source:MGI Symbol;Acc:MGI:1917016]
ENSMUSG00000020262	Adarb1	293.02	1943.49	12.86	0	adenosine deaminase, RNA-specific, B1 [Source:MGI Symbol;Acc:MGI:891999]
ENSMUSG00000032502	Stac	4.28	13.64	12.78	1.07e-12	src homology three (SH3) and cysteine rich domain [Source:MGI Symbol;Acc:MGI:1201400]
ENSMUSG00000041886	Macc1	17.24	97.46	12.71	1.66e-41	metastasis associated in colon cancer 1 [Source:MGI Symbol;Acc:MGI:2685113]
ENSMUSG00000032495	Lrrc2	5.99	27.25	12.69	1.69e-15	leucine rich repeat containing 2 [Source:MGI Symbol;Acc:MGI:1921499]
ENSMUSG00000026228	Htr2b	6.75	27.06	12.66	2.68e-17	5-hydroxytryptamine (serotonin) receptor 2B [Source:MGI Symbol;Acc:MGI:109323]
ENSMUSG00000054944	5330416C01Rik	4.13	15.34	12.62	1.15e-13	RIKEN cDNA 5330416C01 gene [Source:MGI Symbol;Acc:MGI:2685378]
ENSMUSG00000030827	Fgf21	3.62	16.12	12.52	4.23e-12	fibroblast growth factor 21 [Source:MGI Symbol;Acc:MGI:1861377]
ENSMUSG00000020689	Itgb3	1765.4	12214.4	12.46	0	integrin beta 3 [Source:MGI Symbol;Acc:MGI:96612]
ENSMUSG00000053117	E330013P04Rik	6.44	31.65	12.41	1.18e-16	RIKEN cDNA E330013P04 gene [Source:MGI Symbol;Acc:MGI:2147732]
ENSMUSG00000067219	Nipal1	65.94	411.46	12.39	5.4e-153	NIPA-like domain containing 1 [Source:MGI Symbol;Acc:MGI:1917951]
ENSMUSG00000057058	Skap1	3.65	13.75	12.33	1.83e-13	src family associated phosphoprotein 1 [Source:MGI Symbol;Acc:MGI:1925723]
ENSMUSG00000064080	Fbln2	20998.4	144393	12.3	0	fibulin 2 [Source:MGI Symbol;Acc:MGI:95488]
ENSMUSG00000078794	Dact3	13.3	70.07	12.28	7.4e-28	dishevelled-binding antagonist of beta-catenin 3 [Source:MGI Symbol;Acc:MGI:3654828]
ENSMUSG00000047497	Adamts12	4.12	12.38	12.27	8.84e-13	a disintegrin-like and metallopeptidase (reprolysin type) with thrombospondin type 1 motif, 12 [Source:MGI Symbol;Acc:MGI:2146046]
ENSMUSG00000035246	Pcyt1b	80.23	525.76	12.24	3.66e-142	phosphate cytidylyltransferase 1, choline, beta isoform [Source:MGI Symbol;Acc:MGI:2147987]
ENSMUSG00000020424	Gatsl3	180.13	1204.49	12.1	4.46e-300	GATS protein-like 3 [Source:MGI Symbol;Acc:MGI:1919212]
ENSMUSG00000048988	Elfn1	12.5	68.31	12.09	1.15e-31	leucine rich repeat and fibronectin type III, extracellular 1 [Source:MGI Symbol;Acc:MGI:2442479]
ENSMUSG00000053101	Gpr141	6.42	28.04	12.01	2.05e-19	G protein-coupled receptor 141 [Source:MGI Symbol;Acc:MGI:2672983]
ENSMUSG00000034855	Cxcl10	69.86	442.22	11.89	4.87e-118	chemokine (C-X-C motif) ligand 10 [Source:MGI Symbol;Acc:MGI:1352450]
ENSMUSG00000021404	Serpinb9c	18.99	107.94	11.67	6.7e-44	serine (or cysteine) peptidase inhibitor, clade B, member 9c [Source:MGI Symbol;Acc:MGI:894669]
ENSMUSG00000039208	Metrnl	329.69	2124.16	11.66	0	meteorin, glial cell differentiation regulator-like [Source:MGI Symbol;Acc:MGI:2384806]
ENSMUSG00000027322	Siglec1	5.28	25.44	11.57	5.39e-11	sialic acid binding Ig-like lectin 1, sialoadhesin [Source:MGI Symbol;Acc:MGI:99668]
ENSMUSG00000042807	Hecw2	17.37	98.92	11.56	2.38e-44	HECT, C2 and WW domain containing E3 ubiquitin protein ligase 2 [Source:MGI Symbol;Acc:MGI:2685817]
ENSMUSG00000060402	Chst8	169.37	1022.33	11.53	4.27e-191	carbohydrate (N-acetylgalactosamine 4-0) sulfotransferase 8 [Source:MGI Symbol;Acc:MGI:1916197]
ENSMUSG00000084989	Crocc2	7.34	36.22	11.48	1.4e-14	ciliary rootlet coiled-coil, rootletin family member 2 [Source:MGI Symbol;Acc:MGI:3045962]
ENSMUSG00000020884	Asgr1	3.51	13.35	11.47	1.3e-10	asialoglycoprotein receptor 1 [Source:MGI Symbol;Acc:MGI:88081]
ENSMUSG00000044646	Zbtb7c	25.68	113.83	11.41	1.06e-44	zinc finger and BTB domain containing 7C [Source:MGI Symbol;Acc:MGI:2443302]
ENSMUSG00000090631	Olfr456	4.68	17.36	11.38	5.66e-15	olfactory receptor 456 [Source:MGI Symbol;Acc:MGI:3030290]
ENSMUSG00000066755	Tnfsf18	7.85	38.54	11.29	6.65e-20	tumor necrosis factor (ligand) superfamily, member 18 [Source:MGI Symbol;Acc:MGI:2673064]
ENSMUSG00000021453	Gadd45g	1362.49	8795.98	11.28	0	growth arrest and DNA-damage-inducible 45 gamma [Source:MGI Symbol;Acc:MGI:1346325]
ENSMUSG00000022358	Fbxo32	487.66	2866.2	11.21	0	F-box protein 32 [Source:MGI Symbol;Acc:MGI:1914981]
ENSMUSG00000020437	Myo1g	7.98	36.65	11.16	1.66e-20	myosin IG [Source:MGI Symbol;Acc:MGI:1927091]
ENSMUSG00000005220	Corin	16.79	89.66	11	2.47e-41	corin [Source:MGI Symbol;Acc:MGI:1349451]
ENSMUSG00000074817	Papolb	7.25	31.92	10.94	1.17e-17	poly (A) polymerase beta (testis specific) [Source:MGI Symbol;Acc:MGI:1932115]
ENSMUSG00000027861	Casq2	3.05	11.21	10.9	1.04e-09	calsequestrin 2 [Source:MGI Symbol;Acc:MGI:1309469]
ENSMUSG00000016758	Bik	6.88	24.59	10.83	1.16e-15	BCL2-interacting killer [Source:MGI Symbol;Acc:MGI:1206591]
ENSMUSG00000042268	Slc26a9	8.11	34.62	10.72	1.44e-17	solute carrier family 26, member 9 [Source:MGI Symbol;Acc:MGI:2444594]
ENSMUSG00000019970	Sgk1	1238.34	7321.06	10.61	0	serum/glucocorticoid regulated kinase 1 [Source:MGI Symbol;Acc:MGI:1340062]
ENSMUSG00000053062	Jam2	35.67	177.04	10.56	1.64e-65	junction adhesion molecule 2 [Source:MGI Symbol;Acc:MGI:1933820]
ENSMUSG00000087203	Gm13986	10.2	48.76	10.54	2.58e-23	predicted gene 13986 [Source:MGI Symbol;Acc:MGI:3651937]
ENSMUSG00000020473	Aebp1	72.88	425.55	10.44	1.32e-102	AE binding protein 1 [Source:MGI Symbol;Acc:MGI:1197012]
ENSMUSG00000002057	Foxn1	81.28	483.56	10.39	7.44e-104	forkhead box N1 [Source:MGI Symbol;Acc:MGI:102949]
ENSMUSG00000027230	Creb3l1	51.96	283.72	10.38	8.56e-104	cAMP responsive element binding protein 3-like 1 [Source:MGI Symbol;Acc:MGI:1347062]
ENSMUSG00000022817	Itgb5	2163.11	12343.6	10.35	0	integrin beta 5 [Source:MGI Symbol;Acc:MGI:96614]
ENSMUSG00000061878	Sphk1	327.5	1898.91	10.34	0	sphingosine kinase 1 [Source:MGI Symbol;Acc:MGI:1316649]
ENSMUSG00000092518	Fam71e2	3.58	11.72	10.15	2.38e-10	family with sequence similarity 71, member E2 [Source:MGI Symbol;Acc:MGI:3045311]
ENSMUSG00000090958	Lrrc32	375.12	2234.23	10.08	0	leucine rich repeat containing 32 [Source:MGI Symbol;Acc:MGI:93882]
ENSMUSG00000097789	Gm2115	48.47	230.65	10.03	1.14e-78	predicted gene 2115 [Source:MGI Symbol;Acc:MGI:3780284]
ENSMUSG00000022454	Nell2	14.42	64.76	9.96	3.57e-25	NEL-like 2 [Source:MGI Symbol;Acc:MGI:1858510]
ENSMUSG00000031891	Hsd11b2	21.06	103.43	9.96	4.38e-34	hydroxysteroid 11-beta dehydrogenase 2 [Source:MGI Symbol;Acc:MGI:104720]
ENSMUSG00000044243	Bhlha9	8.28	33.95	9.92	2.78e-19	basic helix-loop-helix family, member a9 [Source:MGI Symbol;Acc:MGI:2444198]
ENSMUSG00000046318	Ccbe1	760.31	4338.05	9.86	8.08e-306	collagen and calcium binding EGF domains 1 [Source:MGI Symbol;Acc:MGI:2445053]
ENSMUSG00000026420	Il24	6.38	26.76	9.85	6.48e-13	interleukin 24 [Source:MGI Symbol;Acc:MGI:2135548]
ENSMUSG00000002289	Angptl4	225.59	1202.97	9.8	1.46e-241	angiopoietin-like 4 [Source:MGI Symbol;Acc:MGI:1888999]
ENSMUSG00000061615	Hist1h2ab	4.89	18.92	9.8	4.08e-10	histone cluster 1, H2ab [Source:MGI Symbol;Acc:MGI:2448306]
ENSMUSG00000059430	Actg2	8.44	35.44	9.78	3.52e-18	actin, gamma 2, smooth muscle, enteric [Source:MGI Symbol;Acc:MGI:104589]
ENSMUSG00000052922	Bpi	5.09	17.04	9.77	1.57e-12	bactericidal permeablility increasing protein [Source:MGI Symbol;Acc:MGI:3045315]
ENSMUSG00000056091	St3gal5	872.07	4663.77	9.76	0	ST3 beta-galactoside alpha-2,3-sialyltransferase 5 [Source:MGI Symbol;Acc:MGI:1339963]
ENSMUSG00000039831	Arhgap29	140.65	819.65	9.75	1.45e-154	Rho GTPase activating protein 29 [Source:MGI Symbol;Acc:MGI:2443818]
ENSMUSG00000001870	Ltbp1	1292.14	6661.91	9.57	0	latent transforming growth factor beta binding protein 1 [Source:MGI Symbol;Acc:MGI:109151]
ENSMUSG00000028631	Kcnq4	4.86	21.71	9.53	9.11e-11	potassium voltage-gated channel, subfamily Q, member 4 [Source:MGI Symbol;Acc:MGI:1926803]
ENSMUSG00000073433	Arhgdig	21.48	99.94	9.48	1.06e-38	Rho GDP dissociation inhibitor (GDI) gamma [Source:MGI Symbol;Acc:MGI:108430]
ENSMUSG00000015468	Notch4	26.03	122.03	9.48	9.42e-39	notch 4 [Source:MGI Symbol;Acc:MGI:107471]
ENSMUSG00000024502	Jakmip2	13.24	58.61	9.41	2.87e-28	janus kinase and microtubule interacting protein 2 [Source:MGI Symbol;Acc:MGI:1923467]
ENSMUSG00000005686	Ampd3	88.02	444.74	9.34	8.76e-146	adenosine monophosphate deaminase 3 [Source:MGI Symbol;Acc:MGI:1096344]
ENSMUSG00000027955	Fam198b	6.11	20.55	9.31	6.18e-13	family with sequence similarity 198, member B [Source:MGI Symbol;Acc:MGI:1915909]
ENSMUSG00000026069	Il1rl1	53.01	278.03	9.25	2.43e-104	interleukin 1 receptor-like 1 [Source:MGI Symbol;Acc:MGI:98427]
ENSMUSG00000038400	Pmepa1	5678.81	30233.3	9.24	0	prostate transmembrane protein, androgen induced 1 [Source:MGI Symbol;Acc:MGI:1929600]
ENSMUSG00000044337	Ackr3	25.14	109.1	9.22	4.24e-43	atypical chemokine receptor 3 [Source:MGI Symbol;Acc:MGI:109562]
ENSMUSG00000070509	Rgma	10.72	40.72	9.17	6.28e-20	repulsive guidance molecule family member A [Source:MGI Symbol;Acc:MGI:2679262]
ENSMUSG00000109145	RP23-341H2.2	14.88	69.4	9.13	5.51e-28	predicted gene, 20744
ENSMUSG00000030000	Add2	1049.88	5379.46	9.1	0	adducin 2 (beta) [Source:MGI Symbol;Acc:MGI:87919]
ENSMUSG00000022296	Baalc	17.2	79.21	9.1	1.03e-33	brain and acute leukemia, cytoplasmic [Source:MGI Symbol;Acc:MGI:1928704]
ENSMUSG00000028789	Azin2	207.6	1068.12	9.07	0	antizyme inhibitor 2 [Source:MGI Symbol;Acc:MGI:2442093]
ENSMUSG00000054520	Sh3bp2	309.71	1605.97	9.05	0	SH3-domain binding protein 2 [Source:MGI Symbol;Acc:MGI:1346349]
ENSMUSG00000057726	Serpinb9g	42.77	214.37	8.98	3.84e-68	serine (or cysteine) peptidase inhibitor, clade B, member 9g [Source:MGI Symbol;Acc:MGI:1919260]
ENSMUSG00000044288	Cnr1	44.14	214.41	8.94	1.61e-72	cannabinoid receptor 1 (brain) [Source:MGI Symbol;Acc:MGI:104615]
ENSMUSG00000050953	Gja1	743.48	3857.19	8.93	3.25e-301	gap junction protein, alpha 1 [Source:MGI Symbol;Acc:MGI:95713]
ENSMUSG00000027435	Cd93	8.96	34.26	8.91	7.85e-18	CD93 antigen [Source:MGI Symbol;Acc:MGI:106664]
ENSMUSG00000047281	Sfn	22.25	99.56	8.83	1.03e-38	stratifin [Source:MGI Symbol;Acc:MGI:1891831]
ENSMUSG00000085055	Gm15958	7.13	26.85	8.83	7.23e-14	predicted gene 15958 [Source:MGI Symbol;Acc:MGI:3801839]
ENSMUSG00000032374	Plod2	1355.59	7095.94	8.78	0	procollagen lysine, 2-oxoglutarate 5-dioxygenase 2 [Source:MGI Symbol;Acc:MGI:1347007]
ENSMUSG00000071604	Fam189a2	25.78	117.78	8.78	5.64e-37	family with sequence similarity 189, member A2 [Source:MGI Symbol;Acc:MGI:2685813]
ENSMUSG00000049109	Themis	12.84	51.97	8.68	1.7e-23	thymocyte selection associated [Source:MGI Symbol;Acc:MGI:2443552]
ENSMUSG00000060675	Pla2g16	1088.11	5335.65	8.63	0	phospholipase A2, group XVI [Source:MGI Symbol;Acc:MGI:2179715]
ENSMUSG00000025969	Nrp2	1878.8	9792.09	8.61	0	neuropilin 2 [Source:MGI Symbol;Acc:MGI:1100492]
ENSMUSG00000032387	Rbpms2	26.27	120.58	8.56	9.07e-38	RNA binding protein with multiple splicing 2 [Source:MGI Symbol;Acc:MGI:1919223]
ENSMUSG00000028039	Efna3	24.58	104.08	8.54	3.02e-30	ephrin A3 [Source:MGI Symbol;Acc:MGI:106644]
ENSMUSG00000022602	Arc	20	83.31	8.43	1.95e-29	activity regulated cytoskeletal-associated protein [Source:MGI Symbol;Acc:MGI:88067]
ENSMUSG00000001864	Aif1l	2867.26	14617.8	8.35	0	allograft inflammatory factor 1-like [Source:MGI Symbol;Acc:MGI:1919598]
ENSMUSG00000057604	Lmcd1	1331.25	6783.97	8.28	0	LIM and cysteine-rich domains 1 [Source:MGI Symbol;Acc:MGI:1353635]
ENSMUSG00000045027	Prss22	54.96	265.74	8.18	9.94e-75	protease, serine 22 [Source:MGI Symbol;Acc:MGI:1918085]
ENSMUSG00000110148	RP23-106I21.5	113.02	545.93	8.17	3.6e-157	RIKEN cDNA 5830408C22 gene
ENSMUSG00000028186	Uox	5.07	15.49	8.16	3.27e-09	urate oxidase [Source:MGI Symbol;Acc:MGI:98907]
ENSMUSG00000089812	Gm15867	40.1	180.12	8.02	3.45e-59	predicted gene 15867 [Source:MGI Symbol;Acc:MGI:3801862]
ENSMUSG00000022952	Runx1	589.95	2780.69	7.96	0	runt related transcription factor 1 [Source:MGI Symbol;Acc:MGI:99852]
ENSMUSG00000024087	Cyp1b1	422.11	1881.56	7.95	0	cytochrome P450, family 1, subfamily b, polypeptide 1 [Source:MGI Symbol;Acc:MGI:88590]
ENSMUSG00000026736	4930426L09Rik	28.52	124.15	7.94	3.41e-33	RIKEN cDNA 4930426L09 gene [Source:MGI Symbol;Acc:MGI:1921879]
ENSMUSG00000048078	Tenm4	144.4	664.04	7.86	5.72e-125	teneurin transmembrane protein 4 [Source:MGI Symbol;Acc:MGI:2447063]
ENSMUSG00000027368	Dusp2	61.99	283.17	7.82	1.01e-79	dual specificity phosphatase 2 [Source:MGI Symbol;Acc:MGI:101911]
ENSMUSG00000032332	Col12a1	1787.66	8243.23	7.81	0	collagen, type XII, alpha 1 [Source:MGI Symbol;Acc:MGI:88448]
ENSMUSG00000022144	Gdnf	51.13	226.99	7.81	7.23e-72	glial cell line derived neurotrophic factor [Source:MGI Symbol;Acc:MGI:107430]
ENSMUSG00000024727	Trpm6	83.6	380.81	7.79	7.36e-100	transient receptor potential cation channel, subfamily M, member 6 [Source:MGI Symbol;Acc:MGI:2675603]
ENSMUSG00000028599	Tnfrsf1b	407.73	1870.55	7.78	0	tumor necrosis factor receptor superfamily, member 1b [Source:MGI Symbol;Acc:MGI:1314883]
ENSMUSG00000024593	Megf10	3.8	10.53	7.78	6.17e-08	multiple EGF-like-domains 10 [Source:MGI Symbol;Acc:MGI:2685177]
ENSMUSG00000044716	Dok7	5	14.07	7.76	6e-10	docking protein 7 [Source:MGI Symbol;Acc:MGI:3584043]
ENSMUSG00000054203	Ifi205	16.22	64.91	7.74	1.85e-21	interferon activated gene 205 [Source:MGI Symbol;Acc:MGI:101847]
ENSMUSG00000058022	Adtrp	4.54	11.67	7.67	7.49e-09	androgen dependent TFPI regulating protein [Source:MGI Symbol;Acc:MGI:1924596]
ENSMUSG00000026890	Lhx6	18.71	67.13	7.62	2.24e-27	LIM homeobox protein 6 [Source:MGI Symbol;Acc:MGI:1306803]
ENSMUSG00000054720	Lrrc8c	790.97	3621.81	7.58	0	leucine rich repeat containing 8 family, member C [Source:MGI Symbol;Acc:MGI:2140839]
ENSMUSG00000097487	Ptges3l	27.75	108.45	7.58	2.52e-32	prostaglandin E synthase 3 (cytosolic)-like [Source:MGI Symbol;Acc:MGI:1916146]
ENSMUSG00000026193	Fn1	134300	634870	7.49	0	fibronectin 1 [Source:MGI Symbol;Acc:MGI:95566]
ENSMUSG00000031523	Dlc1	688.72	3290.14	7.48	0	deleted in liver cancer 1 [Source:MGI Symbol;Acc:MGI:1354949]
ENSMUSG00000037762	Slc16a9	6.1	16.19	7.48	3.77e-10	solute carrier family 16 (monocarboxylic acid transporters), member 9 [Source:MGI Symbol;Acc:MGI:1914109]
ENSMUSG00000045518	Onecut3	6.85	18.37	7.43	2.74e-11	one cut domain, family member 3 [Source:MGI Symbol;Acc:MGI:1891409]
ENSMUSG00000031808	Slc27a1	316.73	1358.65	7.41	4.15e-141	solute carrier family 27 (fatty acid transporter), member 1 [Source:MGI Symbol;Acc:MGI:1347098]
ENSMUSG00000058420	Syt17	49.69	203.6	7.37	1.14e-57	synaptotagmin XVII [Source:MGI Symbol;Acc:MGI:104966]
ENSMUSG00000002732	Fkbp7	407.72	1849.04	7.36	1.9e-274	FK506 binding protein 7 [Source:MGI Symbol;Acc:MGI:1336879]
ENSMUSG00000032578	Cish	209.71	941.87	7.34	1.51e-94	cytokine inducible SH2-containing protein [Source:MGI Symbol;Acc:MGI:103159]
ENSMUSG00000037813	D630003M21Rik	2700.27	12349.2	7.33	0	RIKEN cDNA D630003M21 gene [Source:MGI Symbol;Acc:MGI:3606579]
ENSMUSG00000038327	Serpinb9f	15.6	61.37	7.33	2e-20	serine (or cysteine) peptidase inhibitor, clade B, member 9f [Source:MGI Symbol;Acc:MGI:894671]
ENSMUSG00000024610	Cd74	11.11	41.8	7.3	2.17e-14	CD74 antigen (invariant polypeptide of major histocompatibility complex, class II antigen-associated) [Source:MGI Symbol;Acc:MGI:96534]
ENSMUSG00000025064	Col17a1	4.61	12.94	7.28	6.21e-09	collagen, type XVII, alpha 1 [Source:MGI Symbol;Acc:MGI:88450]
ENSMUSG00000046768	Rhoj	11.4	35.5	7.27	3.22e-15	ras homolog gene family, member J [Source:MGI Symbol;Acc:MGI:1931551]
ENSMUSG00000080808	Gm12608	4.04	11.76	7.26	4.11e-08	predicted gene 12608 [Source:MGI Symbol;Acc:MGI:3652144]
ENSMUSG00000029581	Fscn1	8.54	24.52	7.22	3.05e-11	fascin actin-bundling protein 1 [Source:MGI Symbol;Acc:MGI:1352745]
ENSMUSG00000040543	Pitpnm3	174.08	725.71	7.17	1.97e-147	PITPNM family member 3 [Source:MGI Symbol;Acc:MGI:2685726]
ENSMUSG00000060063	Alox5ap	4.67	10.66	7.16	5.27e-08	arachidonate 5-lipoxygenase activating protein [Source:MGI Symbol;Acc:MGI:107505]
ENSMUSG00000006205	Htra1	57.28	219.95	7.15	1.35e-60	HtrA serine peptidase 1 [Source:MGI Symbol;Acc:MGI:1929076]
ENSMUSG00000026204	Ptprn	260.73	1140.04	7.13	4.41e-139	protein tyrosine phosphatase, receptor type, N [Source:MGI Symbol;Acc:MGI:102765]
ENSMUSG00000031098	Syt8	9.58	30.11	7.13	1.28e-11	synaptotagmin VIII [Source:MGI Symbol;Acc:MGI:1859867]
ENSMUSG00000032012	Pvrl1	247.89	1097.35	7.11	4.19e-230	poliovirus receptor-related 1 [Source:MGI Symbol;Acc:MGI:1926483]
ENSMUSG00000050761	Gp1bb	4.93	17.85	7.1	5.57e-07	glycoprotein Ib, beta polypeptide [Source:MGI Symbol;Acc:MGI:107852]
ENSMUSG00000090698	Apold1	10.04	32.93	7.08	8.03e-15	apolipoprotein L domain containing 1 [Source:MGI Symbol;Acc:MGI:2685921]
ENSMUSG00000031520	Vegfc	246.15	1052.58	7.07	4.3e-286	vascular endothelial growth factor C [Source:MGI Symbol;Acc:MGI:109124]
ENSMUSG00000023232	Serinc2	406.06	1832.95	7.03	0	serine incorporator 2 [Source:MGI Symbol;Acc:MGI:1919132]
ENSMUSG00000038319	Kcnh2	10.91	36.02	7.03	1.99e-13	potassium voltage-gated channel, subfamily H (eag-related), member 2 [Source:MGI Symbol;Acc:MGI:1341722]
ENSMUSG00000018217	Pmp22	8.24	22.3	6.97	4.85e-11	peripheral myelin protein 22 [Source:MGI Symbol;Acc:MGI:97631]
ENSMUSG00000028793	Rnf19b	1212.04	5149.06	6.96	0	ring finger protein 19B [Source:MGI Symbol;Acc:MGI:1922484]
ENSMUSG00000048096	Lmod1	5.8	17.3	6.95	1.93e-09	leiomodin 1 (smooth muscle) [Source:MGI Symbol;Acc:MGI:2135671]
ENSMUSG00000032363	Adamts7	157.66	625.56	6.93	1.26e-120	a disintegrin-like and metallopeptidase (reprolysin type) with thrombospondin type 1 motif, 7 [Source:MGI Symbol;Acc:MGI:1347346]
ENSMUSG00000048895	Cdk5r1	85.59	356.6	6.92	1.59e-106	cyclin-dependent kinase 5, regulatory subunit 1 (p35) [Source:MGI Symbol;Acc:MGI:101764]
ENSMUSG00000097960	A330074K22Rik	73.17	290.05	6.86	1.25e-53	RIKEN cDNA A330074K22 gene [Source:MGI Symbol;Acc:MGI:3045392]
ENSMUSG00000026885	Ttll11	16.49	61.13	6.8	2.55e-18	tubulin tyrosine ligase-like family, member 11 [Source:MGI Symbol;Acc:MGI:1921660]
ENSMUSG00000046207	Pik3r6	6.96	21.25	6.79	7.99e-12	phosphoinositide-3-kinase, regulatory subunit 6 [Source:MGI Symbol;Acc:MGI:2144613]
ENSMUSG00000004891	Nes	197.58	754.85	6.72	6.1e-138	nestin [Source:MGI Symbol;Acc:MGI:101784]
ENSMUSG00000034295	Fhod3	868.82	3696.54	6.64	0	formin homology 2 domain containing 3 [Source:MGI Symbol;Acc:MGI:1925847]
ENSMUSG00000035275	Raver2	7.74	23.66	6.61	3.83e-10	ribonucleoprotein, PTB-binding 2 [Source:MGI Symbol;Acc:MGI:2443623]
ENSMUSG00000062127	Cttnbp2nl	1926.2	7878.73	6.59	0	CTTNBP2 N-terminal like [Source:MGI Symbol;Acc:MGI:1933137]
ENSMUSG00000107750	Gm44013	6.8	19.88	6.58	1.4e-09	predicted gene, 44013 [Source:MGI Symbol;Acc:MGI:5690405]
ENSMUSG00000078606	Gm4070	139.24	587.91	6.54	7.32e-104	predicted gene 4070 [Source:MGI Symbol;Acc:MGI:3782245]
ENSMUSG00000024818	Slc25a45	90.4	323.73	6.53	8.15e-110	solute carrier family 25, member 45 [Source:MGI Symbol;Acc:MGI:2147731]
ENSMUSG00000061086	Myl4	11.7	36.99	6.53	1.91e-13	myosin, light polypeptide 4 [Source:MGI Symbol;Acc:MGI:97267]
ENSMUSG00000070687	Htr1d	28.23	108.02	6.48	6.96e-35	5-hydroxytryptamine (serotonin) receptor 1D [Source:MGI Symbol;Acc:MGI:96276]
ENSMUSG00000047443	Fam132b	1063.22	4510.66	6.48	0	family with sequence similarity 132, member B [Source:MGI Symbol;Acc:MGI:3606476]
ENSMUSG00000063873	Slc24a3	293.64	1215.06	6.48	7.92e-261	solute carrier family 24 (sodium/potassium/calcium exchanger), member 3 [Source:MGI Symbol;Acc:MGI:2137513]
ENSMUSG00000038591	Colec10	4.05	10.43	6.47	2.85e-07	collectin sub-family member 10 [Source:MGI Symbol;Acc:MGI:3606482]
ENSMUSG00000064272	Gpbar1	15.91	60.44	6.46	1.16e-20	G protein-coupled bile acid receptor 1 [Source:MGI Symbol;Acc:MGI:2653863]
ENSMUSG00000051832	E230016K23Rik	193.93	791.89	6.45	4.81e-187	RIKEN cDNA E230016K23 gene [Source:MGI Symbol;Acc:MGI:3041204]
ENSMUSG00000019823	Mical1	7.15	19.52	6.44	5.57e-10	microtubule associated monooxygenase, calponin and LIM domain containing 1 [Source:MGI Symbol;Acc:MGI:2385847]
ENSMUSG00000035186	Ubd	9.27	27.97	6.41	1.25e-11	ubiquitin D [Source:MGI Symbol;Acc:MGI:1344410]
ENSMUSG00000011148	Adssl1	475.25	1884.16	6.38	0	adenylosuccinate synthetase like 1 [Source:MGI Symbol;Acc:MGI:87947]
ENSMUSG00000078640	Gm11627	11.89	38.12	6.37	1.05e-15	predicted gene 11627 [Source:MGI Symbol;Acc:MGI:3650659]
ENSMUSG00000014773	Dll1	21.2	68.96	6.37	4.23e-27	delta-like 1 (Drosophila) [Source:MGI Symbol;Acc:MGI:104659]
ENSMUSG00000000753	Serpinf1	21.34	75.53	6.3	4.21e-29	serine (or cysteine) peptidase inhibitor, clade F, member 1 [Source:MGI Symbol;Acc:MGI:108080]
ENSMUSG00000009687	Fxyd5	6.23	16.61	6.28	1.99e-09	FXYD domain-containing ion transport regulator 5 [Source:MGI Symbol;Acc:MGI:1201785]
ENSMUSG00000019997	Ctgf	29254.6	117764	6.27	0	connective tissue growth factor [Source:MGI Symbol;Acc:MGI:95537]
ENSMUSG00000015053	Gata2	8.92	26.12	6.27	1.47e-12	GATA binding protein 2 [Source:MGI Symbol;Acc:MGI:95662]
ENSMUSG00000073821	8030451A03Rik	5.78	15.32	6.27	1.05e-08	RIKEN cDNA 8030451A03 gene [Source:MGI Symbol;Acc:MGI:1915353]
ENSMUSG00000079037	Prnp	3704.83	14545.5	6.25	0	prion protein [Source:MGI Symbol;Acc:MGI:97769]
ENSMUSG00000054555	Adam12	658.09	2706.53	6.25	0	a disintegrin and metallopeptidase domain 12 (meltrin alpha) [Source:MGI Symbol;Acc:MGI:105378]
ENSMUSG00000037060	Prkcdbp	6.45	17.38	6.23	3.19e-09	protein kinase C, delta binding protein [Source:MGI Symbol;Acc:MGI:1923422]
ENSMUSG00000100658	F730311O21Rik	19.74	67.57	6.23	2.21e-19	RIKEN cDNA F730311O21 gene [Source:MGI Symbol;Acc:MGI:3643355]
ENSMUSG00000086006	Gm13293	8.61	24	6.22	2.01e-10	predicted gene 13293 [Source:MGI Symbol;Acc:MGI:3649469]
ENSMUSG00000026875	Traf1	25.97	92.18	6.19	1.54e-33	TNF receptor-associated factor 1 [Source:MGI Symbol;Acc:MGI:101836]
ENSMUSG00000051076	Vtcn1	36.21	132.05	6.17	2.98e-31	V-set domain containing T cell activation inhibitor 1 [Source:MGI Symbol;Acc:MGI:3039619]
ENSMUSG00000063632	Sox11	19.42	65.96	6.14	4.64e-22	SRY (sex determining region Y)-box 11 [Source:MGI Symbol;Acc:MGI:98359]
ENSMUSG00000052512	Nav2	353.79	1355.57	6.09	2.19e-142	neuron navigator 2 [Source:MGI Symbol;Acc:MGI:2183691]
ENSMUSG00000029207	Apbb2	864.38	3291.94	6.08	0	amyloid beta (A4) precursor protein-binding, family B, member 2 [Source:MGI Symbol;Acc:MGI:108405]
ENSMUSG00000020241	Col6a2	38.36	124.77	6.07	4.5e-34	collagen, type VI, alpha 2 [Source:MGI Symbol;Acc:MGI:88460]
ENSMUSG00000040734	Ppp1r13l	627.3	2400.11	6.07	2.96e-286	protein phosphatase 1, regulatory (inhibitor) subunit 13 like [Source:MGI Symbol;Acc:MGI:3525053]
ENSMUSG00000051343	Rab11fip5	1828.67	7129.24	6.05	0	RAB11 family interacting protein 5 (class I) [Source:MGI Symbol;Acc:MGI:1098586]
ENSMUSG00000018845	Unc45b	12.38	38.41	6.05	5.05e-15	unc-45 homolog B (C. elegans) [Source:MGI Symbol;Acc:MGI:2443377]
ENSMUSG00000039542	Ncam1	3459.74	13182.5	6.04	0	neural cell adhesion molecule 1 [Source:MGI Symbol;Acc:MGI:97281]
ENSMUSG00000043336	Filip1l	3695.43	14180.5	6.04	0	filamin A interacting protein 1-like [Source:MGI Symbol;Acc:MGI:1925999]
ENSMUSG00000004609	Cd33	9.58	25.81	6.04	2.16e-11	CD33 antigen [Source:MGI Symbol;Acc:MGI:99440]
ENSMUSG00000096965	3300005D01Rik	19.19	64.17	6.03	5.77e-23	RIKEN cDNA 3300005D01 gene [Source:MGI Symbol;Acc:MGI:1925762]
ENSMUSG00000030468	Siglecg	1000.33	4014.95	6.02	0	sialic acid binding Ig-like lectin G [Source:MGI Symbol;Acc:MGI:2443630]
ENSMUSG00000026548	Slamf9	281.94	1091.03	6.02	4.86e-198	SLAM family member 9 [Source:MGI Symbol;Acc:MGI:1923692]
ENSMUSG00000022665	Ccdc80	21.59	68.92	6	8.48e-22	coiled-coil domain containing 80 [Source:MGI Symbol;Acc:MGI:1915146]
ENSMUSG00000037868	Egr2	19.97	63.57	5.96	1.59e-18	early growth response 2 [Source:MGI Symbol;Acc:MGI:95296]
ENSMUSG00000047414	Flrt2	164.78	616.02	5.95	2.56e-100	fibronectin leucine rich transmembrane protein 2 [Source:MGI Symbol;Acc:MGI:3603594]
ENSMUSG00000031750	Il34	112.4	427.07	5.9	1.19e-97	interleukin 34 [Source:MGI Symbol;Acc:MGI:1923777]
ENSMUSG00000050271	D8Ertd82e	1318.88	4931.18	5.82	0	DNA segment, Chr 8, ERATO Doi 82, expressed [Source:MGI Symbol;Acc:MGI:1196223]
ENSMUSG00000035095	Fam167a	28.35	84.9	5.81	1.67e-25	family with sequence similarity 167, member A [Source:MGI Symbol;Acc:MGI:3606565]
ENSMUSG00000079499	6530402F18Rik	13.52	41.36	5.81	4e-13	RIKEN cDNA 6530402F18 gene [Source:MGI Symbol;Acc:MGI:1923470]
ENSMUSG00000038408	1700018A04Rik	21.1	68.13	5.81	1.11e-21	RIKEN cDNA 1700018A04 gene [Source:MGI Symbol;Acc:MGI:1916631]
ENSMUSG00000039137	Whrn	363.71	1361.12	5.79	4.01e-189	whirlin [Source:MGI Symbol;Acc:MGI:2682003]
ENSMUSG00000031340	Gabre	531.28	1977.49	5.78	0	gamma-aminobutyric acid (GABA) A receptor, subunit epsilon [Source:MGI Symbol;Acc:MGI:1330235]
ENSMUSG00000030155	Clec2e	42.16	144.55	5.76	4.84e-40	C-type lectin domain family 2, member e [Source:MGI Symbol;Acc:MGI:3028921]
ENSMUSG00000058056	Palld	6184.47	23134.5	5.72	0	palladin, cytoskeletal associated protein [Source:MGI Symbol;Acc:MGI:1919583]
ENSMUSG00000027833	Shox2	6.61	17.68	5.72	4.44e-08	short stature homeobox 2 [Source:MGI Symbol;Acc:MGI:1201673]
ENSMUSG00000040350	Trim7	329.41	1175.35	5.71	2e-258	tripartite motif-containing 7 [Source:MGI Symbol;Acc:MGI:2137353]
ENSMUSG00000032420	Nt5e	246.19	863.36	5.7	1.53e-119	5' nucleotidase, ecto [Source:MGI Symbol;Acc:MGI:99782]
ENSMUSG00000026430	Rassf5	415.78	1503.65	5.69	1.08e-303	Ras association (RalGDS/AF-6) domain family member 5 [Source:MGI Symbol;Acc:MGI:1926375]
ENSMUSG00000008318	Relt	329	1249.36	5.69	9.02e-203	RELT tumor necrosis factor receptor [Source:MGI Symbol;Acc:MGI:2443373]
ENSMUSG00000049555	Tmie	19.76	58.48	5.69	6.03e-21	transmembrane inner ear [Source:MGI Symbol;Acc:MGI:2159400]
ENSMUSG00000044674	Fzd1	327.66	1178.78	5.68	2.64e-213	frizzled class receptor 1 [Source:MGI Symbol;Acc:MGI:1196625]
ENSMUSG00000040557	Wbscr27	914.83	3253.38	5.61	0	Williams Beuren syndrome chromosome region 27 (human) [Source:MGI Symbol;Acc:MGI:1933146]
ENSMUSG00000034205	Loxl2	11917.4	44675	5.57	0	lysyl oxidase-like 2 [Source:MGI Symbol;Acc:MGI:2137913]
ENSMUSG00000024014	Pim1	450.6	1657.27	5.54	0	proviral integration site 1 [Source:MGI Symbol;Acc:MGI:97584]
ENSMUSG00000004885	Crabp2	7	19.84	5.53	2.83e-07	cellular retinoic acid binding protein II [Source:MGI Symbol;Acc:MGI:88491]
ENSMUSG00000049184	Purg	102.38	347.16	5.52	2.33e-88	purine-rich element binding protein G [Source:MGI Symbol;Acc:MGI:1922279]
ENSMUSG00000017754	Pltp	230.18	797.21	5.49	1.73e-145	phospholipid transfer protein [Source:MGI Symbol;Acc:MGI:103151]
ENSMUSG00000029108	Pcdh7	597.73	2139.53	5.47	0	protocadherin 7 [Source:MGI Symbol;Acc:MGI:1860487]
ENSMUSG00000062760	1810041L15Rik	21.74	70.04	5.45	2.43e-20	RIKEN cDNA 1810041L15 gene [Source:MGI Symbol;Acc:MGI:1919551]
ENSMUSG00000002228	Ppm1j	12.22	32.48	5.45	7.82e-12	protein phosphatase 1J [Source:MGI Symbol;Acc:MGI:1919137]
ENSMUSG00000050345	4930486L24Rik	21.41	57.62	5.41	2.13e-18	RIKEN cDNA 4930486L24 gene [Source:MGI Symbol;Acc:MGI:1922258]
ENSMUSG00000101823	Gm29438	5.3	11.07	5.4	1.08e-06	predicted gene 29438 [Source:MGI Symbol;Acc:MGI:5580144]
ENSMUSG00000028128	F3	11081.5	39799.9	5.36	0	coagulation factor III [Source:MGI Symbol;Acc:MGI:88381]
ENSMUSG00000050288	Fzd2	1250.85	4415.47	5.35	0	frizzled class receptor 2 [Source:MGI Symbol;Acc:MGI:1888513]
ENSMUSG00000048752	Prss50	27.06	85.87	5.35	5.32e-22	protease, serine 50 [Source:MGI Symbol;Acc:MGI:2447303]
ENSMUSG00000026414	Tnnt2	390.37	1361.88	5.3	1.22e-224	troponin T2, cardiac [Source:MGI Symbol;Acc:MGI:104597]
ENSMUSG00000005124	Wisp1	6305.95	22335.6	5.3	0	WNT1 inducible signaling pathway protein 1 [Source:MGI Symbol;Acc:MGI:1197008]
ENSMUSG00000026463	Atp2b4	4186.86	14585.3	5.28	0	ATPase, Ca++ transporting, plasma membrane 4 [Source:MGI Symbol;Acc:MGI:88111]
ENSMUSG00000026435	Slc45a3	103.75	353.3	5.27	4.52e-89	solute carrier family 45, member 3 [Source:MGI Symbol;Acc:MGI:1922082]
ENSMUSG00000036533	Cdc42ep3	468.15	1617.18	5.23	2.36e-174	CDC42 effector protein (Rho GTPase binding) 3 [Source:MGI Symbol;Acc:MGI:2384718]
ENSMUSG00000020829	Slc46a1	736.41	2537.47	5.22	8.35e-210	solute carrier family 46, member 1 [Source:MGI Symbol;Acc:MGI:1098733]
ENSMUSG00000027298	Tyro3	162.37	551.28	5.22	2.99e-78	TYRO3 protein tyrosine kinase 3 [Source:MGI Symbol;Acc:MGI:104294]
ENSMUSG00000009246	Trpm5	13.62	37.23	5.21	6.77e-14	transient receptor potential cation channel, subfamily M, member 5 [Source:MGI Symbol;Acc:MGI:1861718]
ENSMUSG00000051029	Serpinb1b	17.86	54.09	5.21	6.19e-13	serine (or cysteine) peptidase inhibitor, clade B, member 1b [Source:MGI Symbol;Acc:MGI:2445361]
ENSMUSG00000001270	Ckb	16.26	45.72	5.2	1.69e-15	creatine kinase, brain [Source:MGI Symbol;Acc:MGI:88407]
ENSMUSG00000000782	Tcf7	33.11	98.21	5.18	6.42e-30	transcription factor 7, T cell specific [Source:MGI Symbol;Acc:MGI:98507]
ENSMUSG00000026874	Hc	6.94	19.16	5.13	3.25e-06	hemolytic complement [Source:MGI Symbol;Acc:MGI:96031]
ENSMUSG00000046731	Kctd11	939.03	3165.29	5.12	0	potassium channel tetramerisation domain containing 11 [Source:MGI Symbol;Acc:MGI:2448712]
ENSMUSG00000053469	Tg	96.85	329.03	5.06	4.02e-75	thyroglobulin [Source:MGI Symbol;Acc:MGI:98733]
ENSMUSG00000086245	Gm16170	34.6	102.66	5.06	1.29e-22	predicted gene 16170 [Source:MGI Symbol;Acc:MGI:3805548]
ENSMUSG00000034910	Pygo1	5.38	12.65	5.05	1.42e-06	pygopus 1 [Source:MGI Symbol;Acc:MGI:1919385]
ENSMUSG00000031503	Col4a2	12630.4	43118.8	5.05	0	collagen, type IV, alpha 2 [Source:MGI Symbol;Acc:MGI:88455]
ENSMUSG00000039982	Dtx4	2506.75	8582.02	5.03	0	deltex 4, E3 ubiquitin ligase [Source:MGI Symbol;Acc:MGI:2672905]
ENSMUSG00000026811	St6galnac6	894.93	2956.95	5.03	0	ST6 (alpha-N-acetyl-neuraminyl-2,3-beta-galactosyl-1,3)-N-acetylgalactosaminide alpha-2,6-sialyltransferase 6 [Source:MGI Symbol;Acc:MGI:1355316]
ENSMUSG00000018238	Gdf9	10.99	27.41	5.03	8.88e-11	growth differentiation factor 9 [Source:MGI Symbol;Acc:MGI:95692]
ENSMUSG00000085747	Slc13a2os	28.87	90.59	5.02	2.52e-29	solute carrier family 13 (sodium-dependent dicarboxylate transporter), member 2, opposite strand [Source:MGI Symbol;Acc:MGI:3649278]
ENSMUSG00000050541	Adra1b	5.5	11.66	5.02	3.44e-06	adrenergic receptor, alpha 1b [Source:MGI Symbol;Acc:MGI:104774]
ENSMUSG00000000489	Pdgfb	11390.8	38972.3	5	3.4e-293	platelet derived growth factor, B polypeptide [Source:MGI Symbol;Acc:MGI:97528]
ENSMUSG00000006403	Adamts4	33.56	102.41	4.99	5.92e-24	a disintegrin-like and metallopeptidase (reprolysin type) with thrombospondin type 1 motif, 4 [Source:MGI Symbol;Acc:MGI:1339949]
ENSMUSG00000020674	Pxdn	7402.79	24805.1	4.98	0	peroxidasin homolog (Drosophila) [Source:MGI Symbol;Acc:MGI:1916925]
ENSMUSG00000107355	AI839979	8.63	19.73	4.94	2.58e-08	expressed sequence AI839979 [Source:MGI Symbol;Acc:MGI:2140975]
ENSMUSG00000099041	Gm28035	31	96.29	4.92	1.2e-10	predicted gene, 28035 [Source:MGI Symbol;Acc:MGI:5547771]
ENSMUSG00000052353	Cemip	72.11	222.1	4.9	5.8e-41	cell migration inducing protein, hyaluronan binding [Source:MGI Symbol;Acc:MGI:2443629]
ENSMUSG00000024395	Lims2	1078.17	3643.3	4.9	1.51e-262	LIM and senescent cell antigen like domains 2 [Source:MGI Symbol;Acc:MGI:2385067]
ENSMUSG00000028287	1700009N14Rik	10.1	28.42	4.9	7.65e-09	RIKEN cDNA 1700009N14 gene [Source:MGI Symbol;Acc:MGI:1922721]
ENSMUSG00000033722	BC034090	4.23	10.08	4.89	3.66e-05	cDNA sequence BC034090 [Source:MGI Symbol;Acc:MGI:2672904]
ENSMUSG00000037553	Zdhhc18	1932.05	6400.95	4.88	0	zinc finger, DHHC domain containing 18 [Source:MGI Symbol;Acc:MGI:3527792]
ENSMUSG00000092009	Myh15	6.1	14.81	4.87	3.95e-07	myosin, heavy chain 15 [Source:MGI Symbol;Acc:MGI:3643515]
ENSMUSG00000050721	Plekho2	600.37	1951.18	4.85	6.03e-222	pleckstrin homology domain containing, family O member 2 [Source:MGI Symbol;Acc:MGI:2143132]
ENSMUSG00000028469	Npr2	275.82	905.43	4.85	9.43e-201	natriuretic peptide receptor 2 [Source:MGI Symbol;Acc:MGI:97372]
ENSMUSG00000086915	Gm16365	8.64	21.98	4.8	2.39e-07	predicted gene 16365 [Source:MGI Symbol;Acc:MGI:3840143]
ENSMUSG00000031748	Gnao1	58.29	176.85	4.79	3.43e-30	guanine nucleotide binding protein, alpha O [Source:MGI Symbol;Acc:MGI:95775]
ENSMUSG00000034648	Lrrn1	18.85	53.52	4.78	4.19e-17	leucine rich repeat protein 1, neuronal [Source:MGI Symbol;Acc:MGI:106038]
ENSMUSG00000055407	Map6	206.22	669.84	4.77	1.37e-46	microtubule-associated protein 6 [Source:MGI Symbol;Acc:MGI:1201690]
ENSMUSG00000074277	Phldb3	593.65	1896.53	4.77	6.72e-188	pleckstrin homology-like domain, family B, member 3 [Source:MGI Symbol;Acc:MGI:3642959]
ENSMUSG00000025889	Snca	25.96	70.72	4.77	2.63e-18	synuclein, alpha [Source:MGI Symbol;Acc:MGI:1277151]
ENSMUSG00000024143	Rhoq	2823.39	8972.63	4.76	0	ras homolog gene family, member Q [Source:MGI Symbol;Acc:MGI:1931553]
ENSMUSG00000048490	Nrip1	810.19	2567.3	4.76	2.2e-181	nuclear receptor interacting protein 1 [Source:MGI Symbol;Acc:MGI:1315213]
ENSMUSG00000024451	Arap3	57	175.81	4.76	9.02e-45	ArfGAP with RhoGAP domain, ankyrin repeat and PH domain 3 [Source:MGI Symbol;Acc:MGI:2147274]
ENSMUSG00000073557	Ppp1r12b	1160.4	3693.13	4.76	0	protein phosphatase 1, regulatory (inhibitor) subunit 12B [Source:MGI Symbol;Acc:MGI:1916417]
ENSMUSG00000027495	Fam210b	2385.55	7373.47	4.74	0	family with sequence similarity 210, member B [Source:MGI Symbol;Acc:MGI:1914267]
ENSMUSG00000028883	Sema3a	9.68	23.81	4.73	1.08e-09	sema domain, immunoglobulin domain (Ig), short basic domain, secreted, (semaphorin) 3A [Source:MGI Symbol;Acc:MGI:107558]
ENSMUSG00000032366	Tpm1	66233.9	215003	4.72	0	tropomyosin 1, alpha [Source:MGI Symbol;Acc:MGI:98809]
ENSMUSG00000032261	Sh3bgrl2	905.57	2835.69	4.72	0	SH3 domain binding glutamic acid-rich protein like 2 [Source:MGI Symbol;Acc:MGI:1915350]
ENSMUSG00000025171	Ubtd1	1318.93	4220.37	4.72	8.77e-241	ubiquitin domain containing 1 [Source:MGI Symbol;Acc:MGI:2385092]
ENSMUSG00000069893	9930111J21Rik1	44.25	144.19	4.71	4.6e-13	RIKEN cDNA 9930111J21 gene 1 [Source:MGI Symbol;Acc:MGI:3041173]
ENSMUSG00000079484	Phyhd1	246.96	755.6	4.71	1.44e-192	phytanoyl-CoA dioxygenase domain containing 1 [Source:MGI Symbol;Acc:MGI:3612860]
ENSMUSG00000054364	Rhob	5443.14	17424.4	4.7	0	ras homolog gene family, member B [Source:MGI Symbol;Acc:MGI:107949]
ENSMUSG00000015222	Map2	5.78	12.73	4.7	2.76e-06	microtubule-associated protein 2 [Source:MGI Symbol;Acc:MGI:97175]
ENSMUSG00000027456	Sdcbp2	110.9	319.39	4.64	9.31e-68	syndecan binding protein (syntenin) 2 [Source:MGI Symbol;Acc:MGI:2385156]
ENSMUSG00000078920	Ifi47	88.74	266.9	4.63	1.63e-56	interferon gamma inducible protein 47 [Source:MGI Symbol;Acc:MGI:99448]
ENSMUSG00000090570	Gm17041	6.24	28.35	4.61	0.00033506	predicted gene 17041 [Source:MGI Symbol;Acc:MGI:4937868]
ENSMUSG00000044361	BC024139	7.45	15.98	4.61	1.02e-06	cDNA sequence BC024139 [Source:MGI Symbol;Acc:MGI:2442591]
ENSMUSG00000036002	Fam214b	880.87	2733.51	4.6	1.12e-256	family with sequence similarity 214, member B [Source:MGI Symbol;Acc:MGI:2441854]
ENSMUSG00000091184	Gm17059	4.74	10.19	4.6	2.2e-05	predicted gene 17059 [Source:MGI Symbol;Acc:MGI:4937886]
ENSMUSG00000037447	Arid5a	231.17	710.96	4.59	1.31e-109	AT rich interactive domain 5A (MRF1-like) [Source:MGI Symbol;Acc:MGI:2443039]
ENSMUSG00000092275	Gm20465	6.66	14.88	4.59	1.17e-06	predicted gene 20465 [Source:MGI Symbol;Acc:MGI:5141930]
ENSMUSG00000029570	Lfng	631.88	1964.1	4.57	3.13e-237	LFNG O-fucosylpeptide 3-beta-N-acetylglucosaminyltransferase [Source:MGI Symbol;Acc:MGI:1095413]
ENSMUSG00000038067	Csf3	8.59	21.83	4.56	6.37e-07	colony stimulating factor 3 (granulocyte) [Source:MGI Symbol;Acc:MGI:1339751]
ENSMUSG00000040613	Apobec1	101.06	306.8	4.56	5.84e-71	apolipoprotein B mRNA editing enzyme, catalytic polypeptide 1 [Source:MGI Symbol;Acc:MGI:103298]
ENSMUSG00000046442	Ppm1e	46.18	126.12	4.55	1.1e-29	protein phosphatase 1E (PP2C domain containing) [Source:MGI Symbol;Acc:MGI:2444096]
ENSMUSG00000062184	Hs6st2	4937.87	15879	4.55	2.52e-136	heparan sulfate 6-O-sulfotransferase 2 [Source:MGI Symbol;Acc:MGI:1354959]
ENSMUSG00000055044	Pdlim1	1189.49	3821.94	4.55	4.34e-238	PDZ and LIM domain 1 (elfin) [Source:MGI Symbol;Acc:MGI:1860611]
ENSMUSG00000025856	Pdgfa	2297.64	7219.92	4.54	0	platelet derived growth factor, alpha [Source:MGI Symbol;Acc:MGI:97527]
ENSMUSG00000036353	P2ry12	6.72	15.24	4.5	1.01e-06	purinergic receptor P2Y, G-protein coupled 12 [Source:MGI Symbol;Acc:MGI:1918089]
ENSMUSG00000051236	Msrb3	1471.76	4601.01	4.49	0	methionine sulfoxide reductase B3 [Source:MGI Symbol;Acc:MGI:2443538]
ENSMUSG00000029174	Tbc1d1	2593.33	8024.74	4.48	0	TBC1 domain family, member 1 [Source:MGI Symbol;Acc:MGI:1889508]
ENSMUSG00000039601	Rcan2	5.67	11.36	4.48	8.5e-06	regulator of calcineurin 2 [Source:MGI Symbol;Acc:MGI:1858219]
ENSMUSG00000021768	Dusp13	14.24	35.94	4.48	4.5e-11	dual specificity phosphatase 13 [Source:MGI Symbol;Acc:MGI:1351599]
ENSMUSG00000079049	Serpinb1c	29.55	85.09	4.47	1.25e-16	serine (or cysteine) peptidase inhibitor, clade B, member 1c [Source:MGI Symbol;Acc:MGI:2445363]
ENSMUSG00000000244	Tspan32	16.75	44.72	4.47	1.29e-10	tetraspanin 32 [Source:MGI Symbol;Acc:MGI:1350360]
ENSMUSG00000053552	Ebf4	9.16	20.59	4.46	3.67e-08	early B cell factor 4 [Source:MGI Symbol;Acc:MGI:2385972]
ENSMUSG00000022261	Sdc2	550.73	1621.97	4.45	2.57e-219	syndecan 2 [Source:MGI Symbol;Acc:MGI:1349165]
ENSMUSG00000032470	Mras	635.65	1923.81	4.44	4.19e-208	muscle and microspikes RAS [Source:MGI Symbol;Acc:MGI:1100856]
ENSMUSG00000090399	Gm38399	8.43	19.84	4.44	7.12e-07	predicted gene, 38399 [Source:MGI Symbol;Acc:MGI:5620007]
ENSMUSG00000089791	Gm3555	23.82	65.27	4.42	7.98e-11	predicted pseudogene 3555 [Source:MGI Symbol;Acc:MGI:3781732]
ENSMUSG00000037408	Cnnm4	1314.45	3972.04	4.41	0	cyclin M4 [Source:MGI Symbol;Acc:MGI:2151060]
ENSMUSG00000053158	Fes	34.11	94.35	4.41	5.26e-20	feline sarcoma oncogene [Source:MGI Symbol;Acc:MGI:95514]
ENSMUSG00000106961	Gm43128	13.88	36.56	4.41	4.12e-09	predicted gene 43128 [Source:MGI Symbol;Acc:MGI:5663265]
ENSMUSG00000030103	Bhlhe40	5409.13	16455.2	4.37	0	basic helix-loop-helix family, member e40 [Source:MGI Symbol;Acc:MGI:1097714]
ENSMUSG00000026639	Lamb3	4487.65	13654.2	4.37	3.23e-285	laminin, beta 3 [Source:MGI Symbol;Acc:MGI:99915]
ENSMUSG00000026094	Stk17b	2310.63	7046.13	4.36	5.23e-250	serine/threonine kinase 17b (apoptosis-inducing) [Source:MGI Symbol;Acc:MGI:2138162]
ENSMUSG00000070407	Hs3st3b1	83.16	235.5	4.35	8.65e-48	heparan sulfate (glucosamine) 3-O-sulfotransferase 3B1 [Source:MGI Symbol;Acc:MGI:1333853]
ENSMUSG00000028161	Ppp3ca	1258.39	3723.64	4.34	7.44e-245	protein phosphatase 3, catalytic subunit, alpha isoform [Source:MGI Symbol;Acc:MGI:107164]
ENSMUSG00000034159	2310007B03Rik	336.28	948.42	4.31	7.39e-102	RIKEN cDNA 2310007B03 gene [Source:MGI Symbol;Acc:MGI:1919124]
ENSMUSG00000039476	Prrx2	7.43	17.29	4.3	7.07e-05	paired related homeobox 2 [Source:MGI Symbol;Acc:MGI:98218]
ENSMUSG00000036381	P2ry14	16.64	42.69	4.29	6.51e-13	purinergic receptor P2Y, G-protein coupled, 14 [Source:MGI Symbol;Acc:MGI:2155705]
ENSMUSG00000068270	Shroom4	1832.18	5525.33	4.28	0	shroom family member 4 [Source:MGI Symbol;Acc:MGI:2685570]
ENSMUSG00000021539	Lect2	28.19	74.73	4.28	7.91e-17	leukocyte cell-derived chemotaxin 2 [Source:MGI Symbol;Acc:MGI:1278342]
ENSMUSG00000032252	Glce	1113.96	3253.45	4.26	0	glucuronyl C5-epimerase [Source:MGI Symbol;Acc:MGI:2136405]
ENSMUSG00000031169	Porcn	1026.91	3057.31	4.25	5.62e-275	porcupine homolog (Drosophila) [Source:MGI Symbol;Acc:MGI:1890212]
ENSMUSG00000097310	A930038B10Rik	77.18	215.82	4.25	4.43e-41	RIKEN cDNA A930038B10 gene [Source:MGI Symbol;Acc:MGI:2443813]
ENSMUSG00000014599	Csf1	17015.9	51451.2	4.25	0	colony stimulating factor 1 (macrophage) [Source:MGI Symbol;Acc:MGI:1339753]
ENSMUSG00000087220	Gm11377	5.57	11.73	4.23	2.02e-05	predicted gene 11377 [Source:MGI Symbol;Acc:MGI:3650186]
ENSMUSG00000021493	Pdlim7	8665.38	26034.4	4.22	3.37e-187	PDZ and LIM domain 7 [Source:MGI Symbol;Acc:MGI:1914649]
ENSMUSG00000069310	Hist1h3c	7.16	17.62	4.22	5.17e-05	histone cluster 1, H3c [Source:MGI Symbol;Acc:MGI:2448320]
ENSMUSG00000068699	Flnc	1468.64	4257.94	4.21	2.43e-126	filamin C, gamma [Source:MGI Symbol;Acc:MGI:95557]
ENSMUSG00000029860	Zyx	10270.8	30507.5	4.21	0	zyxin [Source:MGI Symbol;Acc:MGI:103072]
ENSMUSG00000050860	Phospho1	44.33	116.76	4.21	2.43e-27	phosphatase, orphan 1 [Source:MGI Symbol;Acc:MGI:2447348]
ENSMUSG00000030717	Nupr1	2028.74	5991.52	4.21	0	nuclear protein transcription regulator 1 [Source:MGI Symbol;Acc:MGI:1891834]
ENSMUSG00000047793	Sned1	111.32	316.23	4.2	5.65e-51	sushi, nidogen and EGF-like domains 1 [Source:MGI Symbol;Acc:MGI:3045960]
ENSMUSG00000031373	Car5b	144.01	410.33	4.19	9.59e-61	carbonic anhydrase 5b, mitochondrial [Source:MGI Symbol;Acc:MGI:1926249]
ENSMUSG00000034422	Parp14	320.48	928.68	4.19	3.68e-137	poly (ADP-ribose) polymerase family, member 14 [Source:MGI Symbol;Acc:MGI:1919489]
ENSMUSG00000061751	Kalrn	987.44	2870.4	4.19	0	kalirin, RhoGEF kinase [Source:MGI Symbol;Acc:MGI:2685385]
ENSMUSG00000041729	Coro2b	34.75	97.28	4.19	5.15e-19	coronin, actin binding protein, 2B [Source:MGI Symbol;Acc:MGI:2444283]
ENSMUSG00000031207	Msn	43515	128691	4.18	0	moesin [Source:MGI Symbol;Acc:MGI:97167]
ENSMUSG00000093672	Gm20655	8.09	17	4.16	1.86e-06	predicted gene 20655 [Source:MGI Symbol;Acc:MGI:5313102]
ENSMUSG00000026872	Zeb2	806.08	2343.31	4.14	3.24e-180	zinc finger E-box binding homeobox 2 [Source:MGI Symbol;Acc:MGI:1344407]
ENSMUSG00000052229	Gpr17	22.15	58.92	4.14	4e-10	G protein-coupled receptor 17 [Source:MGI Symbol;Acc:MGI:3584514]
ENSMUSG00000048852	Gm12185	22.46	57.72	4.14	1.58e-13	predicted gene 12185 [Source:MGI Symbol;Acc:MGI:3652173]
ENSMUSG00000031502	Col4a1	29435.8	86122.9	4.13	0	collagen, type IV, alpha 1 [Source:MGI Symbol;Acc:MGI:88454]
ENSMUSG00000029270	Fam69a	1167.41	3339.92	4.12	1.21e-219	family with sequence similarity 69, member A [Source:MGI Symbol;Acc:MGI:1914516]
ENSMUSG00000038415	Foxq1	989.19	2870.42	4.12	0	forkhead box Q1 [Source:MGI Symbol;Acc:MGI:1298228]
ENSMUSG00000041779	Tram2	820.94	2373.31	4.12	1.16e-305	translocating chain-associating membrane protein 2 [Source:MGI Symbol;Acc:MGI:1924817]
ENSMUSG00000097791	Gm17315	13.87	34.2	4.12	5.45e-07	predicted gene, 17315 [Source:MGI Symbol;Acc:MGI:4936949]
ENSMUSG00000090125	Pou3f1	13.42	32.74	4.12	1.17e-09	POU domain, class 3, transcription factor 1 [Source:MGI Symbol;Acc:MGI:101896]
ENSMUSG00000027333	Smox	961.79	2741.69	4.11	1.47e-218	spermine oxidase [Source:MGI Symbol;Acc:MGI:2445356]
ENSMUSG00000052688	Rab7b	60.54	155.61	4.11	7.02e-38	RAB7B, member RAS oncogene family [Source:MGI Symbol;Acc:MGI:2442295]
ENSMUSG00000015619	Gata3	25.21	66.51	4.11	3.44e-14	GATA binding protein 3 [Source:MGI Symbol;Acc:MGI:95663]
ENSMUSG00000048807	Slc35e4	1988.49	5755.38	4.1	7.05e-223	solute carrier family 35, member E4 [Source:MGI Symbol;Acc:MGI:2144150]
ENSMUSG00000085795	Zfp703	937.91	2667.51	4.1	7.04e-205	zinc finger protein 703 [Source:MGI Symbol;Acc:MGI:2662729]
ENSMUSG00000106281	Gm44346	3.98	10.76	4.09	0.00102922	predicted gene, 44346 [Source:MGI Symbol;Acc:MGI:5690738]
ENSMUSG00000090965	Gm17203	6.61	12.84	4.07	1.51e-05	predicted gene 17203 [Source:MGI Symbol;Acc:MGI:4938030]
ENSMUSG00000033256	Shf	140.79	372.18	4.07	1.41e-68	Src homology 2 domain containing F [Source:MGI Symbol;Acc:MGI:3613669]
ENSMUSG00000033684	Qsox1	4918.32	13905.9	4.06	0	quiescin Q6 sulfhydryl oxidase 1 [Source:MGI Symbol;Acc:MGI:1330818]
ENSMUSG00000103622	Gm38391	29.88	76.83	4.06	1.31e-17	predicted gene, 38391 [Source:MGI Symbol;Acc:MGI:5613630]
ENSMUSG00000021256	Vash1	153.24	440.04	4.06	1.34e-41	vasohibin 1 [Source:MGI Symbol;Acc:MGI:2442543]
ENSMUSG00000103032	Gm37121	6.96	16.85	4.06	0.00011371	predicted gene, 37121 [Source:MGI Symbol;Acc:MGI:5610349]
ENSMUSG00000002603	Tgfb1	579.49	1621.65	4.05	6.31e-82	transforming growth factor, beta 1 [Source:MGI Symbol;Acc:MGI:98725]
ENSMUSG00000026421	Csrp1	27729.2	80513.8	4.04	0	cysteine and glycine-rich protein 1 [Source:MGI Symbol;Acc:MGI:88549]
ENSMUSG00000016262	Sertad4	2050.35	5867.05	4.04	0	SERTA domain containing 4 [Source:MGI Symbol;Acc:MGI:2443496]
ENSMUSG00000060096	Amd-ps3	95.56	398.22	4.03	0.000386331	S-adenosylmethionine decarboxylase, pseudogene 3 [Source:MGI Symbol;Acc:MGI:3704487]
ENSMUSG00000037306	Man1c1	25.92	63.74	4.03	3.54e-16	mannosidase, alpha, class 1C, member 1 [Source:MGI Symbol;Acc:MGI:2446214]
ENSMUSG00000030653	Pde2a	18.37	55.55	4.03	9.77e-05	phosphodiesterase 2A, cGMP-stimulated [Source:MGI Symbol;Acc:MGI:2446107]
ENSMUSG00000097203	4732419C18Rik	17.17	40.92	4.01	2.57e-11	RIKEN cDNA 4732419C18 gene [Source:MGI Symbol;Acc:MGI:3045379]
ENSMUSG00000078153	Psme2b	37.52	119.72	4.01	1.01e-05	protease (prosome, macropain) activator subunit 2B [Source:MGI Symbol;Acc:MGI:1341073]
ENSMUSG00000027611	Procr	332.94	930.44	4	7.71e-136	protein C receptor, endothelial [Source:MGI Symbol;Acc:MGI:104596]
ENSMUSG00000030761	Myo7a	2507.69	7010.12	3.98	1.51e-302	myosin VIIA [Source:MGI Symbol;Acc:MGI:104510]
ENSMUSG00000047496	Rnf152	11.13	24	3.98	9.82e-08	ring finger protein 152 [Source:MGI Symbol;Acc:MGI:2443787]
ENSMUSG00000026727	Rsu1	5066.21	14326.4	3.96	0	Ras suppressor protein 1 [Source:MGI Symbol;Acc:MGI:103040]
ENSMUSG00000015143	Actn1	38967.3	110425	3.96	0	actinin, alpha 1 [Source:MGI Symbol;Acc:MGI:2137706]
ENSMUSG00000031637	Lrp2bp	8.49	18.17	3.96	1.21e-06	Lrp2 binding protein [Source:MGI Symbol;Acc:MGI:1914870]
ENSMUSG00000047150	1700001C19Rik	33.88	87.57	3.96	3.8e-14	RIKEN cDNA 1700001C19 gene [Source:MGI Symbol;Acc:MGI:1922712]
ENSMUSG00000027612	Mmp24	160.76	447.87	3.96	5.83e-57	matrix metallopeptidase 24 [Source:MGI Symbol;Acc:MGI:1341867]
ENSMUSG00000026836	Acvr1	2424.76	6785.27	3.95	0	activin A receptor, type 1 [Source:MGI Symbol;Acc:MGI:87911]
ENSMUSG00000003545	Fosb	18.23	42	3.95	3.58e-10	FBJ osteosarcoma oncogene B [Source:MGI Symbol;Acc:MGI:95575]
ENSMUSG00000045312	Lhfpl2	1318.11	3711.92	3.93	0	lipoma HMGIC fusion partner-like 2 [Source:MGI Symbol;Acc:MGI:2145236]
ENSMUSG00000022206	Npr3	331.12	948.51	3.93	6.19e-102	natriuretic peptide receptor 3 [Source:MGI Symbol;Acc:MGI:97373]
ENSMUSG00000025283	Sat1	27204.4	77164.9	3.92	0	spermidine/spermine N1-acetyl transferase 1 [Source:MGI Symbol;Acc:MGI:98233]
ENSMUSG00000035671	Zswim4	1236.19	3441.37	3.92	0	zinc finger SWIM-type containing 4 [Source:MGI Symbol;Acc:MGI:2443726]
ENSMUSG00000075416	Gm14488	18.78	42.68	3.92	2.68e-12	predicted gene 14488 [Source:MGI Symbol;Acc:MGI:3649725]
ENSMUSG00000063415	Cyp26b1	12.49	27.73	3.92	3.93e-07	cytochrome P450, family 26, subfamily b, polypeptide 1 [Source:MGI Symbol;Acc:MGI:2176159]
ENSMUSG00000105813	Gm42928	32.31	82.04	3.92	6.89e-19	predicted gene 42928 [Source:MGI Symbol;Acc:MGI:5663065]
ENSMUSG00000028195	Cyr61	21955.4	61710	3.9	5.25e-263	cysteine rich protein 61 [Source:MGI Symbol;Acc:MGI:88613]
ENSMUSG00000034161	Scx	1117.13	3067.21	3.9	1.73e-120	scleraxis [Source:MGI Symbol;Acc:MGI:102934]
ENSMUSG00000089762	Ier5l	704.76	1963.14	3.88	2.24e-44	immediate early response 5-like [Source:MGI Symbol;Acc:MGI:1919750]
ENSMUSG00000003420	Fcgrt	156.27	404.86	3.88	4.24e-64	Fc receptor, IgG, alpha chain transporter [Source:MGI Symbol;Acc:MGI:103017]
ENSMUSG00000107145	Gm43442	135.1	371.72	3.88	5.74e-22	predicted gene 43442 [Source:MGI Symbol;Acc:MGI:5663579]
ENSMUSG00000016526	Dyrk3	1020.04	2817.06	3.87	7.25e-261	dual-specificity tyrosine-(Y)-phosphorylation regulated kinase 3 [Source:MGI Symbol;Acc:MGI:1330300]
ENSMUSG00000026773	Pfkfb3	1260.48	3411.77	3.86	0	6-phosphofructo-2-kinase/fructose-2,6-biphosphatase 3 [Source:MGI Symbol;Acc:MGI:2181202]
ENSMUSG00000028035	Dnajb4	2508.42	6876.16	3.86	8.9e-185	DnaJ heat shock protein family (Hsp40) member B4 [Source:MGI Symbol;Acc:MGI:1914285]
ENSMUSG00000019978	Epb41l2	4455.63	12181.8	3.85	0	erythrocyte membrane protein band 4.1 like 2 [Source:MGI Symbol;Acc:MGI:103009]
ENSMUSG00000041361	Myzap	364.57	983.75	3.85	5.08e-73	myocardial zonula adherens protein [Source:MGI Symbol;Acc:MGI:2142908]
ENSMUSG00000027660	Skil	4394.7	11988	3.83	5.52e-288	SKI-like [Source:MGI Symbol;Acc:MGI:106203]
ENSMUSG00000043760	Pkhd1	3260.65	8917.67	3.82	8.03e-281	polycystic kidney and hepatic disease 1 [Source:MGI Symbol;Acc:MGI:2155808]
ENSMUSG00000021066	Atl1	136.43	364.06	3.82	2.31e-62	atlastin GTPase 1 [Source:MGI Symbol;Acc:MGI:1921241]
ENSMUSG00000025185	Loxl4	1846.31	5130.82	3.81	5.19e-252	lysyl oxidase-like 4 [Source:MGI Symbol;Acc:MGI:1914823]
ENSMUSG00000038402	Foxf2	1209.13	3315.59	3.81	0	forkhead box F2 [Source:MGI Symbol;Acc:MGI:1347479]
ENSMUSG00000033200	Tpsg1	7.82	19.24	3.81	0.000701298	tryptase gamma 1 [Source:MGI Symbol;Acc:MGI:1349391]
ENSMUSG00000038074	Fkbp14	491.41	1319.32	3.8	8.39e-121	FK506 binding protein 14 [Source:MGI Symbol;Acc:MGI:2387639]
ENSMUSG00000109684	RP23-106I21.6	12.95	29.33	3.8	3.24e-07	predicted gene 45745
ENSMUSG00000009418	Nav1	1153.94	3094.82	3.79	0	neuron navigator 1 [Source:MGI Symbol;Acc:MGI:2183683]
ENSMUSG00000025648	Pfkfb4	199.32	527.72	3.79	5.43e-91	6-phosphofructo-2-kinase/fructose-2,6-biphosphatase 4 [Source:MGI Symbol;Acc:MGI:2687284]
ENSMUSG00000042246	Tmc7	200.29	525.16	3.78	8.72e-91	transmembrane channel-like gene family 7 [Source:MGI Symbol;Acc:MGI:2443317]
ENSMUSG00000040990	Sh3kbp1	970.35	2643.66	3.77	3e-137	SH3-domain kinase binding protein 1 [Source:MGI Symbol;Acc:MGI:1889583]
ENSMUSG00000101199	Gm9687	5.23	10.53	3.77	0.00021723	predicted gene 9687 [Source:MGI Symbol;Acc:MGI:3780095]
ENSMUSG00000018698	Lhx1	5.23	10.77	3.77	0.000219844	LIM homeobox protein 1 [Source:MGI Symbol;Acc:MGI:99783]
ENSMUSG00000022894	Adamts5	9.58	21.8	3.77	1.4e-05	a disintegrin-like and metallopeptidase (reprolysin type) with thrombospondin type 1 motif, 5 (aggrecanase-2) [Source:MGI Symbol;Acc:MGI:1346321]
ENSMUSG00000025083	Afap1l2	815.36	2261.99	3.76	0	actin filament associated protein 1-like 2 [Source:MGI Symbol;Acc:MGI:2147658]
ENSMUSG00000027994	Ccdc109b	193.25	522.9	3.76	1.09e-53	coiled-coil domain containing 109B [Source:MGI Symbol;Acc:MGI:1914065]
ENSMUSG00000032243	Itga11	9.87	21.81	3.76	3.12e-06	integrin alpha 11 [Source:MGI Symbol;Acc:MGI:2442114]
ENSMUSG00000027544	Nfatc2	1003.25	2666.5	3.76	0	nuclear factor of activated T cells, cytoplasmic, calcineurin dependent 2 [Source:MGI Symbol;Acc:MGI:102463]
ENSMUSG00000001349	Cnn1	535.2	1475.19	3.75	4.09e-62	calponin 1 [Source:MGI Symbol;Acc:MGI:104979]
ENSMUSG00000096947	Gm26723	5.3	10.79	3.75	0.00128917	predicted gene, 26723 [Source:MGI Symbol;Acc:MGI:5477217]
ENSMUSG00000042182	Bend6	20.25	49.7	3.75	1.81e-11	BEN domain containing 6 [Source:MGI Symbol;Acc:MGI:2444572]
ENSMUSG00000042532	Golga7b	14.65	30.88	3.74	2.45e-08	golgi autoantigen, golgin subfamily a, 7B [Source:MGI Symbol;Acc:MGI:1918396]
ENSMUSG00000006411	Pvrl4	21.26	52.58	3.74	2.83e-10	poliovirus receptor-related 4 [Source:MGI Symbol;Acc:MGI:1918990]
ENSMUSG00000026418	Tnni1	9.23	19.88	3.74	1.06e-05	troponin I, skeletal, slow 1 [Source:MGI Symbol;Acc:MGI:105073]
ENSMUSG00000064215	Ifi27	140.19	356.65	3.74	9.26e-55	interferon, alpha-inducible protein 27 [Source:MGI Symbol;Acc:MGI:1277180]
ENSMUSG00000097971	Gm26917	1627.12	4441.29	3.73	9.04e-24	predicted gene, 26917 [Source:MGI Symbol;Acc:MGI:5504032]
ENSMUSG00000028019	Pdgfc	3781.98	10046.1	3.72	0	platelet-derived growth factor, C polypeptide [Source:MGI Symbol;Acc:MGI:1859631]
ENSMUSG00000004698	Hdac9	14.8	36.57	3.72	1.75e-05	histone deacetylase 9 [Source:MGI Symbol;Acc:MGI:1931221]
ENSMUSG00000028525	Pde4b	6.15	12.27	3.71	1.99e-05	phosphodiesterase 4B, cAMP specific [Source:MGI Symbol;Acc:MGI:99557]
ENSMUSG00000041324	Inhba	517.51	1414.1	3.71	5.34e-82	inhibin beta-A [Source:MGI Symbol;Acc:MGI:96570]
ENSMUSG00000018920	Cxcl16	909.26	2406.59	3.71	8.68e-136	chemokine (C-X-C motif) ligand 16 [Source:MGI Symbol;Acc:MGI:1932682]
ENSMUSG00000037111	Setd7	4708.43	12425.3	3.7	0	SET domain containing (lysine methyltransferase) 7 [Source:MGI Symbol;Acc:MGI:1920501]
ENSMUSG00000050132	Sarm1	88.34	225.81	3.7	3.97e-30	sterile alpha and HEAT/Armadillo motif containing 1 [Source:MGI Symbol;Acc:MGI:2136419]
ENSMUSG00000072572	Slc39a2	20.26	48.08	3.68	6.72e-07	solute carrier family 39 (zinc transporter), member 2 [Source:MGI Symbol;Acc:MGI:2684326]
ENSMUSG00000001630	Stk38l	2059.54	5449.25	3.67	1.03e-303	serine/threonine kinase 38 like [Source:MGI Symbol;Acc:MGI:1922250]
ENSMUSG00000029859	Epha1	28.19	63.7	3.67	2.83e-15	Eph receptor A1 [Source:MGI Symbol;Acc:MGI:107381]
ENSMUSG00000091971	Hspa1a	27.71	67.46	3.67	8.37e-16	heat shock protein 1A [Source:MGI Symbol;Acc:MGI:96244]
ENSMUSG00000024421	Lama3	5.69	10.9	3.67	0.00011696	laminin, alpha 3 [Source:MGI Symbol;Acc:MGI:99909]
ENSMUSG00000086491	Gm13291	9.76	20.73	3.67	3.61e-05	predicted gene 13291 [Source:MGI Symbol;Acc:MGI:3649284]
ENSMUSG00000028763	Hspg2	11904.5	31736.7	3.66	1.23e-114	perlecan (heparan sulfate proteoglycan 2) [Source:MGI Symbol;Acc:MGI:96257]
ENSMUSG00000103486	Gm10657	9.19	18.39	3.66	8.83e-06	predicted gene 10657 [Source:MGI Symbol;Acc:MGI:3642259]
ENSMUSG00000021025	Nfkbia	1944.13	5096.87	3.65	0	nuclear factor of kappa light polypeptide gene enhancer in B cells inhibitor, alpha [Source:MGI Symbol;Acc:MGI:104741]
ENSMUSG00000000957	Mmp14	5306.26	13970.8	3.65	0	matrix metallopeptidase 14 (membrane-inserted) [Source:MGI Symbol;Acc:MGI:101900]
ENSMUSG00000041135	Ripk2	322.21	840.09	3.65	8.71e-74	receptor (TNFRSF)-interacting serine-threonine kinase 2 [Source:MGI Symbol;Acc:MGI:1891456]
ENSMUSG00000027070	Lrp2	107.88	290.15	3.65	2.47e-41	low density lipoprotein receptor-related protein 2 [Source:MGI Symbol;Acc:MGI:95794]
ENSMUSG00000052396	Mogat2	113.57	286.81	3.64	2.13e-40	monoacylglycerol O-acyltransferase 2 [Source:MGI Symbol;Acc:MGI:2663253]
ENSMUSG00000072214	Sept5	370.48	986.61	3.64	2.23e-120	septin 5 [Source:MGI Symbol;Acc:MGI:1195461]
ENSMUSG00000092137	Gcom1	87.69	246.14	3.64	2.78e-07	GRINL1A complex locus [Source:MGI Symbol;Acc:MGI:5141967]
ENSMUSG00000004085	Zak	6169.02	16366.1	3.62	0	sterile alpha motif and leucine zipper containing kinase AZK [Source:MGI Symbol;Acc:MGI:2443258]
ENSMUSG00000026840	Lamc3	34.53	83.94	3.62	7.18e-20	laminin gamma 3 [Source:MGI Symbol;Acc:MGI:1344394]
ENSMUSG00000073802	Cdkn2b	1697.38	4411.44	3.6	1.15e-275	cyclin-dependent kinase inhibitor 2B (p15, inhibits CDK4) [Source:MGI Symbol;Acc:MGI:104737]
ENSMUSG00000054453	Sytl5	116.59	298.92	3.6	3.74e-42	synaptotagmin-like 5 [Source:MGI Symbol;Acc:MGI:2668451]
ENSMUSG00000031558	Slit2	22.05	50.95	3.59	7.67e-12	slit homolog 2 (Drosophila) [Source:MGI Symbol;Acc:MGI:1315205]
ENSMUSG00000022324	Matn2	24.51	56.02	3.59	8.53e-12	matrilin 2 [Source:MGI Symbol;Acc:MGI:109613]
ENSMUSG00000033863	Klf9	395.78	1011.85	3.58	9.54e-166	Kruppel-like factor 9 [Source:MGI Symbol;Acc:MGI:1333856]
ENSMUSG00000021950	Anxa8	7418.21	18929.9	3.58	0	annexin A8 [Source:MGI Symbol;Acc:MGI:1201374]
ENSMUSG00000004952	Rasa4	25.86	58.69	3.58	9.3e-13	RAS p21 protein activator 4 [Source:MGI Symbol;Acc:MGI:1858600]
ENSMUSG00000027995	Tlr2	223.27	563.08	3.57	6.36e-89	toll-like receptor 2 [Source:MGI Symbol;Acc:MGI:1346060]
ENSMUSG00000041957	Pkp2	3216.15	8348.12	3.56	0	plakophilin 2 [Source:MGI Symbol;Acc:MGI:1914701]
ENSMUSG00000029761	Cald1	31407.6	81344.1	3.56	6.49e-231	caldesmon 1 [Source:MGI Symbol;Acc:MGI:88250]
ENSMUSG00000037946	Fgd3	11055.8	29254.8	3.56	1.76e-215	FYVE, RhoGEF and PH domain containing 3 [Source:MGI Symbol;Acc:MGI:1353657]
ENSMUSG00000026981	Il1rn	404.62	1022.17	3.56	2.28e-167	interleukin 1 receptor antagonist [Source:MGI Symbol;Acc:MGI:96547]
ENSMUSG00000052698	Tln2	744.32	1928.77	3.55	3.29e-147	talin 2 [Source:MGI Symbol;Acc:MGI:1917799]
ENSMUSG00000079560	Hoxa3	21.94	49.08	3.55	3.16e-09	homeobox A3 [Source:MGI Symbol;Acc:MGI:96175]
ENSMUSG00000047253	Krtap1-5	11.7	25.43	3.55	1.25e-06	keratin associated protein 1-5 [Source:MGI Symbol;Acc:MGI:1916914]
ENSMUSG00000027834	Serpini1	77.97	194.49	3.55	4.37e-27	serine (or cysteine) peptidase inhibitor, clade I, member 1 [Source:MGI Symbol;Acc:MGI:1194506]
ENSMUSG00000022791	Tnk2	2832.42	7344.93	3.54	5.27e-131	tyrosine kinase, non-receptor, 2 [Source:MGI Symbol;Acc:MGI:1858308]
ENSMUSG00000034751	Mast4	1485.96	3825.99	3.52	2.12e-228	microtubule associated serine/threonine kinase family member 4 [Source:MGI Symbol;Acc:MGI:1918885]
ENSMUSG00000043498	9330132A10Rik	16.89	36	3.52	3.38e-08	RIKEN cDNA 9330132A10 gene [Source:MGI Symbol;Acc:MGI:2442380]
ENSMUSG00000028860	Sytl1	15.31	31.59	3.52	3.07e-08	synaptotagmin-like 1 [Source:MGI Symbol;Acc:MGI:1933365]
ENSMUSG00000019564	Arid3a	477.07	1229.69	3.51	9.16e-115	AT rich interactive domain 3A (BRIGHT-like) [Source:MGI Symbol;Acc:MGI:1328360]
ENSMUSG00000092171	4833427F10Rik	6.39	12.46	3.5	0.000404203	RIKEN cDNA 4833427F10 gene [Source:MGI Symbol;Acc:MGI:1921851]
ENSMUSG00000078921	Tgtp2	46.4	165.19	3.5	0.00218645	T cell specific GTPase 2 [Source:MGI Symbol;Acc:MGI:3710083]
ENSMUSG00000038855	Itpkb	2661.69	6793.64	3.49	0	inositol 1,4,5-trisphosphate 3-kinase B [Source:MGI Symbol;Acc:MGI:109235]
ENSMUSG00000102692	Dchs2	18.91	44.3	3.49	2.84e-08	dachsous 2 (Drosophila) [Source:MGI Symbol;Acc:MGI:2685263]
ENSMUSG00000028385	Snx30	924.47	2306.67	3.48	1.59e-219	sorting nexin family member 30 [Source:MGI Symbol;Acc:MGI:2443882]
ENSMUSG00000085757	1700019B21Rik	6.77	13.78	3.48	0.000394327	RIKEN cDNA 1700019B21 gene [Source:MGI Symbol;Acc:MGI:1922795]
ENSMUSG00000091476	Gm16432	8.3	16.59	3.47	5.21e-05	predicted gene 16432 [Source:MGI Symbol;Acc:MGI:3645414]
ENSMUSG00000034762	Glis1	7.61	14.73	3.47	2.7e-05	GLIS family zinc finger 1 [Source:MGI Symbol;Acc:MGI:2386723]
ENSMUSG00000063011	Msln	9119.1	22426.8	3.46	0	mesothelin [Source:MGI Symbol;Acc:MGI:1888992]
ENSMUSG00000038295	Atg9b	315.04	793.91	3.44	3.07e-65	autophagy related 9B [Source:MGI Symbol;Acc:MGI:2685420]
ENSMUSG00000001131	Timp1	2235.08	5668.77	3.43	5.94e-287	tissue inhibitor of metalloproteinase 1 [Source:MGI Symbol;Acc:MGI:98752]
ENSMUSG00000020684	Rasl10b	18.82	42.8	3.43	1.98e-07	RAS-like, family 10, member B [Source:MGI Symbol;Acc:MGI:2685575]
ENSMUSG00000056492	Adgrf5	14.45	31.54	3.43	3.05e-06	adhesion G protein-coupled receptor F5 [Source:MGI Symbol;Acc:MGI:2182928]
ENSMUSG00000035930	Chst4	8.78	18.41	3.42	2.89e-05	carbohydrate (chondroitin 6/keratan) sulfotransferase 4 [Source:MGI Symbol;Acc:MGI:1349479]
ENSMUSG00000100143	C030027H14Rik	23.33	55.73	3.42	7.34e-07	RIKEN cDNA C030027H14 gene [Source:MGI Symbol;Acc:MGI:1924715]
ENSMUSG00000004902	Slc25a18	8.47	15.93	3.4	3.2e-05	solute carrier family 25 (mitochondrial carrier), member 18 [Source:MGI Symbol;Acc:MGI:1919053]
ENSMUSG00000022790	Igsf11	920.93	2223.48	3.38	1.46e-232	immunoglobulin superfamily, member 11 [Source:MGI Symbol;Acc:MGI:2388477]
ENSMUSG00000107994	D830050J10Rik	11.15	22.45	3.38	4.35e-05	RIKEN cDNA D830050J10 gene [Source:MGI Symbol;Acc:MGI:2444203]
ENSMUSG00000085237	Gm15406	25.7	56.07	3.38	3.18e-10	predicted gene 15406 [Source:MGI Symbol;Acc:MGI:3705112]
ENSMUSG00000045551	Fpr1	6.3	11.46	3.38	0.000771061	formyl peptide receptor 1 [Source:MGI Symbol;Acc:MGI:107443]
ENSMUSG00000105699	Gm43703	12.4	25.33	3.38	3.61e-06	predicted gene 43703 [Source:MGI Symbol;Acc:MGI:5663840]
ENSMUSG00000079465	Col4a3	155.95	385.9	3.37	2.31e-54	collagen, type IV, alpha 3 [Source:MGI Symbol;Acc:MGI:104688]
ENSMUSG00000048482	Bdnf	1164.64	2874.62	3.36	3.51e-219	brain derived neurotrophic factor [Source:MGI Symbol;Acc:MGI:88145]
ENSMUSG00000018340	Anxa6	4892.5	12116.4	3.35	0	annexin A6 [Source:MGI Symbol;Acc:MGI:88255]
ENSMUSG00000019122	Ccl9	379.99	931.45	3.35	2.11e-103	chemokine (C-C motif) ligand 9 [Source:MGI Symbol;Acc:MGI:104533]
ENSMUSG00000032698	Lmo2	47.16	107.84	3.35	2.91e-21	LIM domain only 2 [Source:MGI Symbol;Acc:MGI:102811]
ENSMUSG00000001435	Col18a1	26438.9	65500.7	3.34	9.21e-296	collagen, type XVIII, alpha 1 [Source:MGI Symbol;Acc:MGI:88451]
ENSMUSG00000030055	Rab43	464.06	1152.71	3.34	6.92e-18	RAB43, member RAS oncogene family [Source:MGI Symbol;Acc:MGI:1917084]
ENSMUSG00000086191	Zfp652os	8.26	16.32	3.34	0.000390593	zinc finger protein 652, opposite strand [Source:MGI Symbol;Acc:MGI:3044900]
ENSMUSG00000016194	Hsd11b1	26.45	59.91	3.34	5.79e-11	hydroxysteroid 11-beta dehydrogenase 1 [Source:MGI Symbol;Acc:MGI:103562]
ENSMUSG00000024388	Myo7b	118.4	275.72	3.33	1.88e-42	myosin VIIB [Source:MGI Symbol;Acc:MGI:107709]
ENSMUSG00000038205	Prkab2	1089.45	2647.59	3.33	0	protein kinase, AMP-activated, beta 2 non-catalytic subunit [Source:MGI Symbol;Acc:MGI:1336185]
ENSMUSG00000027030	Stk39	10.5	20.07	3.33	1.89e-05	serine/threonine kinase 39 [Source:MGI Symbol;Acc:MGI:1858416]
ENSMUSG00000030336	Cd27	8.24	15.29	3.33	4.31e-05	CD27 antigen [Source:MGI Symbol;Acc:MGI:88326]
ENSMUSG00000055322	Tns1	9596.22	23571.6	3.32	1.03e-187	tensin 1 [Source:MGI Symbol;Acc:MGI:104552]
ENSMUSG00000087400	Gm15270	35.33	79.45	3.32	3.37e-11	predicted gene 15270 [Source:MGI Symbol;Acc:MGI:3705149]
ENSMUSG00000067872	Ccdc87	15.85	32.4	3.32	5.69e-08	coiled-coil domain containing 87 [Source:MGI Symbol;Acc:MGI:3026882]
ENSMUSG00000041571	Sepw1	4121.59	9957.95	3.31	1.83e-58	selenoprotein W, muscle 1 [Source:MGI Symbol;Acc:MGI:1100878]
ENSMUSG00000024787	Snx15	3047.56	7453.54	3.31	0	sorting nexin 15 [Source:MGI Symbol;Acc:MGI:1916274]
ENSMUSG00000024036	Slc37a1	189.17	444.96	3.31	2.46e-65	solute carrier family 37 (glycerol-3-phosphate transporter), member 1 [Source:MGI Symbol;Acc:MGI:2446181]
ENSMUSG00000020461	Clhc1	8.79	16	3.31	2.82e-05	clathrin heavy chain linker domain containing 1 [Source:MGI Symbol;Acc:MGI:1920574]
ENSMUSG00000035314	Gdpd5	367.61	869.76	3.3	1.54e-74	glycerophosphodiester phosphodiesterase domain containing 5 [Source:MGI Symbol;Acc:MGI:2686926]
ENSMUSG00000030255	Sspn	6.07	10.7	3.29	0.000744216	sarcospan [Source:MGI Symbol;Acc:MGI:1353511]
ENSMUSG00000028270	Gbp2	67.5	155.89	3.29	9.48e-31	guanylate binding protein 2 [Source:MGI Symbol;Acc:MGI:102772]
ENSMUSG00000029050	Ski	3121.15	7508.79	3.28	0	ski sarcoma viral oncogene homolog (avian) [Source:MGI Symbol;Acc:MGI:98310]
ENSMUSG00000097216	4932441J04Rik	13.33	28.51	3.28	2.41e-05	RIKEN cDNA 4932441J04 gene [Source:MGI Symbol;Acc:MGI:2441691]
ENSMUSG00000007207	Stx1a	362.3	872.44	3.27	1.09e-103	syntaxin 1A (brain) [Source:MGI Symbol;Acc:MGI:109355]
ENSMUSG00000026971	Itgb6	1364.92	3342.46	3.27	2.48e-173	integrin beta 6 [Source:MGI Symbol;Acc:MGI:96615]
ENSMUSG00000040488	Ltbp4	967.02	2316.44	3.27	2.66e-56	latent transforming growth factor beta binding protein 4 [Source:MGI Symbol;Acc:MGI:1321395]
ENSMUSG00000001642	Akr1b3	6130.73	14837.1	3.27	9.95e-209	aldo-keto reductase family 1, member B3 (aldose reductase) [Source:MGI Symbol;Acc:MGI:1353494]
ENSMUSG00000006014	Prg4	31.73	70.2	3.27	2.55e-10	proteoglycan 4 (megakaryocyte stimulating factor, articular superficial zone protein) [Source:MGI Symbol;Acc:MGI:1891344]
ENSMUSG00000031133	Arhgef6	13.23	26.98	3.27	4.51e-07	Rac/Cdc42 guanine nucleotide exchange factor (GEF) 6 [Source:MGI Symbol;Acc:MGI:1920591]
ENSMUSG00000052387	Trpm3	29.07	64.7	3.26	7.21e-13	transient receptor potential cation channel, subfamily M, member 3 [Source:MGI Symbol;Acc:MGI:2443101]
ENSMUSG00000063296	Tmem117	384.8	935.4	3.26	2.45e-96	transmembrane protein 117 [Source:MGI Symbol;Acc:MGI:2444580]
ENSMUSG00000074793	Hspa12b	17.04	34.13	3.26	2.71e-07	heat shock protein 12B [Source:MGI Symbol;Acc:MGI:1919880]
ENSMUSG00000027938	Creb3l4	19.63	41.45	3.26	6.18e-08	cAMP responsive element binding protein 3-like 4 [Source:MGI Symbol;Acc:MGI:1916603]
ENSMUSG00000025278	Flnb	30431	73841.4	3.25	4.56e-303	filamin, beta [Source:MGI Symbol;Acc:MGI:2446089]
ENSMUSG00000036599	Chst12	1250.24	3049.65	3.25	4.3e-117	carbohydrate sulfotransferase 12 [Source:MGI Symbol;Acc:MGI:1929064]
ENSMUSG00000041736	Tspo	10612.1	25560.4	3.24	2.71e-74	translocator protein [Source:MGI Symbol;Acc:MGI:88222]
ENSMUSG00000027843	Ptpn22	7.12	12.36	3.24	0.00045741	protein tyrosine phosphatase, non-receptor type 22 (lymphoid) [Source:MGI Symbol;Acc:MGI:107170]
ENSMUSG00000069892	9930111J21Rik2	1107.6	2680.41	3.24	4.35e-106	RIKEN cDNA 9930111J21 gene 2 [Source:MGI Symbol;Acc:MGI:3711310]
ENSMUSG00000019850	Tnfaip3	5874.8	14167.8	3.23	0	tumor necrosis factor, alpha-induced protein 3 [Source:MGI Symbol;Acc:MGI:1196377]
ENSMUSG00000003228	Grk5	217.01	513.79	3.23	8.06e-63	G protein-coupled receptor kinase 5 [Source:MGI Symbol;Acc:MGI:109161]
ENSMUSG00000073407	Gm6034	8.67	16.23	3.23	0.000263366	predicted gene 6034 [Source:MGI Symbol;Acc:MGI:3646212]
ENSMUSG00000056445	Hoxaas2	19.92	40.12	3.23	2.18e-08	Hoxa cluster antisense RNA 2 [Source:MGI Symbol;Acc:MGI:1913890]
ENSMUSG00000038119	Cdon	1565.81	3735.09	3.23	1.73e-211	cell adhesion molecule-related/down-regulated by oncogenes [Source:MGI Symbol;Acc:MGI:1926387]
ENSMUSG00000017652	Cd40	39.26	85.62	3.22	1.33e-16	CD40 antigen [Source:MGI Symbol;Acc:MGI:88336]
ENSMUSG00000049891	Gm7984	9.83	43.02	3.22	0.00751063	predicted gene 7984 [Source:MGI Symbol;Acc:MGI:3645839]
ENSMUSG00000060093	Hist1h4a	15.66	33.51	3.22	1.12e-05	histone cluster 1, H4a [Source:MGI Symbol;Acc:MGI:2448419]
ENSMUSG00000083240	Gm13453	12.38	39.7	3.22	0.0072501	predicted gene 13453 [Source:MGI Symbol;Acc:MGI:3651618]
ENSMUSG00000024238	Zeb1	2049.74	4888.43	3.21	0	zinc finger E-box binding homeobox 1 [Source:MGI Symbol;Acc:MGI:1344313]
ENSMUSG00000025105	Bnc1	1034.47	2529.5	3.21	1.17e-266	basonuclin 1 [Source:MGI Symbol;Acc:MGI:1097164]
ENSMUSG00000039328	Rnf122	153.31	357.03	3.21	4.08e-44	ring finger protein 122 [Source:MGI Symbol;Acc:MGI:1916117]
ENSMUSG00000038152	5033430I15Rik	93.93	219.23	3.21	7.38e-23	RIKEN cDNA 5033430I15 gene [Source:MGI Symbol;Acc:MGI:1923250]
ENSMUSG00000033721	Vav3	253.27	594.13	3.2	1.3e-56	vav 3 oncogene [Source:MGI Symbol;Acc:MGI:1888518]
ENSMUSG00000032640	Chsy1	1248.65	3000.07	3.2	1.14e-156	chondroitin sulfate synthase 1 [Source:MGI Symbol;Acc:MGI:2681120]
ENSMUSG00000042225	Ammecr1	791.11	1881.96	3.2	1.44e-139	Alport syndrome, mental retardation, midface hypoplasia and elliptocytosis chromosomal region gene 1 [Source:MGI Symbol;Acc:MGI:1860206]
ENSMUSG00000093805	Gm9994	12.22	24.14	3.2	0.000126939	predicted gene 9994 [Source:MGI Symbol;Acc:MGI:3711964]
ENSMUSG00000049128	Ivl	329.68	801.56	3.19	2.02e-69	involucrin [Source:MGI Symbol;Acc:MGI:96626]
ENSMUSG00000002105	Slc39a13	1429.73	3387.46	3.19	1.65e-129	solute carrier family 39 (metal ion transporter), member 13 [Source:MGI Symbol;Acc:MGI:1915677]
ENSMUSG00000053111	Fank1	22.52	46.5	3.19	1.77e-08	fibronectin type 3 and ankyrin repeat domains 1 [Source:MGI Symbol;Acc:MGI:1914180]
ENSMUSG00000039936	Pik3cd	24.96	52.93	3.19	5.63e-10	phosphatidylinositol 3-kinase catalytic delta polypeptide [Source:MGI Symbol;Acc:MGI:1098211]
ENSMUSG00000042751	Nmnat2	27.09	56.21	3.18	1.06e-11	nicotinamide nucleotide adenylyltransferase 2 [Source:MGI Symbol;Acc:MGI:2444155]
ENSMUSG00000018076	Med13l	410.17	948.58	3.17	1.15e-76	mediator complex subunit 13-like [Source:MGI Symbol;Acc:MGI:2670178]
ENSMUSG00000054951	9130008F23Rik	303.62	718.95	3.17	5.63e-105	RIKEN cDNA 9130008F23 gene [Source:MGI Symbol;Acc:MGI:1918833]
ENSMUSG00000073002	Vamp5	253.13	574.29	3.17	1.86e-63	vesicle-associated membrane protein 5 [Source:MGI Symbol;Acc:MGI:1858622]
ENSMUSG00000020941	Map3k14	1552.96	3659.08	3.16	1.35e-231	mitogen-activated protein kinase kinase kinase 14 [Source:MGI Symbol;Acc:MGI:1858204]
ENSMUSG00000061731	Ext1	13087	31117.6	3.16	0	exostoses (multiple) 1 [Source:MGI Symbol;Acc:MGI:894663]
ENSMUSG00000027624	Epb41l1	3689.65	8676.67	3.16	0	erythrocyte membrane protein band 4.1 like 1 [Source:MGI Symbol;Acc:MGI:103010]
ENSMUSG00000032285	Dnaja4	12.39	25.41	3.16	6.21e-07	DnaJ heat shock protein family (Hsp40) member A4 [Source:MGI Symbol;Acc:MGI:1927638]
ENSMUSG00000026452	Syt2	6.16	10.67	3.16	0.000665974	synaptotagmin II [Source:MGI Symbol;Acc:MGI:99666]
ENSMUSG00000025809	Itgb1	57594.3	136791	3.15	0	integrin beta 1 (fibronectin receptor beta) [Source:MGI Symbol;Acc:MGI:96610]
ENSMUSG00000053835	H2-T24	29.73	63.09	3.14	2.07e-11	histocompatibility 2, T region locus 24 [Source:MGI Symbol;Acc:MGI:95958]
ENSMUSG00000057315	Arhgap24	90.46	204.81	3.14	1.91e-28	Rho GTPase activating protein 24 [Source:MGI Symbol;Acc:MGI:1922647]
ENSMUSG00000004665	Cnn2	16309.2	38848.5	3.13	5.99e-180	calponin 2 [Source:MGI Symbol;Acc:MGI:105093]
ENSMUSG00000063160	Numbl	843.76	1964.23	3.13	6.87e-113	numb-like [Source:MGI Symbol;Acc:MGI:894702]
ENSMUSG00000086681	Gm16178	52.83	119.08	3.13	7.51e-18	predicted gene 16178 [Source:MGI Symbol;Acc:MGI:3801783]
ENSMUSG00000083064	Gm7785	30.18	65.55	3.13	1.55e-07	predicted gene 7785 [Source:MGI Symbol;Acc:MGI:3645449]
ENSMUSG00000024112	Cacna1h	634.86	1486.98	3.12	9.68e-78	calcium channel, voltage-dependent, T type, alpha 1H subunit [Source:MGI Symbol;Acc:MGI:1928842]
ENSMUSG00000025176	Hoga1	539.55	1241.92	3.12	8.42e-162	4-hydroxy-2-oxoglutarate aldolase 1 [Source:MGI Symbol;Acc:MGI:1914682]
ENSMUSG00000022305	Lrp12	161.49	359.87	3.11	2.23e-60	low density lipoprotein-related protein 12 [Source:MGI Symbol;Acc:MGI:2443132]
ENSMUSG00000019577	Pdk4	5.93	10.11	3.11	0.00124416	pyruvate dehydrogenase kinase, isoenzyme 4 [Source:MGI Symbol;Acc:MGI:1351481]
ENSMUSG00000025931	Paqr8	933.2	2151.6	3.1	2.46e-199	progestin and adipoQ receptor family member VIII [Source:MGI Symbol;Acc:MGI:1921479]
ENSMUSG00000015133	Lrrk1	4629.3	10831.9	3.1	6.34e-225	leucine-rich repeat kinase 1 [Source:MGI Symbol;Acc:MGI:2142227]
ENSMUSG00000021699	Pde4d	460.53	1068.8	3.1	4.48e-113	phosphodiesterase 4D, cAMP specific [Source:MGI Symbol;Acc:MGI:99555]
ENSMUSG00000041358	Nutm1	41.42	92.55	3.1	1.88e-15	NUT midline carcinoma, family member 1 [Source:MGI Symbol;Acc:MGI:2661384]
ENSMUSG00000047515	BC049715	10.1	18.07	3.1	9.15e-05	cDNA sequence BC049715 [Source:MGI Symbol;Acc:MGI:3605234]
ENSMUSG00000039372	March4	13.43	25.32	3.09	2.54e-06	membrane-associated ring finger (C3HC4) 4 [Source:MGI Symbol;Acc:MGI:2683550]
ENSMUSG00000013076	Amotl1	2324.25	5479.24	3.09	3.27e-198	angiomotin-like 1 [Source:MGI Symbol;Acc:MGI:1922973]
ENSMUSG00000108650	RP24-288P9.1	8.38	14.89	3.08	0.000671062	predicted gene 44867
ENSMUSG00000087385	AA415398	17	32.32	3.08	1.59e-06	expressed sequence AA415398 [Source:MGI Symbol;Acc:MGI:3035485]
ENSMUSG00000100816	Gm28321	9.2	17.08	3.08	0.000188826	predicted gene 28321 [Source:MGI Symbol;Acc:MGI:5579027]
ENSMUSG00000048285	Frmd6	1489.49	3475.81	3.07	0	FERM domain containing 6 [Source:MGI Symbol;Acc:MGI:2442579]
ENSMUSG00000029869	Ephb6	55.7	119.89	3.07	8.58e-18	Eph receptor B6 [Source:MGI Symbol;Acc:MGI:1096338]
ENSMUSG00000037977	6430571L13Rik	12.33	22.85	3.06	3.35e-05	RIKEN cDNA 6430571L13 gene [Source:MGI Symbol;Acc:MGI:2445137]
ENSMUSG00000060600	Eno3	706.1	1609.69	3.06	4.72e-86	enolase 3, beta muscle [Source:MGI Symbol;Acc:MGI:95395]
ENSMUSG00000085457	1110046J04Rik	187.23	426.91	3.05	3.97e-40	RIKEN cDNA 1110046J04 gene [Source:MGI Symbol;Acc:MGI:1916058]
ENSMUSG00000040829	Zmynd15	44.62	96.08	3.05	1.07e-16	zinc finger, MYND-type containing 15 [Source:MGI Symbol;Acc:MGI:3603821]
ENSMUSG00000029442	Wdr66	21.04	43.23	3.05	8e-07	WD repeat domain 66 [Source:MGI Symbol;Acc:MGI:1918495]
ENSMUSG00000021838	Samd4	1150.22	2644.44	3.04	6.44e-181	sterile alpha motif domain containing 4 [Source:MGI Symbol;Acc:MGI:1921730]
ENSMUSG00000102854	C130023A14Rik	7.14	12.34	3.04	0.000766656	RIKEN cDNA C130023A14 gene [Source:MGI Symbol;Acc:MGI:2442654]
ENSMUSG00000024558	Mapk4	795.75	1842.68	3.04	6.11e-149	mitogen-activated protein kinase 4 [Source:MGI Symbol;Acc:MGI:2444559]
ENSMUSG00000039470	Zdhhc2	1431.77	3316.08	3.03	1.23e-115	zinc finger, DHHC domain containing 2 [Source:MGI Symbol;Acc:MGI:1923452]
ENSMUSG00000088354	Gm27592	8.69	21.66	3.03	0.010375	predicted gene, 27592 [Source:MGI Symbol;Acc:MGI:5530974]
ENSMUSG00000020032	Nuak1	1815.58	4197.7	3.03	0	NUAK family, SNF1-like kinase, 1 [Source:MGI Symbol;Acc:MGI:1925226]
ENSMUSG00000038253	Hoxa5	43.61	92	3.03	6.05e-13	homeobox A5 [Source:MGI Symbol;Acc:MGI:96177]
ENSMUSG00000031367	Ap1s2	786.86	1789.88	3.02	8.05e-94	adaptor-related protein complex 1, sigma 2 subunit [Source:MGI Symbol;Acc:MGI:1889383]
ENSMUSG00000042367	Gjb3	1935.62	4458.11	3.02	7.59e-125	gap junction protein, beta 3 [Source:MGI Symbol;Acc:MGI:95721]
ENSMUSG00000028949	Smarcd3	708.09	1591.59	3.02	5.32e-90	SWI/SNF related, matrix associated, actin dependent regulator of chromatin, subfamily d, member 3 [Source:MGI Symbol;Acc:MGI:1914243]
ENSMUSG00000028088	Fmo5	53.58	114.74	3.02	1.1e-18	flavin containing monooxygenase 5 [Source:MGI Symbol;Acc:MGI:1310004]
ENSMUSG00000034686	Prr7	34.61	74.05	3.02	2.25e-08	proline rich 7 (synaptic) [Source:MGI Symbol;Acc:MGI:3487246]
ENSMUSG00000103614	Gm37949	6.43	10.66	3.02	0.00109112	predicted gene, 37949 [Source:MGI Symbol;Acc:MGI:5611177]
ENSMUSG00000010051	Hyal1	203.7	453.52	3.02	4.32e-32	hyaluronoglucosaminidase 1 [Source:MGI Symbol;Acc:MGI:96298]
ENSMUSG00000003585	Sec14l2	146.99	322.4	3.01	1.15e-42	SEC14-like lipid binding 2 [Source:MGI Symbol;Acc:MGI:1915065]
ENSMUSG00000107468	5730507A11Rik	19.01	37.8	3.01	1.1e-06	RIKEN cDNA 5730507A11 gene [Source:MGI Symbol;Acc:MGI:1917874]
ENSMUSG00000026278	Bok	924.47	2075.56	3.01	2.08e-96	BCL2-related ovarian killer [Source:MGI Symbol;Acc:MGI:1858494]
ENSMUSG00000046807	Lrrc75b	73.85	165.76	3.01	2.94e-19	leucine rich repeat containing 75B [Source:MGI Symbol;Acc:MGI:2143657]
ENSMUSG00000049775	Tmsb4x	86075.3	196145	3	1.43e-162	thymosin, beta 4, X chromosome [Source:MGI Symbol;Acc:MGI:99510]
ENSMUSG00000011958	Bnip2	3601.99	8162.35	3	5.07e-305	BCL2/adenovirus E1B interacting protein 2 [Source:MGI Symbol;Acc:MGI:109327]
ENSMUSG00000022101	Fgf17	6.39	11.64	3	0.00454341	fibroblast growth factor 17 [Source:MGI Symbol;Acc:MGI:1202401]
ENSMUSG00000042523	Dnal1	1098.95	2488.99	2.99	4.66e-174	dynein, axonemal, light chain 1 [Source:MGI Symbol;Acc:MGI:1921462]
ENSMUSG00000027412	Lpin3	393.45	878.18	2.99	6.39e-63	lipin 3 [Source:MGI Symbol;Acc:MGI:1891342]
ENSMUSG00000017740	Slc12a5	206.23	454.5	2.99	5.56e-59	solute carrier family 12, member 5 [Source:MGI Symbol;Acc:MGI:1862037]
ENSMUSG00000036256	Igfbp7	28447.2	65303.9	2.98	1.23e-274	insulin-like growth factor binding protein 7 [Source:MGI Symbol;Acc:MGI:1352480]
ENSMUSG00000039236	Isg20	466.55	1031.98	2.98	2.96e-95	interferon-stimulated protein [Source:MGI Symbol;Acc:MGI:1928895]
ENSMUSG00000091243	Vgll3	3341.59	7776.18	2.98	1.11e-129	vestigial like 3 (Drosophila) [Source:MGI Symbol;Acc:MGI:1920819]
ENSMUSG00000052684	Jun	2313.29	5119.99	2.97	7.41e-194	jun proto-oncogene [Source:MGI Symbol;Acc:MGI:96646]
ENSMUSG00000070565	Rasal2	702.48	1565.71	2.97	3.38e-146	RAS protein activator like 2 [Source:MGI Symbol;Acc:MGI:2443881]
ENSMUSG00000022656	Pvrl3	2337.13	5266.62	2.97	9.83e-132	poliovirus receptor-related 3 [Source:MGI Symbol;Acc:MGI:1930171]
ENSMUSG00000016756	Cmah	936.71	2107.03	2.97	6.97e-39	cytidine monophospho-N-acetylneuraminic acid hydroxylase [Source:MGI Symbol;Acc:MGI:103227]
ENSMUSG00000042066	Tmcc2	359.21	816.24	2.97	1.83e-76	transmembrane and coiled-coil domains 2 [Source:MGI Symbol;Acc:MGI:1916125]
ENSMUSG00000070520	Ndnl2	2146.7	4826.69	2.96	5.8e-233	necdin-like 2 [Source:MGI Symbol;Acc:MGI:1913897]
ENSMUSG00000038578	Susd1	8.13	14.74	2.96	0.00102764	sushi domain containing 1 [Source:MGI Symbol;Acc:MGI:3651543]
ENSMUSG00000034591	Slc41a2	12.14	22.31	2.96	4.62e-05	solute carrier family 41, member 2 [Source:MGI Symbol;Acc:MGI:2442940]
ENSMUSG00000022479	Vdr	143.71	306.27	2.96	1.5e-49	vitamin D receptor [Source:MGI Symbol;Acc:MGI:103076]
ENSMUSG00000059647	Cbx3-ps7	30.41	77.95	2.96	0.00369669	chromobox 3, pseudogene 7 [Source:MGI Symbol;Acc:MGI:3704187]
ENSMUSG00000040310	Alx4	7.61	12.95	2.96	0.00100853	aristaless-like homeobox 4 [Source:MGI Symbol;Acc:MGI:108359]
ENSMUSG00000020886	Dlg4	312.45	672.71	2.95	1.86e-83	discs, large homolog 4 (Drosophila) [Source:MGI Symbol;Acc:MGI:1277959]
ENSMUSG00000023947	Nfkbie	785.65	1744.13	2.95	7.76e-156	nuclear factor of kappa light polypeptide gene enhancer in B cells inhibitor, epsilon [Source:MGI Symbol;Acc:MGI:1194908]
ENSMUSG00000024803	Ankrd1	88899.1	203167	2.95	2.01e-254	ankyrin repeat domain 1 (cardiac muscle) [Source:MGI Symbol;Acc:MGI:1097717]
ENSMUSG00000076928	Trac	13.5	26.13	2.95	2.97e-05	T cell receptor alpha constant [Source:MGI Symbol;Acc:MGI:4439838]
ENSMUSG00000056031	9330154J02Rik	28.43	61.11	2.95	2.96e-06	RIKEN cDNA 9330154J02 gene [Source:MGI Symbol;Acc:MGI:3045244]
ENSMUSG00000101731	3830432H09Rik	41.92	85.79	2.94	2.87e-15	RIKEN cDNA 3830432H09 gene [Source:MGI Symbol;Acc:MGI:2443278]
ENSMUSG00000045211	Nudt18	1626.97	3640.73	2.94	0	nudix (nucleoside diphosphate linked moiety X)-type motif 18 [Source:MGI Symbol;Acc:MGI:2385853]
ENSMUSG00000100017	2410022M11Rik	28.99	58.03	2.94	4.97e-10	RIKEN cDNA 2410022M11 gene [Source:MGI Symbol;Acc:MGI:1917005]
ENSMUSG00000050747	Trim15	21.27	42.19	2.94	5.93e-06	tripartite motif-containing 15 [Source:MGI Symbol;Acc:MGI:1916347]
ENSMUSG00000020867	Spata20	23.76	46.24	2.93	2.18e-08	spermatogenesis associated 20 [Source:MGI Symbol;Acc:MGI:2183449]
ENSMUSG00000020902	Ntn1	262.96	593.4	2.93	4.44e-65	netrin 1 [Source:MGI Symbol;Acc:MGI:105088]
ENSMUSG00000030123	Plxnd1	6153.19	13950.9	2.93	6.94e-272	plexin D1 [Source:MGI Symbol;Acc:MGI:2154244]
ENSMUSG00000019055	Plod1	2051.57	4554.59	2.92	1.91e-238	procollagen-lysine, 2-oxoglutarate 5-dioxygenase 1 [Source:MGI Symbol;Acc:MGI:99907]
ENSMUSG00000099707	Gm8883	33.62	70.6	2.92	5.46e-08	predicted gene 8883 [Source:MGI Symbol;Acc:MGI:3649116]
ENSMUSG00000103793	Pcdhga6	12.94	23.92	2.92	7.45e-05	protocadherin gamma subfamily A, 6 [Source:MGI Symbol;Acc:MGI:1935218]
ENSMUSG00000039770	Ypel5	3141.96	6887.9	2.91	3.72e-268	yippee-like 5 (Drosophila) [Source:MGI Symbol;Acc:MGI:1916937]
ENSMUSG00000024937	Ehbp1l1	9211.43	20507.2	2.91	3.83e-284	EH domain binding protein 1-like 1 [Source:MGI Symbol;Acc:MGI:3612340]
ENSMUSG00000059277	R74862	329.94	727.35	2.91	1.36e-80	expressed sequence R74862 [Source:MGI Symbol;Acc:MGI:2142382]
ENSMUSG00000081058	Hist2h3c2	102.41	223.35	2.91	6.56e-23	histone cluster 2, H3c2 [Source:MGI Symbol;Acc:MGI:2448357]
ENSMUSG00000037217	Syn1	13.26	24.13	2.9	8.62e-06	synapsin I [Source:MGI Symbol;Acc:MGI:98460]
ENSMUSG00000032584	Mst1r	207.82	456.85	2.9	1.28e-35	macrophage stimulating 1 receptor (c-met-related tyrosine kinase) [Source:MGI Symbol;Acc:MGI:99614]
ENSMUSG00000030088	Aldh1l1	15.79	30.04	2.9	4.58e-06	aldehyde dehydrogenase 1 family, member L1 [Source:MGI Symbol;Acc:MGI:1340024]
ENSMUSG00000034343	Ube2f	4764.8	10561.6	2.89	0	ubiquitin-conjugating enzyme E2F (putative) [Source:MGI Symbol;Acc:MGI:1915171]
ENSMUSG00000056214	Pard6g	427.52	962.87	2.89	3.49e-84	par-6 family cell polarity regulator gamma [Source:MGI Symbol;Acc:MGI:2135606]
ENSMUSG00000029135	Fosl2	5639.33	12443.9	2.88	0	fos-like antigen 2 [Source:MGI Symbol;Acc:MGI:102858]
ENSMUSG00000010307	Tmem86a	523.16	1115.83	2.88	2.55e-103	transmembrane protein 86A [Source:MGI Symbol;Acc:MGI:1915143]
ENSMUSG00000103585	Pcdhgb4	687.94	1540.32	2.88	1.26e-95	protocadherin gamma subfamily B, 4 [Source:MGI Symbol;Acc:MGI:1935173]
ENSMUSG00000050912	Tmem123	5340.41	11763.2	2.87	1.69e-177	transmembrane protein 123 [Source:MGI Symbol;Acc:MGI:1919179]
ENSMUSG00000028965	Tnfrsf9	40.91	81.74	2.87	5.7e-14	tumor necrosis factor receptor superfamily, member 9 [Source:MGI Symbol;Acc:MGI:1101059]
ENSMUSG00000084979	Gm16267	13.84	26.54	2.87	4.81e-05	predicted gene 16267 [Source:MGI Symbol;Acc:MGI:3826520]
ENSMUSG00000109957	Gm45353	6.39	10.08	2.87	0.00392096	predicted gene 45353 [Source:MGI Symbol;Acc:MGI:5791189]
ENSMUSG00000022439	Parvg	14.97	27.71	2.87	7.27e-06	parvin, gamma [Source:MGI Symbol;Acc:MGI:2158329]
ENSMUSG00000037887	Dusp8	1017.96	2236.5	2.86	4.98e-156	dual specificity phosphatase 8 [Source:MGI Symbol;Acc:MGI:106626]
ENSMUSG00000070392	Gm20634	518.47	1142.13	2.86	2.7e-34	predicted gene 20634 [Source:MGI Symbol;Acc:MGI:5313081]
ENSMUSG00000108456	RP24-143K11.2	104.99	221.46	2.86	5.64e-25	RIKEN cDNA 4732496C06 gene
ENSMUSG00000040957	Cables1	103.78	225.61	2.86	3.61e-20	CDK5 and Abl enzyme substrate 1 [Source:MGI Symbol;Acc:MGI:1927065]
ENSMUSG00000025997	Ikzf2	265.11	577.9	2.86	1.04e-52	IKAROS family zinc finger 2 [Source:MGI Symbol;Acc:MGI:1342541]
ENSMUSG00000037685	Atp8a1	72.03	144.01	2.86	1.95e-19	ATPase, aminophospholipid transporter (APLT), class I, type 8A, member 1 [Source:MGI Symbol;Acc:MGI:1330848]
ENSMUSG00000005611	Mrvi1	25.13	49.8	2.86	1.33e-08	MRV integration site 1 [Source:MGI Symbol;Acc:MGI:1338023]
ENSMUSG00000024897	Apba1	11.86	21.77	2.86	8.28e-05	amyloid beta (A4) precursor protein binding, family A, member 1 [Source:MGI Symbol;Acc:MGI:1860297]
ENSMUSG00000042743	Sgtb	185.42	398.85	2.85	3.82e-54	small glutamine-rich tetratricopeptide repeat (TPR)-containing, beta [Source:MGI Symbol;Acc:MGI:2444615]
ENSMUSG00000054519	Zfp867	789.11	1714.63	2.85	4.44e-201	zinc finger protein 867 [Source:MGI Symbol;Acc:MGI:2681848]
ENSMUSG00000073787	Gm10575	242.64	524.28	2.85	9.38e-39	predicted gene 10575 [Source:MGI Symbol;Acc:MGI:3708765]
ENSMUSG00000035277	Arx	19.55	38.77	2.85	1.24e-07	aristaless related homeobox [Source:MGI Symbol;Acc:MGI:1097716]
ENSMUSG00000031790	Mmp15	691.78	1478.96	2.85	1.39e-83	matrix metallopeptidase 15 [Source:MGI Symbol;Acc:MGI:109320]
ENSMUSG00000046876	Atxn1	1124.94	2404.63	2.84	4.52e-159	ataxin 1 [Source:MGI Symbol;Acc:MGI:104783]
ENSMUSG00000079722	Ttll2	12.38	22.26	2.84	0.000206229	tubulin tyrosine ligase-like family, member 2 [Source:MGI Symbol;Acc:MGI:3644030]
ENSMUSG00000036819	Jmjd4	1775.27	3871.26	2.84	4.14e-118	jumonji domain containing 4 [Source:MGI Symbol;Acc:MGI:2144404]
ENSMUSG00000025880	Smad7	1621.36	3540.24	2.84	2.84e-268	SMAD family member 7 [Source:MGI Symbol;Acc:MGI:1100518]
ENSMUSG00000015533	Itga2	2282.74	5068.49	2.84	1.23e-78	integrin alpha 2 [Source:MGI Symbol;Acc:MGI:96600]
ENSMUSG00000087626	Gm15050	55.81	116.35	2.84	5.86e-17	predicted gene 15050 [Source:MGI Symbol;Acc:MGI:3705180]
ENSMUSG00000040907	Atp1a3	8.71	14.43	2.84	0.000279409	ATPase, Na+/K+ transporting, alpha 3 polypeptide [Source:MGI Symbol;Acc:MGI:88107]
ENSMUSG00000047880	Cxcr5	14.57	26.39	2.83	9.72e-05	chemokine (C-X-C motif) receptor 5 [Source:MGI Symbol;Acc:MGI:103567]
ENSMUSG00000031880	Rrad	56.35	114.45	2.82	1.9e-19	Ras-related associated with diabetes [Source:MGI Symbol;Acc:MGI:1930943]
ENSMUSG00000064262	Gimap8	24.69	47.54	2.82	1.29e-07	GTPase, IMAP family member 8 [Source:MGI Symbol;Acc:MGI:2685303]
ENSMUSG00000024049	Myom1	16	29.39	2.82	1.61e-05	myomesin 1 [Source:MGI Symbol;Acc:MGI:1341430]
ENSMUSG00000044734	Serpinb1a	48.36	94.04	2.81	4.14e-14	serine (or cysteine) peptidase inhibitor, clade B, member 1a [Source:MGI Symbol;Acc:MGI:1913472]
ENSMUSG00000017446	C1qtnf1	101.42	216	2.81	1.79e-20	C1q and tumor necrosis factor related protein 1 [Source:MGI Symbol;Acc:MGI:1919254]
ENSMUSG00000024521	Pmaip1	4970.32	10775.2	2.8	3.37e-178	phorbol-12-myristate-13-acetate-induced protein 1 [Source:MGI Symbol;Acc:MGI:1930146]
ENSMUSG00000095115	Itpripl2	6162.11	13257.7	2.8	0	inositol 1,4,5-triphosphate receptor interacting protein-like 2 [Source:MGI Symbol;Acc:MGI:2442416]
ENSMUSG00000063820	Arl9	10.46	19.07	2.8	0.00249131	ADP-ribosylation factor-like 9 [Source:MGI Symbol;Acc:MGI:1915496]
ENSMUSG00000060470	Adgrg3	42.37	86.3	2.8	1.15e-10	adhesion G protein-coupled receptor G3 [Source:MGI Symbol;Acc:MGI:1859670]
ENSMUSG00000020121	Srgap1	353.31	766.78	2.8	7.49e-58	SLIT-ROBO Rho GTPase activating protein 1 [Source:MGI Symbol;Acc:MGI:2152936]
ENSMUSG00000054793	Cadm4	566.19	1208	2.8	7.39e-92	cell adhesion molecule 4 [Source:MGI Symbol;Acc:MGI:2449088]
ENSMUSG00000040430	Pitpnc1	899.49	1919.03	2.79	2.11e-164	phosphatidylinositol transfer protein, cytoplasmic 1 [Source:MGI Symbol;Acc:MGI:1919045]
ENSMUSG00000029550	Sppl3	4754.84	10171.7	2.79	2.23e-230	signal peptide peptidase 3 [Source:MGI Symbol;Acc:MGI:1891433]
ENSMUSG00000104279	Gm38300	17.69	32.86	2.79	4.76e-06	predicted gene, 38300 [Source:MGI Symbol;Acc:MGI:5611528]
ENSMUSG00000033717	Adra2a	35.05	69.26	2.79	4.95e-12	adrenergic receptor, alpha 2a [Source:MGI Symbol;Acc:MGI:87934]
ENSMUSG00000048827	Pkd1l3	15.83	28.46	2.79	1.39e-05	polycystic kidney disease 1 like 3 [Source:MGI Symbol;Acc:MGI:2664670]
ENSMUSG00000108801	RP23-430B14.2	8.35	14.57	2.79	0.00220084	predicted gene, 39090
ENSMUSG00000001300	Efnb2	3919.95	8365.54	2.78	0	ephrin B2 [Source:MGI Symbol;Acc:MGI:105097]
ENSMUSG00000020319	Wdpcp	391.16	828.64	2.78	3.28e-100	WD repeat containing planar cell polarity effector [Source:MGI Symbol;Acc:MGI:2144467]
ENSMUSG00000070604	Vsig10l	88.69	183.13	2.78	2.77e-17	V-set and immunoglobulin domain containing 10 like [Source:MGI Symbol;Acc:MGI:1922940]
ENSMUSG00000092365	BC023719	1223.51	2619.66	2.77	6.16e-158	cDNA sequence BC023719 [Source:MGI Symbol;Acc:MGI:3574836]
ENSMUSG00000045636	Mtus1	1186.23	2524.29	2.77	8.08e-193	mitochondrial tumor suppressor 1 [Source:MGI Symbol;Acc:MGI:2142572]
ENSMUSG00000025867	Cplx2	589.1	1259.22	2.77	5.21e-107	complexin 2 [Source:MGI Symbol;Acc:MGI:104726]
ENSMUSG00000021725	Parp8	450.85	941.83	2.77	1.08e-73	poly (ADP-ribose) polymerase family, member 8 [Source:MGI Symbol;Acc:MGI:1098713]
ENSMUSG00000022297	Fzd6	1308.46	2797.62	2.77	1.94e-229	frizzled class receptor 6 [Source:MGI Symbol;Acc:MGI:108474]
ENSMUSG00000031214	Ophn1	631.75	1331.24	2.77	4.35e-147	oligophrenin 1 [Source:MGI Symbol;Acc:MGI:2151070]
ENSMUSG00000036718	Micall2	1137.53	2432.47	2.77	1.68e-112	MICAL-like 2 [Source:MGI Symbol;Acc:MGI:2444818]
ENSMUSG00000106416	Gm5857	11.16	20.12	2.77	0.00200659	predicted gene 5857 [Source:MGI Symbol;Acc:MGI:3644956]
ENSMUSG00000048534	Amica1	9.6	16.84	2.77	0.0017345	adhesion molecule, interacts with CXADR antigen 1 [Source:MGI Symbol;Acc:MGI:2685484]
ENSMUSG00000060802	B2m	22546.3	47973.8	2.76	0	beta-2 microglobulin [Source:MGI Symbol;Acc:MGI:88127]
ENSMUSG00000035914	Cd276	1196.1	2542.42	2.76	1.35e-199	CD276 antigen [Source:MGI Symbol;Acc:MGI:2183926]
ENSMUSG00000015709	Arnt2	55.71	113.55	2.76	3.9e-14	aryl hydrocarbon receptor nuclear translocator 2 [Source:MGI Symbol;Acc:MGI:107188]
ENSMUSG00000037995	Igsf9	3081.61	6577.04	2.75	2.91e-79	immunoglobulin superfamily, member 9 [Source:MGI Symbol;Acc:MGI:2135283]
ENSMUSG00000108207	1810059H22Rik	100.16	206.71	2.75	5.51e-19	RIKEN cDNA 1810059H22 gene [Source:MGI Symbol;Acc:MGI:1917070]
ENSMUSG00000025586	Cpeb1	230.21	484.2	2.75	1.02e-26	cytoplasmic polyadenylation element binding protein 1 [Source:MGI Symbol;Acc:MGI:108442]
ENSMUSG00000058152	Chsy3	286.99	595.93	2.74	4.08e-83	chondroitin sulfate synthase 3 [Source:MGI Symbol;Acc:MGI:1926173]
ENSMUSG00000093577	Gm20632	92.79	187.77	2.74	5.1e-22	predicted gene 20632 [Source:MGI Symbol;Acc:MGI:5313079]
ENSMUSG00000034063	4930590J08Rik	10.68	17.63	2.74	0.000261742	RIKEN cDNA 4930590J08 gene [Source:MGI Symbol;Acc:MGI:2685917]
ENSMUSG00000046634	Pkd1l1	20.58	40.15	2.74	1.54e-06	polycystic kidney disease 1 like 1 [Source:MGI Symbol;Acc:MGI:2156538]
ENSMUSG00000028173	Wls	15087.2	31807.5	2.73	0	wntless homolog (Drosophila) [Source:MGI Symbol;Acc:MGI:1915401]
ENSMUSG00000034330	Plcg2	378.34	807.2	2.73	1.26e-83	phospholipase C, gamma 2 [Source:MGI Symbol;Acc:MGI:97616]
ENSMUSG00000020900	Myh10	23.02	41.83	2.73	1.23e-07	myosin, heavy polypeptide 10, non-muscle [Source:MGI Symbol;Acc:MGI:1930780]
ENSMUSG00000021318	Gli3	26.07	51.5	2.73	1.86e-06	GLI-Kruppel family member GLI3 [Source:MGI Symbol;Acc:MGI:95729]
ENSMUSG00000024968	Rcor2	95.47	194.54	2.73	4.63e-21	REST corepressor 2 [Source:MGI Symbol;Acc:MGI:1859854]
ENSMUSG00000026556	Vangl2	668.38	1393.57	2.72	4.19e-169	vang-like 2 (van gogh, Drosophila) [Source:MGI Symbol;Acc:MGI:2135272]
ENSMUSG00000105373	Gm42429	655.69	1361.08	2.72	8.35e-43	predicted gene 42429 [Source:MGI Symbol;Acc:MGI:5662566]
ENSMUSG00000085112	A530072M11Rik	8.62	13.96	2.72	0.00108968	RIKEN cDNA gene A530072M11 [Source:MGI Symbol;Acc:MGI:4440477]
ENSMUSG00000026068	Il18rap	996.14	2125.14	2.71	1.76e-62	interleukin 18 receptor accessory protein [Source:MGI Symbol;Acc:MGI:1338888]
ENSMUSG00000016487	Ppfibp1	8502.48	17915.2	2.71	0	PTPRF interacting protein, binding protein 1 (liprin beta 1) [Source:MGI Symbol;Acc:MGI:1914783]
ENSMUSG00000069094	Pde7a	2790.82	5893.14	2.71	0	phosphodiesterase 7A [Source:MGI Symbol;Acc:MGI:1202402]
ENSMUSG00000022382	Wnt7b	8105.64	17225.9	2.7	1.88e-123	wingless-type MMTV integration site family, member 7B [Source:MGI Symbol;Acc:MGI:98962]
ENSMUSG00000026879	Gsn	12915.7	27333.8	2.7	1.09e-226	gelsolin [Source:MGI Symbol;Acc:MGI:95851]
ENSMUSG00000079563	Pglyrp2	8.33	14.2	2.7	0.000802079	peptidoglycan recognition protein 2 [Source:MGI Symbol;Acc:MGI:1928099]
ENSMUSG00000030284	Creld1	2015.51	4193.26	2.7	3.73e-189	cysteine-rich with EGF-like domains 1 [Source:MGI Symbol;Acc:MGI:2152539]
ENSMUSG00000056220	Pla2g4a	3857.11	8079.88	2.69	4.62e-232	phospholipase A2, group IVA (cytosolic, calcium-dependent) [Source:MGI Symbol;Acc:MGI:1195256]
ENSMUSG00000075254	Heg1	680	1431.81	2.69	2.24e-96	heart development protein with EGF-like domains 1 [Source:MGI Symbol;Acc:MGI:1924696]
ENSMUSG00000024773	Atg2a	4939.53	10279.9	2.69	1.4e-122	autophagy related 2A [Source:MGI Symbol;Acc:MGI:1916291]
ENSMUSG00000026399	Cd55	169.08	351.78	2.69	3.82e-35	CD55 molecule, decay accelerating factor for complement [Source:MGI Symbol;Acc:MGI:104850]
ENSMUSG00000035064	Eef2k	1463.12	3019.39	2.68	3.83e-178	eukaryotic elongation factor-2 kinase [Source:MGI Symbol;Acc:MGI:1195261]
ENSMUSG00000075033	Nxpe3	148.82	301.7	2.68	4.62e-27	neurexophilin and PC-esterase domain family, member 3 [Source:MGI Symbol;Acc:MGI:2686598]
ENSMUSG00000017412	Cacnb4	9.16	15.89	2.68	0.00469185	calcium channel, voltage-dependent, beta 4 subunit [Source:MGI Symbol;Acc:MGI:103301]
ENSMUSG00000037185	Krt80	634.87	1344.74	2.68	1.29e-66	keratin 80 [Source:MGI Symbol;Acc:MGI:1921377]
ENSMUSG00000051627	Hist1h1e	12.8	22.63	2.68	3.64e-05	histone cluster 1, H1e [Source:MGI Symbol;Acc:MGI:1931527]
ENSMUSG00000108756	RP24-119K15.3	79.15	159.18	2.68	2.56e-20	predicted gene 44894
ENSMUSG00000085725	Gm15873	8.02	12.87	2.68	0.0019017	predicted gene 15873 [Source:MGI Symbol;Acc:MGI:3802055]
ENSMUSG00000002900	Lamb1	1876.3	3976.03	2.67	3.18e-138	laminin B1 [Source:MGI Symbol;Acc:MGI:96743]
ENSMUSG00000048200	Cracr2b	98.76	196.84	2.67	1.03e-20	calcium release activated channel regulator 2B [Source:MGI Symbol;Acc:MGI:2446129]
ENSMUSG00000097418	Mir155hg	222.31	458.37	2.67	1.32e-30	Mir155 host gene (non-protein coding) [Source:MGI Symbol;Acc:MGI:5477161]
ENSMUSG00000102691	Gm37780	18.78	33.51	2.67	1.27e-06	predicted gene, 37780 [Source:MGI Symbol;Acc:MGI:5611008]
ENSMUSG00000021823	Vcl	15017.7	31454.8	2.66	4.76e-270	vinculin [Source:MGI Symbol;Acc:MGI:98927]
ENSMUSG00000024535	Snx24	1966.07	4007.91	2.66	1.17e-205	sorting nexing 24 [Source:MGI Symbol;Acc:MGI:1916476]
ENSMUSG00000056888	Glipr1	17528.4	36480.5	2.66	0	GLI pathogenesis-related 1 (glioma) [Source:MGI Symbol;Acc:MGI:1920940]
ENSMUSG00000037465	Klf10	2368.82	4911.43	2.66	1.19e-197	Kruppel-like factor 10 [Source:MGI Symbol;Acc:MGI:1101353]
ENSMUSG00000033530	Ttc7b	532.21	1107.18	2.66	4.31e-103	tetratricopeptide repeat domain 7B [Source:MGI Symbol;Acc:MGI:2144724]
ENSMUSG00000044320	1700001O22Rik	31.07	57.54	2.66	7.09e-09	RIKEN cDNA 1700001O22 gene [Source:MGI Symbol;Acc:MGI:1923631]
ENSMUSG00000044258	Ctla2a	167.29	326.36	2.65	3.99e-30	cytotoxic T lymphocyte-associated protein 2 alpha [Source:MGI Symbol;Acc:MGI:88554]
ENSMUSG00000042035	Igsf3	1517.3	3140.19	2.65	6.01e-248	immunoglobulin superfamily, member 3 [Source:MGI Symbol;Acc:MGI:1926158]
ENSMUSG00000092368	A930015D03Rik	527.26	1097.06	2.65	4.84e-47	RIKEN cDNA A930015D03 gene [Source:MGI Symbol;Acc:MGI:1925060]
ENSMUSG00000026305	Lrrfip1	13452	27871	2.65	0	leucine rich repeat (in FLII) interacting protein 1 [Source:MGI Symbol;Acc:MGI:1342770]
ENSMUSG00000046841	Ckap4	971.35	2014.34	2.65	8.63e-227	cytoskeleton-associated protein 4 [Source:MGI Symbol;Acc:MGI:2444926]
ENSMUSG00000030598	Fbxo17	355.83	742.43	2.65	1.64e-47	F-box protein 17 [Source:MGI Symbol;Acc:MGI:1354707]
ENSMUSG00000097428	AW047730	6.84	11.31	2.65	0.00429313	expressed sequence AW047730 [Source:MGI Symbol;Acc:MGI:2139951]
ENSMUSG00000031903	Pla2g15	1231.42	2554.85	2.64	1.13e-128	phospholipase A2, group XV [Source:MGI Symbol;Acc:MGI:2178076]
ENSMUSG00000021477	Ctsl	55840.7	115672	2.64	0	cathepsin L [Source:MGI Symbol;Acc:MGI:88564]
ENSMUSG00000109455	RP23-466P2.3	7.39	12.26	2.64	0.00604761	predicted gene 44710
ENSMUSG00000021032	Ngb	6.7	10.38	2.64	0.00603724	neuroglobin [Source:MGI Symbol;Acc:MGI:2151886]
ENSMUSG00000022883	Robo1	695.89	1427.84	2.64	6.6e-54	roundabout homolog 1 (Drosophila) [Source:MGI Symbol;Acc:MGI:1274781]
ENSMUSG00000020393	Kremen1	1299.27	2661.15	2.63	3.89e-148	kringle containing transmembrane protein 1 [Source:MGI Symbol;Acc:MGI:1933988]
ENSMUSG00000042524	Sun2	4132.63	8495.44	2.63	5.01e-159	Sad1 and UNC84 domain containing 2 [Source:MGI Symbol;Acc:MGI:2443011]
ENSMUSG00000083282	Ctsf	624.71	1254.82	2.63	2.3e-119	cathepsin F [Source:MGI Symbol;Acc:MGI:1861434]
ENSMUSG00000068463	B630019A10Rik	40.44	77.11	2.63	4.14e-11	RIKEN cDNA B630019A10 gene [Source:MGI Symbol;Acc:MGI:2443371]
ENSMUSG00000054556	Gm4876	7.51	12.4	2.63	0.00776207	predicted gene 4876 [Source:MGI Symbol;Acc:MGI:3647654]
ENSMUSG00000030621	Me3	19.01	33.85	2.62	1.74e-05	malic enzyme 3, NADP(+)-dependent, mitochondrial [Source:MGI Symbol;Acc:MGI:1916679]
ENSMUSG00000037568	Vash2	556.15	1123.41	2.62	1.16e-94	vasohibin 2 [Source:MGI Symbol;Acc:MGI:2444826]
ENSMUSG00000052609	Plekhg3	4617.95	9470.91	2.61	6.66e-205	pleckstrin homology domain containing, family G (with RhoGef domain) member 3 [Source:MGI Symbol;Acc:MGI:2388284]
ENSMUSG00000015745	Plekho1	1373.7	2832.88	2.61	8.02e-146	pleckstrin homology domain containing, family O member 1 [Source:MGI Symbol;Acc:MGI:1914470]
ENSMUSG00000090257	Gm4524	28.76	54.03	2.61	1.58e-05	predicted gene 4524 [Source:MGI Symbol;Acc:MGI:3782709]
ENSMUSG00000037148	Arhgap10	659.95	1336.38	2.6	5.92e-146	Rho GTPase activating protein 10 [Source:MGI Symbol;Acc:MGI:1925764]
ENSMUSG00000018648	Dusp14	1825.63	3747.85	2.6	2.78e-206	dual specificity phosphatase 14 [Source:MGI Symbol;Acc:MGI:1927168]
ENSMUSG00000034908	Sidt2	7581.79	15461.5	2.6	9.52e-166	SID1 transmembrane family, member 2 [Source:MGI Symbol;Acc:MGI:2446134]
ENSMUSG00000110646	Olfr369-ps1	20.23	36.39	2.6	5.05e-06	olfactory receptor 369, pseudogene 1 [Source:MGI Symbol;Acc:MGI:3030203]
ENSMUSG00000039942	Ptger4	329.53	664.08	2.59	6.53e-70	prostaglandin E receptor 4 (subtype EP4) [Source:MGI Symbol;Acc:MGI:104311]
ENSMUSG00000001911	Nfix	1397.04	2817.33	2.59	1.23e-103	nuclear factor I/X [Source:MGI Symbol;Acc:MGI:97311]
ENSMUSG00000028383	Hsdl2	838.18	1677.36	2.59	5.93e-138	hydroxysteroid dehydrogenase like 2 [Source:MGI Symbol;Acc:MGI:1919729]
ENSMUSG00000038170	Pde4dip	6961.45	14133.7	2.59	0	phosphodiesterase 4D interacting protein (myomegalin) [Source:MGI Symbol;Acc:MGI:1891434]
ENSMUSG00000049811	Fam161a	152.55	303.32	2.59	5.68e-31	family with sequence similarity 161, member A [Source:MGI Symbol;Acc:MGI:1921123]
ENSMUSG00000042607	Asb4	8.16	14.03	2.59	0.00806283	ankyrin repeat and SOCS box-containing 4 [Source:MGI Symbol;Acc:MGI:1929751]
ENSMUSG00000041986	Elmod1	107.98	214.85	2.58	9.37e-27	ELMO/CED-12 domain containing 1 [Source:MGI Symbol;Acc:MGI:3583900]
ENSMUSG00000034639	Setmar	113.1	221.96	2.58	5.54e-27	SET domain without mariner transposase fusion [Source:MGI Symbol;Acc:MGI:1921979]
ENSMUSG00000034685	Fam171a2	648.4	1315.36	2.58	9.11e-36	family with sequence similarity 171, member A2 [Source:MGI Symbol;Acc:MGI:2448496]
ENSMUSG00000028480	Glipr2	3069.56	6292.96	2.57	0	GLI pathogenesis-related 2 [Source:MGI Symbol;Acc:MGI:1917770]
ENSMUSG00000032357	Tinag	372.1	743.59	2.57	2.28e-67	tubulointerstitial nephritis antigen [Source:MGI Symbol;Acc:MGI:1349477]
ENSMUSG00000057143	Trim12c	667.57	1319.56	2.57	4.37e-62	tripartite motif-containing 12C [Source:MGI Symbol;Acc:MGI:4821183]
ENSMUSG00000074384	AI429214	311.43	615.98	2.57	6.13e-53	expressed sequence AI429214 [Source:MGI Symbol;Acc:MGI:2142538]
ENSMUSG00000037820	Tgm2	41678.7	84670	2.57	2.96e-210	transglutaminase 2, C polypeptide [Source:MGI Symbol;Acc:MGI:98731]
ENSMUSG00000024308	Tapbp	8443.5	17033.2	2.57	4.17e-302	TAP binding protein [Source:MGI Symbol;Acc:MGI:1201689]
ENSMUSG00000105140	Gm43127	23.38	41.78	2.57	2.86e-06	predicted gene 43127 [Source:MGI Symbol;Acc:MGI:5663264]
ENSMUSG00000051335	Gfod1	155.65	307.55	2.57	8.6e-36	glucose-fructose oxidoreductase domain containing 1 [Source:MGI Symbol;Acc:MGI:2145304]
ENSMUSG00000016946	Kctd5	7798.49	15886.8	2.56	0	potassium channel tetramerisation domain containing 5 [Source:MGI Symbol;Acc:MGI:1916509]
ENSMUSG00000021557	Agtpbp1	693.53	1390.86	2.56	1.45e-115	ATP/GTP binding protein 1 [Source:MGI Symbol;Acc:MGI:2159437]
ENSMUSG00000056144	Trim34a	55.25	104.88	2.56	2.21e-13	tripartite motif-containing 34A [Source:MGI Symbol;Acc:MGI:2137359]
ENSMUSG00000025515	Muc2	9.27	14.92	2.56	0.00565545	mucin 2 [Source:MGI Symbol;Acc:MGI:1339364]
ENSMUSG00000029185	Fam114a1	1217.31	2438.68	2.56	2.58e-208	family with sequence similarity 114, member A1 [Source:MGI Symbol;Acc:MGI:1915553]
ENSMUSG00000052928	Ctif	740.48	1475.02	2.55	8.25e-155	CBP80/20-dependent translation initiation factor [Source:MGI Symbol;Acc:MGI:2685518]
ENSMUSG00000032320	Rcn2	6202.65	12548.4	2.55	2.65e-165	reticulocalbin 2 [Source:MGI Symbol;Acc:MGI:1349765]
ENSMUSG00000032415	Ube2cbp	195.77	386.16	2.55	1.43e-38	ubiquitin-conjugating enzyme E2C binding protein [Source:MGI Symbol;Acc:MGI:1917598]
ENSMUSG00000078453	Abracl	4280.68	8626.75	2.55	5.86e-76	ABRA C-terminal like [Source:MGI Symbol;Acc:MGI:1920362]
ENSMUSG00000097502	4930528D03Rik	17.94	31.39	2.55	4.83e-05	RIKEN cDNA 4930528D03 gene [Source:MGI Symbol;Acc:MGI:1922473]
ENSMUSG00000108190	Gm19902	14.25	24.43	2.55	0.000250454	predicted gene, 19902 [Source:MGI Symbol;Acc:MGI:5012087]
ENSMUSG00000022750	Klhl22	2575.99	5144.59	2.54	2.42e-150	kelch-like 22 [Source:MGI Symbol;Acc:MGI:1337995]
ENSMUSG00000025473	Adam8	1529.95	3124.55	2.54	1.17e-84	a disintegrin and metallopeptidase domain 8 [Source:MGI Symbol;Acc:MGI:107825]
ENSMUSG00000028009	1700061I17Rik	9.21	14.85	2.54	0.00430937	RIKEN cDNA 1700061I17 gene [Source:MGI Symbol;Acc:MGI:1920612]
ENSMUSG00000044022	Pcdhb21	14.21	24.67	2.54	0.00078551	protocadherin beta 21 [Source:MGI Symbol;Acc:MGI:2136759]
ENSMUSG00000057530	Ece1	2328.71	4619.37	2.53	2.09e-179	endothelin converting enzyme 1 [Source:MGI Symbol;Acc:MGI:1101357]
ENSMUSG00000039158	Akna	55.39	104.93	2.53	6.75e-14	AT-hook transcription factor [Source:MGI Symbol;Acc:MGI:2140340]
ENSMUSG00000034265	Zdhhc14	36.42	69.49	2.53	2.13e-09	zinc finger, DHHC domain containing 14 [Source:MGI Symbol;Acc:MGI:2653229]
ENSMUSG00000045231	BC106179	92.74	178.52	2.53	2.53e-19	cDNA sequence BC106179 [Source:MGI Symbol;Acc:MGI:3702726]
ENSMUSG00000020905	Usp43	746.3	1507.7	2.53	2.21e-56	ubiquitin specific peptidase 43 [Source:MGI Symbol;Acc:MGI:2444541]
ENSMUSG00000028654	Mycl	38	71.25	2.53	4.03e-07	v-myc myelocytomatosis viral oncogene homolog, lung carcinoma derived (avian) [Source:MGI Symbol;Acc:MGI:96799]
ENSMUSG00000017491	Rarb	8.5	13.45	2.53	0.00599557	retinoic acid receptor, beta [Source:MGI Symbol;Acc:MGI:97857]
ENSMUSG00000038244	Mical2	7671.62	15355.3	2.52	0	microtubule associated monooxygenase, calponin and LIM domain containing 2 [Source:MGI Symbol;Acc:MGI:2444947]
ENSMUSG00000074657	Kif5a	28.25	52.5	2.52	5.47e-05	kinesin family member 5A [Source:MGI Symbol;Acc:MGI:109564]
ENSMUSG00000050234	Gja4	15.76	27.59	2.52	0.000356411	gap junction protein, alpha 4 [Source:MGI Symbol;Acc:MGI:95715]
ENSMUSG00000026932	Nacc2	4249.17	8434.92	2.51	0	nucleus accumbens associated 2, BEN and BTB (POZ) domain containing [Source:MGI Symbol;Acc:MGI:1915241]
ENSMUSG00000020422	Tns3	10016	19912.9	2.51	0	tensin 3 [Source:MGI Symbol;Acc:MGI:2443012]
ENSMUSG00000016624	Phf21b	269.11	527.15	2.51	1.8e-42	PHD finger protein 21B [Source:MGI Symbol;Acc:MGI:2443812]
ENSMUSG00000046668	Cxxc5	1291.64	2542.39	2.51	1.38e-158	CXXC finger 5 [Source:MGI Symbol;Acc:MGI:1914643]
ENSMUSG00000039116	Adgrg6	1118.13	2193.36	2.51	8.39e-91	adhesion G protein-coupled receptor G6 [Source:MGI Symbol;Acc:MGI:1916151]
ENSMUSG00000057346	Apol9a	9.08	15.23	2.51	0.0114864	apolipoprotein L 9a [Source:MGI Symbol;Acc:MGI:3606001]
ENSMUSG00000049515	Espnl	7.06	10.74	2.5	0.0080683	espin-like [Source:MGI Symbol;Acc:MGI:2685402]
ENSMUSG00000040483	Xaf1	61.27	116.13	2.5	6.86e-11	XIAP associated factor 1 [Source:MGI Symbol;Acc:MGI:3772572]
ENSMUSG00000042834	Nrep	2053.88	4070.04	2.49	1.14e-112	neuronal regeneration related protein [Source:MGI Symbol;Acc:MGI:99444]
ENSMUSG00000001020	S100a4	606.89	1203.17	2.49	3.83e-35	S100 calcium binding protein A4 [Source:MGI Symbol;Acc:MGI:1330282]
ENSMUSG00000045672	Col27a1	2952.91	5827.85	2.49	1.52e-88	collagen, type XXVII, alpha 1 [Source:MGI Symbol;Acc:MGI:2672118]
ENSMUSG00000000901	Mmp11	2026.53	4026.82	2.49	1.33e-156	matrix metallopeptidase 11 [Source:MGI Symbol;Acc:MGI:97008]
ENSMUSG00000040121	Rep15	117.59	228.22	2.49	5.31e-14	RAB15 effector protein [Source:MGI Symbol;Acc:MGI:1913782]
ENSMUSG00000074448	Gm5615	11.36	19.3	2.49	0.00145709	predicted gene 5615 [Source:MGI Symbol;Acc:MGI:3647347]
ENSMUSG00000025372	Baiap2	3479.45	6822.07	2.48	1.52e-168	brain-specific angiogenesis inhibitor 1-associated protein 2 [Source:MGI Symbol;Acc:MGI:2137336]
ENSMUSG00000026509	Capn2	19993.4	39441.9	2.48	0	calpain 2 [Source:MGI Symbol;Acc:MGI:88264]
ENSMUSG00000069874	Irgm2	280.49	545.8	2.48	2.8e-43	immunity-related GTPase family M member 2 [Source:MGI Symbol;Acc:MGI:1926262]
ENSMUSG00000067336	Bmpr2	4775.55	9384.21	2.48	5.54e-55	bone morphogenetic protein receptor, type II (serine/threonine kinase) [Source:MGI Symbol;Acc:MGI:1095407]
ENSMUSG00000082461	Gm8844	9.18	15.23	2.48	0.0106803	predicted gene 8844 [Source:MGI Symbol;Acc:MGI:3644372]
ENSMUSG00000048764	Tmprss11f	12.08	21.48	2.48	0.00177239	transmembrane protease, serine 11f [Source:MGI Symbol;Acc:MGI:2442348]
ENSMUSG00000073643	Wdfy1	4866.86	9558.97	2.47	0	WD repeat and FYVE domain containing 1 [Source:MGI Symbol;Acc:MGI:1916618]
ENSMUSG00000108218	Olfr1372-ps1	958.61	1902.77	2.47	1.4e-170	olfactory receptor 1372, pseudogene 1 [Source:MGI Symbol;Acc:MGI:3031206]
ENSMUSG00000032060	Cryab	5713.36	11263.4	2.47	5.54e-171	crystallin, alpha B [Source:MGI Symbol;Acc:MGI:88516]
ENSMUSG00000099552	9830004L10Rik	13.92	22.65	2.47	0.000315906	RIKEN cDNA 9830004L10 gene [Source:MGI Symbol;Acc:MGI:3642808]
ENSMUSG00000022594	Lynx1	234.03	448.41	2.47	1.84e-39	Ly6/neurotoxin 1 [Source:MGI Symbol;Acc:MGI:1345180]
ENSMUSG00000025352	Gdf11	198.19	379.46	2.47	1.27e-28	growth differentiation factor 11 [Source:MGI Symbol;Acc:MGI:1338027]
ENSMUSG00000084772	Gm15473	29.2	52.73	2.46	7.93e-06	predicted gene 15473 [Source:MGI Symbol;Acc:MGI:3705105]
ENSMUSG00000029413	Naaa	561.64	1081.59	2.45	6.07e-107	N-acylethanolamine acid amidase [Source:MGI Symbol;Acc:MGI:1914361]
ENSMUSG00000004568	Arhgef18	5320.79	10406.5	2.45	0	rho/rac guanine nucleotide exchange factor (GEF) 18 [Source:MGI Symbol;Acc:MGI:2142567]
ENSMUSG00000085573	Gm15418	8.63	13.64	2.45	0.00507485	predicted gene 15418 [Source:MGI Symbol;Acc:MGI:3705275]
ENSMUSG00000023032	Slc4a8	213.15	404.84	2.44	2.71e-46	solute carrier family 4 (anion exchanger), member 8 [Source:MGI Symbol;Acc:MGI:1928745]
ENSMUSG00000021367	Edn1	957.08	1888.78	2.44	6.92e-131	endothelin 1 [Source:MGI Symbol;Acc:MGI:95283]
ENSMUSG00000027276	Jag1	11175.5	21877.2	2.44	0	jagged 1 [Source:MGI Symbol;Acc:MGI:1095416]
ENSMUSG00000090877	Hspa1b	740.6	1437.34	2.44	2.19e-45	heat shock protein 1B [Source:MGI Symbol;Acc:MGI:99517]
ENSMUSG00000031024	St5	3491.62	6790.79	2.44	0	suppression of tumorigenicity 5 [Source:MGI Symbol;Acc:MGI:108517]
ENSMUSG00000035239	Neu3	151.03	286.55	2.44	1.3e-29	neuraminidase 3 [Source:MGI Symbol;Acc:MGI:1355305]
ENSMUSG00000029313	Aff1	7286.24	14128.3	2.43	0	AF4/FMR2 family, member 1 [Source:MGI Symbol;Acc:MGI:1100819]
ENSMUSG00000052364	B630019K06Rik	156.34	299.01	2.43	2.53e-17	RIKEN cDNA B630019K06 gene [Source:MGI Symbol;Acc:MGI:2147918]
ENSMUSG00000078881	Gm14434	74.25	181.46	2.43	0.0308437	predicted gene 14434 [Source:MGI Symbol;Acc:MGI:3702417]
ENSMUSG00000107019	Gm43682	62.14	115.64	2.43	6.18e-09	predicted gene 43682 [Source:MGI Symbol;Acc:MGI:5663819]
ENSMUSG00000075265	Tnk2os	11.02	18.41	2.43	0.00637057	tyrosine kinase, non-receptor 2, opposite strand [Source:MGI Symbol;Acc:MGI:3642140]
ENSMUSG00000033855	Ston1	1788.08	3467.65	2.43	4.54e-112	stonin 1 [Source:MGI Symbol;Acc:MGI:1924307]
ENSMUSG00000021365	Nedd9	4823.3	9372.89	2.42	3.83e-219	neural precursor cell expressed, developmentally down-regulated gene 9 [Source:MGI Symbol;Acc:MGI:97302]
ENSMUSG00000068335	Dok1	1394.43	2692.55	2.42	7.92e-115	docking protein 1 [Source:MGI Symbol;Acc:MGI:893587]
ENSMUSG00000047067	Dusp28	544.52	1044.89	2.42	9.7e-89	dual specificity phosphatase 28 [Source:MGI Symbol;Acc:MGI:1914696]
ENSMUSG00000023473	Celsr3	10.34	16.47	2.42	0.00315976	cadherin, EGF LAG seven-pass G-type receptor 3 [Source:MGI Symbol;Acc:MGI:1858236]
ENSMUSG00000035694	Caps2	19.14	32.61	2.42	0.000178999	calcyphosphine 2 [Source:MGI Symbol;Acc:MGI:2441980]
ENSMUSG00000030084	Plxna1	10474.5	20303.5	2.42	6.38e-98	plexin A1 [Source:MGI Symbol;Acc:MGI:107685]
ENSMUSG00000039891	Txlnb	14.8	25.13	2.42	0.00111295	taxilin beta [Source:MGI Symbol;Acc:MGI:2671945]
ENSMUSG00000031827	Cotl1	17340.1	33797.3	2.41	2.06e-129	coactosin-like 1 (Dictyostelium) [Source:MGI Symbol;Acc:MGI:1919292]
ENSMUSG00000039286	Fndc3b	9631.74	18598.4	2.41	2.16e-151	fibronectin type III domain containing 3B [Source:MGI Symbol;Acc:MGI:1919257]
ENSMUSG00000097214	Gm19791	21.22	37.65	2.41	0.00146336	predicted gene, 19791 [Source:MGI Symbol;Acc:MGI:5011976]
ENSMUSG00000108477	RP23-179K11.8	7.34	10.98	2.41	0.00835522	predicted gene 44878
ENSMUSG00000032456	Nmnat3	1122.92	2123.18	2.4	5.1e-141	nicotinamide nucleotide adenylyltransferase 3 [Source:MGI Symbol;Acc:MGI:1921330]
ENSMUSG00000031328	Flna	98145.2	189935	2.4	9.81e-143	filamin, alpha [Source:MGI Symbol;Acc:MGI:95556]
ENSMUSG00000055707	Klhl26	1275.85	2440.67	2.4	1.3e-90	kelch-like 26 [Source:MGI Symbol;Acc:MGI:2443079]
ENSMUSG00000071661	Zbtb3	294.85	558.79	2.4	7.02e-56	zinc finger and BTB domain containing 3 [Source:MGI Symbol;Acc:MGI:1922541]
ENSMUSG00000079481	Nhsl2	266.33	494.67	2.4	2.64e-41	NHS-like 2 [Source:MGI Symbol;Acc:MGI:3645090]
ENSMUSG00000031925	Maml2	1106.73	2117.88	2.4	8.28e-123	mastermind like 2 (Drosophila) [Source:MGI Symbol;Acc:MGI:2389460]
ENSMUSG00000095332	Gm9821	123.53	232.97	2.4	2.96e-16	predicted gene 9821 [Source:MGI Symbol;Acc:MGI:3704208]
ENSMUSG00000105940	Gm42635	11.31	19.23	2.4	0.00721078	predicted gene 42635 [Source:MGI Symbol;Acc:MGI:5662772]
ENSMUSG00000091514	Gm17484	29.07	52.49	2.4	0.000285387	predicted gene, 17484 [Source:MGI Symbol;Acc:MGI:4937118]
ENSMUSG00000029352	Crybb3	8.03	12.56	2.4	0.00745852	crystallin, beta B3 [Source:MGI Symbol;Acc:MGI:102717]
ENSMUSG00000000811	Txnrd3	307.37	578.74	2.39	9.75e-49	thioredoxin reductase 3 [Source:MGI Symbol;Acc:MGI:2386711]
ENSMUSG00000027570	Col9a3	55.24	99.94	2.39	4.09e-09	collagen, type IX, alpha 3 [Source:MGI Symbol;Acc:MGI:894686]
ENSMUSG00000102918	Pcdhgc3	1597.33	3059.28	2.39	2.6e-80	protocadherin gamma subfamily C, 3 [Source:MGI Symbol;Acc:MGI:1935201]
ENSMUSG00000028854	Slc9a1	2711.96	5125.12	2.38	4.15e-114	solute carrier family 9 (sodium/hydrogen exchanger), member 1 [Source:MGI Symbol;Acc:MGI:102462]
ENSMUSG00000098176	Ccdc166	7.27	11.17	2.38	0.00851691	coiled-coil domain containing 166 [Source:MGI Symbol;Acc:MGI:1925902]
ENSMUSG00000097495	Gm26651	7.71	12.06	2.38	0.0108232	predicted gene, 26651 [Source:MGI Symbol;Acc:MGI:5477145]
ENSMUSG00000021140	Pcnx	1290.47	2439.8	2.37	3.56e-126	pecanex homolog (Drosophila) [Source:MGI Symbol;Acc:MGI:1891924]
ENSMUSG00000029231	Pdgfra	34.02	60.38	2.37	3.93e-07	platelet derived growth factor receptor, alpha polypeptide [Source:MGI Symbol;Acc:MGI:97530]
ENSMUSG00000105139	Gm43223	119.89	222.46	2.37	2.58e-17	predicted gene 43223 [Source:MGI Symbol;Acc:MGI:5663360]
ENSMUSG00000033368	Trim69	10.58	16.4	2.37	0.00309241	tripartite motif-containing 69 [Source:MGI Symbol;Acc:MGI:1918178]
ENSMUSG00000049580	Tsku	791.55	1491.24	2.36	1.81e-84	tsukushi, small leucine rich proteoglycan [Source:MGI Symbol;Acc:MGI:2443855]
ENSMUSG00000003549	Ercc1	774.41	1452.49	2.36	9.24e-60	excision repair cross-complementing rodent repair deficiency, complementation group 1 [Source:MGI Symbol;Acc:MGI:95412]
ENSMUSG00000061119	Prcp	333.45	620.05	2.36	7.13e-65	prolylcarboxypeptidase (angiotensinase C) [Source:MGI Symbol;Acc:MGI:1919711]
ENSMUSG00000002249	Tead3	1943.25	3713.41	2.36	7.16e-104	TEA domain family member 3 [Source:MGI Symbol;Acc:MGI:109241]
ENSMUSG00000097252	Gm6634	51.55	93.94	2.36	9.32e-09	predicted gene 6634 [Source:MGI Symbol;Acc:MGI:3643829]
ENSMUSG00000022799	Arhgap31	174.85	329.89	2.36	2.32e-26	Rho GTPase activating protein 31 [Source:MGI Symbol;Acc:MGI:1333857]
ENSMUSG00000037432	Fer1l5	176.18	326.66	2.36	5.15e-34	fer-1-like 5 (C. elegans) [Source:MGI Symbol;Acc:MGI:3616091]
ENSMUSG00000042106	Fam212a	7.54	12.57	2.36	0.0328016	family with sequence similarity 212, member A [Source:MGI Symbol;Acc:MGI:1915426]
ENSMUSG00000029163	Emilin1	31.1	54.98	2.36	7.2e-06	elastin microfibril interfacer 1 [Source:MGI Symbol;Acc:MGI:1926189]
ENSMUSG00000075520	Malrd1	200.14	384.72	2.36	1.5e-23	MAM and LDL receptor class A domain containing 1 [Source:MGI Symbol;Acc:MGI:1928271]
ENSMUSG00000024642	Tle4	1245.73	2330.25	2.35	1.4e-141	transducin-like enhancer of split 4, homolog of Drosophila E(spl) [Source:MGI Symbol;Acc:MGI:104633]
ENSMUSG00000030287	Itpr2	258.36	476.12	2.35	2.5e-44	inositol 1,4,5-triphosphate receptor 2 [Source:MGI Symbol;Acc:MGI:99418]
ENSMUSG00000004383	Large	3125.6	5807	2.35	1.25e-287	like-glycosyltransferase [Source:MGI Symbol;Acc:MGI:1342270]
ENSMUSG00000065954	Tacc1	428.23	803.33	2.35	7.59e-72	transforming, acidic coiled-coil containing protein 1 [Source:MGI Symbol;Acc:MGI:2443510]
ENSMUSG00000097739	Gm2539	103.26	189.56	2.35	1.18e-16	predicted gene, 2539 [Source:MGI Symbol;Acc:MGI:3780707]
ENSMUSG00000055134	9130017K11Rik	60.24	111.23	2.35	8.27e-07	RIKEN cDNA 9130017K11 gene [Source:MGI Symbol;Acc:MGI:1926030]
ENSMUSG00000044037	Als2cl	1936.24	3609.07	2.35	8.58e-183	ALS2 C-terminal like [Source:MGI Symbol;Acc:MGI:2447532]
ENSMUSG00000005087	Cd44	16412.4	30867.2	2.34	3.4e-186	CD44 antigen [Source:MGI Symbol;Acc:MGI:88338]
ENSMUSG00000052837	Junb	7173.5	13632.1	2.34	2.09e-35	jun B proto-oncogene [Source:MGI Symbol;Acc:MGI:96647]
ENSMUSG00000110105	Vmn2r29	28.42	48.15	2.34	9.18e-07	vomeronasal 2, receptor 29 [Source:MGI Symbol;Acc:MGI:1923479]
ENSMUSG00000025887	Casp12	99.88	184.58	2.34	2.72e-19	caspase 12 [Source:MGI Symbol;Acc:MGI:1312922]
ENSMUSG00000038987	Cfap157	88.57	163	2.34	4.04e-14	cilia and flagella associated protein 157 [Source:MGI Symbol;Acc:MGI:2447809]
ENSMUSG00000056749	Nfil3	1605.85	3054.49	2.33	4.49e-147	nuclear factor, interleukin 3, regulated [Source:MGI Symbol;Acc:MGI:109495]
ENSMUSG00000047205	Dusp18	1321.22	2473.63	2.33	2.79e-126	dual specificity phosphatase 18 [Source:MGI Symbol;Acc:MGI:1922469]
ENSMUSG00000060477	Irak2	2996.03	5549.48	2.33	1.18e-268	interleukin-1 receptor-associated kinase 2 [Source:MGI Symbol;Acc:MGI:2429603]
ENSMUSG00000108033	Gm44284	7.2	11.06	2.33	0.00918825	predicted gene, 44284 [Source:MGI Symbol;Acc:MGI:5690676]
ENSMUSG00000015312	Gadd45b	4579.02	8701.98	2.33	1.06e-89	growth arrest and DNA-damage-inducible 45 beta [Source:MGI Symbol;Acc:MGI:107776]
ENSMUSG00000021065	Fut8	1082.57	2011.95	2.32	9.86e-113	fucosyltransferase 8 [Source:MGI Symbol;Acc:MGI:1858901]
ENSMUSG00000003581	Rnf215	1175.31	2199.26	2.32	9.79e-129	ring finger protein 215 [Source:MGI Symbol;Acc:MGI:1918923]
ENSMUSG00000029716	Tfr2	2357.1	4405.6	2.32	5.4e-100	transferrin receptor 2 [Source:MGI Symbol;Acc:MGI:1354956]
ENSMUSG00000063268	Parp10	1039.19	1922.98	2.32	1.14e-73	poly (ADP-ribose) polymerase family, member 10 [Source:MGI Symbol;Acc:MGI:3712326]
ENSMUSG00000057722	Lepr	20.24	33.84	2.32	0.000641398	leptin receptor [Source:MGI Symbol;Acc:MGI:104993]
ENSMUSG00000049532	Sall2	150.34	275.48	2.32	3.82e-27	sal-like 2 (Drosophila) [Source:MGI Symbol;Acc:MGI:1354373]
ENSMUSG00000030930	Chst15	408.44	763.78	2.32	8.72e-44	carbohydrate (N-acetylgalactosamine 4-sulfate 6-O) sulfotransferase 15 [Source:MGI Symbol;Acc:MGI:1924840]
ENSMUSG00000057193	Slc44a2	6203.14	11635.2	2.31	0	solute carrier family 44, member 2 [Source:MGI Symbol;Acc:MGI:1915932]
ENSMUSG00000032194	Kank2	3339.76	6193.3	2.31	0	KN motif and ankyrin repeat domains 2 [Source:MGI Symbol;Acc:MGI:2384568]
ENSMUSG00000033039	Micall1	4739.69	8851.37	2.31	6.73e-152	microtubule associated monooxygenase, calponin and LIM domain containing -like 1 [Source:MGI Symbol;Acc:MGI:105870]
ENSMUSG00000097873	Gm26867	13.21	23.29	2.31	0.0266088	predicted gene, 26867 [Source:MGI Symbol;Acc:MGI:5477361]
ENSMUSG00000037242	Clic4	6990.23	13107.2	2.31	2.56e-293	chloride intracellular channel 4 (mitochondrial) [Source:MGI Symbol;Acc:MGI:1352754]
ENSMUSG00000049502	Dtx3l	578.86	1072.68	2.31	1.62e-65	deltex 3-like, E3 ubiquitin ligase [Source:MGI Symbol;Acc:MGI:2656973]
ENSMUSG00000034595	Ppp1r18	6436.51	12051	2.3	9.57e-275	protein phosphatase 1, regulatory subunit 18 [Source:MGI Symbol;Acc:MGI:1923698]
ENSMUSG00000019842	Traf3ip2	1013.84	1873.28	2.3	7.84e-157	TRAF3 interacting protein 2 [Source:MGI Symbol;Acc:MGI:2143599]
ENSMUSG00000029372	Ppbp	49.52	89.25	2.3	2.56e-08	pro-platelet basic protein [Source:MGI Symbol;Acc:MGI:1888712]
ENSMUSG00000031785	Adgrg1	14561.7	27207.9	2.3	1.32e-157	adhesion G protein-coupled receptor G1 [Source:MGI Symbol;Acc:MGI:1340051]
ENSMUSG00000099597	Gm28933	882.94	1619.2	2.3	2.7e-47	predicted gene 28933 [Source:MGI Symbol;Acc:MGI:5579639]
ENSMUSG00000038860	Garnl3	344.25	634.93	2.3	3.29e-37	GTPase activating RANGAP domain-like 3 [Source:MGI Symbol;Acc:MGI:2139309]
ENSMUSG00000053746	Ptrh1	974.03	1812.32	2.3	2.1e-58	peptidyl-tRNA hydrolase 1 homolog (S. cerevisiae) [Source:MGI Symbol;Acc:MGI:1913779]
ENSMUSG00000023009	Nckap5l	125.35	225.12	2.3	2.16e-18	NCK-associated protein 5-like [Source:MGI Symbol;Acc:MGI:3609653]
ENSMUSG00000107319	Gm42670	12.81	20.47	2.3	0.00214235	predicted gene 42670 [Source:MGI Symbol;Acc:MGI:5662807]
ENSMUSG00000103030	E330011M16Rik	27.4	47.62	2.3	0.000167269	RIKEN cDNA E330011M16 gene [Source:MGI Symbol;Acc:MGI:3704186]
ENSMUSG00000066176	Gm12511	7.43	11.19	2.3	0.0174563	predicted gene 12511 [Source:MGI Symbol;Acc:MGI:3651363]
ENSMUSG00000068566	Myadm	29749.6	55163.2	2.29	0	myeloid-associated differentiation marker [Source:MGI Symbol;Acc:MGI:1355332]
ENSMUSG00000030643	Rab30	381.27	699.47	2.29	2.01e-31	RAB30, member RAS oncogene family [Source:MGI Symbol;Acc:MGI:1923235]
ENSMUSG00000053411	Cbx7	24.55	41.58	2.29	6.23e-06	chromobox 7 [Source:MGI Symbol;Acc:MGI:1196439]
ENSMUSG00000021451	Sema4d	863.55	1580.67	2.29	9.07e-74	sema domain, immunoglobulin domain (Ig), transmembrane domain (TM) and short cytoplasmic domain, (semaphorin) 4D [Source:MGI Symbol;Acc:MGI:109244]
ENSMUSG00000026814	Eng	64.55	116.06	2.29	1.97e-09	endoglin [Source:MGI Symbol;Acc:MGI:95392]
ENSMUSG00000030089	Slc41a3	220.55	404.34	2.29	6.33e-27	solute carrier family 41, member 3 [Source:MGI Symbol;Acc:MGI:1918949]
ENSMUSG00000097272	Gm26649	170.78	312.95	2.28	1.62e-07	predicted gene, 26649 [Source:MGI Symbol;Acc:MGI:5477143]
ENSMUSG00000026004	Kansl1l	2111.61	3893.22	2.28	2.22e-91	KAT8 regulatory NSL complex subunit 1-like [Source:MGI Symbol;Acc:MGI:1915941]
ENSMUSG00000028041	Adam15	3492.67	6434.51	2.28	4.08e-70	a disintegrin and metallopeptidase domain 15 (metargidin) [Source:MGI Symbol;Acc:MGI:1333882]
ENSMUSG00000052560	Cpne8	3766.98	6881.91	2.27	1.34e-256	copine VIII [Source:MGI Symbol;Acc:MGI:1914121]
ENSMUSG00000024538	Ppic	6101.22	11393.3	2.27	0	peptidylprolyl isomerase C [Source:MGI Symbol;Acc:MGI:97751]
ENSMUSG00000103103	4833445I07Rik	51.08	89.03	2.27	8.47e-09	RIKEN cDNA 4833445I07 gene [Source:MGI Symbol;Acc:MGI:2143268]
ENSMUSG00000097294	Gm26888	7.49	12.1	2.27	0.0486418	predicted gene, 26888 [Source:MGI Symbol;Acc:MGI:5477382]
ENSMUSG00000045827	Serpinb9	4702.7	8670.74	2.26	1.51e-145	serine (or cysteine) peptidase inhibitor, clade B, member 9 [Source:MGI Symbol;Acc:MGI:106603]
ENSMUSG00000041343	Ankrd42	168.12	302.35	2.26	5.47e-22	ankyrin repeat domain 42 [Source:MGI Symbol;Acc:MGI:1921095]
ENSMUSG00000037419	Endod1	5203.38	9605.21	2.26	0	endonuclease domain containing 1 [Source:MGI Symbol;Acc:MGI:1919196]
ENSMUSG00000035211	Xrra1	9.1	13.81	2.26	0.0153625	X-ray radiation resistance associated 1 [Source:MGI Symbol;Acc:MGI:2181647]
ENSMUSG00000037697	Ddhd1	897.95	1633.41	2.26	1.18e-78	DDHD domain containing 1 [Source:MGI Symbol;Acc:MGI:2150302]
ENSMUSG00000040451	Sgms1	3524.08	6459.06	2.25	1.18e-261	sphingomyelin synthase 1 [Source:MGI Symbol;Acc:MGI:2444110]
ENSMUSG00000024899	Papss2	683.28	1250.74	2.25	5.75e-76	3'-phosphoadenosine 5'-phosphosulfate synthase 2 [Source:MGI Symbol;Acc:MGI:1330223]
ENSMUSG00000040435	Ppp1r15a	819.14	1493.94	2.25	5.77e-129	protein phosphatase 1, regulatory (inhibitor) subunit 15A [Source:MGI Symbol;Acc:MGI:1927072]
ENSMUSG00000026072	Il1r1	1804.56	3300.56	2.25	7.82e-151	interleukin 1 receptor, type I [Source:MGI Symbol;Acc:MGI:96545]
ENSMUSG00000041120	Nbl1	92.2	166.06	2.25	2.31e-12	neuroblastoma, suppression of tumorigenicity 1 [Source:MGI Symbol;Acc:MGI:104591]
ENSMUSG00000019558	Slc6a8	6721.55	12182.7	2.25	3.04e-192	solute carrier family 6 (neurotransmitter transporter, creatine), member 8 [Source:MGI Symbol;Acc:MGI:2147834]
ENSMUSG00000021978	Extl3	2344.15	4287.78	2.25	2.76e-207	exostoses (multiple)-like 3 [Source:MGI Symbol;Acc:MGI:1860765]
ENSMUSG00000032300	1700017B05Rik	3146.19	5766	2.25	4.39e-91	RIKEN cDNA 1700017B05 gene [Source:MGI Symbol;Acc:MGI:1921461]
ENSMUSG00000014782	Plekhg4	75.64	134.7	2.25	1.15e-10	pleckstrin homology domain containing, family G (with RhoGef domain) member 4 [Source:MGI Symbol;Acc:MGI:2142544]
ENSMUSG00000013419	Zfp651	1875.8	3420.88	2.24	1.44e-69	zinc finger protein 651 [Source:MGI Symbol;Acc:MGI:2670992]
ENSMUSG00000030605	Mfge8	15757.7	28370.4	2.24	5.38e-136	milk fat globule-EGF factor 8 protein [Source:MGI Symbol;Acc:MGI:102768]
ENSMUSG00000040904	Gm21988	341.7	621.3	2.24	9.45e-19	predicted gene 21988 [Source:MGI Symbol;Acc:MGI:5439457]
ENSMUSG00000022676	Snai2	104.88	186.05	2.24	1.41e-12	snail family zinc finger 2 [Source:MGI Symbol;Acc:MGI:1096393]
ENSMUSG00000108288	Gm44202	70.75	124.43	2.24	2.91e-11	predicted gene, 44202 [Source:MGI Symbol;Acc:MGI:5690594]
ENSMUSG00000109946	D2Bwg1423e	354.32	643.9	2.24	2.11e-29	DNA segment, Chr 2, Brigham & Women's Genetics 1423 expressed [Source:MGI Symbol;Acc:MGI:106557]
ENSMUSG00000022537	Tmem44	158.18	282.77	2.24	2.13e-15	transmembrane protein 44 [Source:MGI Symbol;Acc:MGI:1924489]
ENSMUSG00000018500	Adora2b	9.38	15.12	2.24	0.0192626	adenosine A2b receptor [Source:MGI Symbol;Acc:MGI:99403]
ENSMUSG00000078952	Lncenc1	230.48	421.82	2.24	5.68e-20	long non-coding RNA, embryonic stem cells expressed 1 [Source:MGI Symbol;Acc:MGI:3780541]
ENSMUSG00000014704	Hoxa2	11.12	17.35	2.24	0.00871359	homeobox A2 [Source:MGI Symbol;Acc:MGI:96174]
ENSMUSG00000085287	4833418N02Rik	48.66	84.92	2.24	8.81e-07	RIKEN cDNA 4833418N02 gene [Source:MGI Symbol;Acc:MGI:1921847]
ENSMUSG00000060639	Hist1h4i	417.64	763.19	2.23	2.13e-43	histone cluster 1, H4i [Source:MGI Symbol;Acc:MGI:2448432]
ENSMUSG00000098536	Gm27868	8.36	12.41	2.23	0.0116623	predicted gene, 27868 [Source:MGI Symbol;Acc:MGI:5531250]
ENSMUSG00000025129	Ppp1r27	11.56	17.7	2.23	0.00961266	protein phosphatase 1, regulatory subunit 27 [Source:MGI Symbol;Acc:MGI:1915951]
ENSMUSG00000029254	Stap1	10.6	16.38	2.23	0.013104	signal transducing adaptor family member 1 [Source:MGI Symbol;Acc:MGI:1926193]
ENSMUSG00000026839	Upp2	142.82	254.81	2.23	2.19e-18	uridine phosphorylase 2 [Source:MGI Symbol;Acc:MGI:1923904]
ENSMUSG00000103144	Pcdhga1	8.76	13.11	2.23	0.0234897	protocadherin gamma subfamily A, 1 [Source:MGI Symbol;Acc:MGI:1935212]
ENSMUSG00000032855	Pkd1	4159.59	7597.53	2.23	8.7e-35	polycystic kidney disease 1 homolog [Source:MGI Symbol;Acc:MGI:97603]
ENSMUSG00000040729	Cep126	191.92	346.35	2.22	6.84e-20	centrosomal protein 126 [Source:MGI Symbol;Acc:MGI:2680221]
ENSMUSG00000021196	Pfkp	501.58	907.48	2.22	9.35e-65	phosphofructokinase, platelet [Source:MGI Symbol;Acc:MGI:1891833]
ENSMUSG00000026627	Tmem206	1566.59	2843.23	2.22	8.01e-174	transmembrane protein 206 [Source:MGI Symbol;Acc:MGI:1914200]
ENSMUSG00000055485	Soga1	683.44	1223.86	2.22	4.25e-22	suppressor of glucose, autophagy associated 1 [Source:MGI Symbol;Acc:MGI:2444575]
ENSMUSG00000030530	Furin	8210.21	14895.2	2.22	8.49e-123	furin (paired basic amino acid cleaving enzyme) [Source:MGI Symbol;Acc:MGI:97513]
ENSMUSG00000017832	Hspb9	8.01	11.85	2.22	0.0118275	heat shock protein, alpha-crystallin-related, B9 [Source:MGI Symbol;Acc:MGI:1922732]
ENSMUSG00000039217	Il18	128.39	226.14	2.22	1.91e-21	interleukin 18 [Source:MGI Symbol;Acc:MGI:107936]
ENSMUSG00000058254	Tspan7	3075.16	5511.12	2.21	0	tetraspanin 7 [Source:MGI Symbol;Acc:MGI:1298407]
ENSMUSG00000034168	Irf2bpl	3402.08	6152.37	2.21	4.38e-113	interferon regulatory factor 2 binding protein-like [Source:MGI Symbol;Acc:MGI:2442463]
ENSMUSG00000036959	Bcorl1	686.32	1230.6	2.21	1.37e-56	BCL6 co-repressor-like 1 [Source:MGI Symbol;Acc:MGI:2443910]
ENSMUSG00000047953	Gp5	12.93	19.84	2.21	0.0023684	glycoprotein 5 (platelet) [Source:MGI Symbol;Acc:MGI:1096363]
ENSMUSG00000075702	Selm	2321.91	4188.5	2.21	1.14e-30	selenoprotein M [Source:MGI Symbol;Acc:MGI:2149786]
ENSMUSG00000025357	Dgka	408.68	725.89	2.21	5.76e-47	diacylglycerol kinase, alpha [Source:MGI Symbol;Acc:MGI:102952]
ENSMUSG00000037852	Cpe	10378.1	18660.5	2.2	0	carboxypeptidase E [Source:MGI Symbol;Acc:MGI:101932]
ENSMUSG00000025212	Sfxn3	8630.06	15519.1	2.2	2.56e-293	sideroflexin 3 [Source:MGI Symbol;Acc:MGI:2137679]
ENSMUSG00000075590	Nrbp2	111.81	191.44	2.2	7.62e-19	nuclear receptor binding protein 2 [Source:MGI Symbol;Acc:MGI:2385017]
ENSMUSG00000106990	Gm42547	442.71	781.06	2.2	5.09e-63	predicted gene 42547 [Source:MGI Symbol;Acc:MGI:5662684]
ENSMUSG00000066571	4931406P16Rik	3446.64	6202.08	2.2	1.37e-215	RIKEN cDNA 4931406P16 gene [Source:MGI Symbol;Acc:MGI:1924311]
ENSMUSG00000024043	Arhgap28	292.86	525.53	2.2	5.95e-37	Rho GTPase activating protein 28 [Source:MGI Symbol;Acc:MGI:2147003]
ENSMUSG00000041202	Pla2g2d	16.56	26.84	2.2	0.00125723	phospholipase A2, group IID [Source:MGI Symbol;Acc:MGI:1341796]
ENSMUSG00000032846	Zswim6	1204.43	2180.2	2.2	9.27e-80	zinc finger SWIM-type containing 6 [Source:MGI Symbol;Acc:MGI:1914513]
ENSMUSG00000100210	Hist1h3f	14.6	24.06	2.2	0.00775721	histone cluster 1, H3f [Source:MGI Symbol;Acc:MGI:2448329]
ENSMUSG00000097744	D030040B21Rik	10.5	16.18	2.2	0.00754015	RIKEN cDNA D030040B21 gene [Source:MGI Symbol;Acc:MGI:4437728]
ENSMUSG00000034684	Sema3f	2437.01	4350.35	2.2	1.74e-66	sema domain, immunoglobulin domain (Ig), short basic domain, secreted, (semaphorin) 3F [Source:MGI Symbol;Acc:MGI:1096347]
ENSMUSG00000041773	Enc1	6752.25	12204.2	2.19	0	ectodermal-neural cortex 1 [Source:MGI Symbol;Acc:MGI:109610]
ENSMUSG00000026470	Stx6	4092.55	7361.36	2.19	2.44e-229	syntaxin 6 [Source:MGI Symbol;Acc:MGI:1926235]
ENSMUSG00000067889	Sptbn2	162.04	279.01	2.19	2.98e-19	spectrin beta, non-erythrocytic 2 [Source:MGI Symbol;Acc:MGI:1313261]
ENSMUSG00000042292	Mkl1	2813.97	5056.8	2.19	5.17e-90	MKL (megakaryoblastic leukemia)/myocardin-like 1 [Source:MGI Symbol;Acc:MGI:2384495]
ENSMUSG00000042115	Klhdc8a	38.53	65.08	2.19	6.03e-06	kelch domain containing 8A [Source:MGI Symbol;Acc:MGI:2442630]
ENSMUSG00000035285	Nat14	61.09	104.45	2.19	5.28e-09	N-acetyltransferase 14 [Source:MGI Symbol;Acc:MGI:3039561]
ENSMUSG00000089901	Gm8113	3270.18	5844.96	2.19	6.73e-120	predicted gene 8113 [Source:MGI Symbol;Acc:MGI:3648791]
ENSMUSG00000008090	Fgfrl1	298.45	525.02	2.19	3.29e-27	fibroblast growth factor receptor-like 1 [Source:MGI Symbol;Acc:MGI:2150920]
ENSMUSG00000030554	Synm	83.11	142.86	2.19	3.19e-15	synemin, intermediate filament protein [Source:MGI Symbol;Acc:MGI:2661187]
ENSMUSG00000033685	Ucp2	11920.5	21209.3	2.19	1.11e-114	uncoupling protein 2 (mitochondrial, proton carrier) [Source:MGI Symbol;Acc:MGI:109354]
ENSMUSG00000044456	Rin3	3116.18	5590.51	2.19	9e-93	Ras and Rab interactor 3 [Source:MGI Symbol;Acc:MGI:2385708]
ENSMUSG00000040022	Rab11fip2	1549.34	2780.63	2.19	2.71e-58	RAB11 family interacting protein 2 (class I) [Source:MGI Symbol;Acc:MGI:1922248]
ENSMUSG00000023191	P3h3	168.97	296.73	2.19	6.6e-25	prolyl 3-hydroxylase 3 [Source:MGI Symbol;Acc:MGI:1315208]
ENSMUSG00000025328	Padi3	8.69	12.77	2.19	0.0149985	peptidyl arginine deiminase, type III [Source:MGI Symbol;Acc:MGI:1338891]
ENSMUSG00000022096	Hr	1893.75	3399.71	2.18	2.87e-102	hairless [Source:MGI Symbol;Acc:MGI:96223]
ENSMUSG00000034981	Parm1	10772.2	19328.5	2.18	0	prostate androgen-regulated mucin-like protein 1 [Source:MGI Symbol;Acc:MGI:2443349]
ENSMUSG00000041075	Fzd7	1683.37	2990.88	2.18	1.83e-151	frizzled class receptor 7 [Source:MGI Symbol;Acc:MGI:108570]
ENSMUSG00000042207	Kdm5b	5374.06	9562.2	2.18	5.64e-297	lysine (K)-specific demethylase 5B [Source:MGI Symbol;Acc:MGI:1922855]
ENSMUSG00000037062	Sh3glb1	18473.5	33188.4	2.18	4.77e-109	SH3-domain GRB2-like B1 (endophilin) [Source:MGI Symbol;Acc:MGI:1859730]
ENSMUSG00000043068	Fam89a	9.46	14.29	2.18	0.0103071	family with sequence similarity 89, member A [Source:MGI Symbol;Acc:MGI:1916877]
ENSMUSG00000025810	Nrp1	1872.81	3343.53	2.18	1.86e-95	neuropilin 1 [Source:MGI Symbol;Acc:MGI:106206]
ENSMUSG00000067344	Rps25-ps1	611.84	1293.33	2.18	0.0410922	ribosomal protein S25, pseudogene 1 [Source:MGI Symbol;Acc:MGI:3642902]
ENSMUSG00000074203	G430095P16Rik	28.82	48.42	2.18	0.000107915	RIKEN cDNA G430095P16 gene [Source:MGI Symbol;Acc:MGI:3588227]
ENSMUSG00000024663	Rab3il1	180.7	314.21	2.17	2.04e-28	RAB3A interacting protein (rabin3)-like 1 [Source:MGI Symbol;Acc:MGI:1922010]
ENSMUSG00000022995	Enah	15785.8	28242.4	2.17	7.59e-185	enabled homolog (Drosophila) [Source:MGI Symbol;Acc:MGI:108360]
ENSMUSG00000035274	Tpbg	957.43	1714.09	2.17	6.13e-82	trophoblast glycoprotein [Source:MGI Symbol;Acc:MGI:1341264]
ENSMUSG00000103046	Gm37309	148.09	258.88	2.17	7.86e-17	predicted gene, 37309 [Source:MGI Symbol;Acc:MGI:5610537]
ENSMUSG00000034799	Unc13a	795.45	1412.78	2.17	1.19e-88	unc-13 homolog A (C. elegans) [Source:MGI Symbol;Acc:MGI:3051532]
ENSMUSG00000018339	Gpx3	52.18	88.24	2.17	2.79e-06	glutathione peroxidase 3 [Source:MGI Symbol;Acc:MGI:105102]
ENSMUSG00000081769	Gm12216	27.82	45.8	2.17	3.73e-05	predicted gene 12216 [Source:MGI Symbol;Acc:MGI:3650088]
ENSMUSG00000097251	5033417F24Rik	32.96	54.07	2.17	6.77e-06	RIKEN cDNA 5033417F24 gene [Source:MGI Symbol;Acc:MGI:1923245]
ENSMUSG00000057234	Mettl15	154.75	271.5	2.17	6.77e-24	methyltransferase like 15 [Source:MGI Symbol;Acc:MGI:1924144]
ENSMUSG00000102659	Gm37077	51.16	86.87	2.17	4.45e-07	predicted gene, 37077 [Source:MGI Symbol;Acc:MGI:5610305]
ENSMUSG00000107458	Gm44040	17.64	28.3	2.17	0.000675072	predicted gene, 44040 [Source:MGI Symbol;Acc:MGI:5690432]
ENSMUSG00000102145	Gm38056	11.55	19.26	2.17	0.0495282	predicted gene, 38056 [Source:MGI Symbol;Acc:MGI:5611284]
ENSMUSG00000028494	Plin2	18528.4	33060.5	2.16	2.83e-195	perilipin 2 [Source:MGI Symbol;Acc:MGI:87920]
ENSMUSG00000040659	Efhd2	2096.03	3710.98	2.16	2.23e-88	EF hand domain containing 2 [Source:MGI Symbol;Acc:MGI:106504]
ENSMUSG00000037706	Cd81	15816	27867.3	2.16	1.25e-164	CD81 antigen [Source:MGI Symbol;Acc:MGI:1096398]
ENSMUSG00000010435	Spaca7	236	419.9	2.16	1.2e-23	sperm acrosome associated 7 [Source:MGI Symbol;Acc:MGI:1925884]
ENSMUSG00000074916	Chst14	1472.57	2618.51	2.16	6.62e-132	carbohydrate (N-acetylgalactosamine 4-0) sulfotransferase 14 [Source:MGI Symbol;Acc:MGI:1919386]
ENSMUSG00000043999	Gpr75	25.35	40.88	2.16	0.000239388	G protein-coupled receptor 75 [Source:MGI Symbol;Acc:MGI:2441843]
ENSMUSG00000031563	Wwc2	6762.66	12053.6	2.16	5.58e-190	WW, C2 and coiled-coil domain containing 2 [Source:MGI Symbol;Acc:MGI:1261872]
ENSMUSG00000046312	AI464131	245.14	426.41	2.16	9.31e-41	expressed sequence AI464131 [Source:MGI Symbol;Acc:MGI:2140300]
ENSMUSG00000039646	Vasn	1838.81	3247.91	2.16	1.05e-81	vasorin [Source:MGI Symbol;Acc:MGI:2177651]
ENSMUSG00000046879	Irgm1	10747.7	19123.3	2.16	2.55e-195	immunity-related GTPase family M member 1 [Source:MGI Symbol;Acc:MGI:107567]
ENSMUSG00000054934	Kcnmb4	63.99	110.23	2.16	6.56e-07	potassium large conductance calcium-activated channel, subfamily M, beta member 4 [Source:MGI Symbol;Acc:MGI:1913272]
ENSMUSG00000022041	Chrna2	13.24	20.06	2.16	0.00306174	cholinergic receptor, nicotinic, alpha polypeptide 2 (neuronal) [Source:MGI Symbol;Acc:MGI:87886]
ENSMUSG00000048347	Pcdhb18	28.6	46.92	2.16	0.000183552	protocadherin beta 18 [Source:MGI Symbol;Acc:MGI:2136756]
ENSMUSG00000030946	Lhpp	10.64	16.16	2.16	0.0066938	phospholysine phosphohistidine inorganic pyrophosphate phosphatase [Source:MGI Symbol;Acc:MGI:1923679]
ENSMUSG00000043251	Exoc3l	56.83	95.56	2.16	1.03e-08	exocyst complex component 3-like [Source:MGI Symbol;Acc:MGI:3041195]
ENSMUSG00000049511	Htr1b	1267.6	2261.01	2.15	1.58e-121	5-hydroxytryptamine (serotonin) receptor 1B [Source:MGI Symbol;Acc:MGI:96274]
ENSMUSG00000034525	Ice1	5079.8	9026.34	2.15	3.54e-250	interactor of little elongation complex ELL subunit 1 [Source:MGI Symbol;Acc:MGI:2385865]
ENSMUSG00000105776	Gm43292	12.25	18.34	2.15	0.0081358	predicted gene 43292 [Source:MGI Symbol;Acc:MGI:5663429]
ENSMUSG00000045730	Adrb2	101.38	175.76	2.15	4.26e-14	adrenergic receptor, beta 2 [Source:MGI Symbol;Acc:MGI:87938]
ENSMUSG00000022679	Mpv17l	108.11	185.8	2.15	1.26e-14	Mpv17 transgene, kidney disease mutant-like [Source:MGI Symbol;Acc:MGI:2135951]
ENSMUSG00000078519	2310026L22Rik	12.33	18.51	2.15	0.00408573	RIKEN cDNA 2310026L22 gene [Source:MGI Symbol;Acc:MGI:1916844]
ENSMUSG00000096974	Gm26881	19.46	31.12	2.15	0.00176459	predicted gene, 26881 [Source:MGI Symbol;Acc:MGI:5477375]
ENSMUSG00000043850	Clrn1	43.18	73.22	2.15	5.13e-06	clarin 1 [Source:MGI Symbol;Acc:MGI:2388124]
ENSMUSG00000039835	Nhsl1	981.4	1737.86	2.14	6.95e-73	NHS-like 1 [Source:MGI Symbol;Acc:MGI:106390]
ENSMUSG00000086544	Chn1os3	59.8	99.59	2.14	9.92e-08	chimerin 1, opposite strand 3 [Source:MGI Symbol;Acc:MGI:3705094]
ENSMUSG00000023393	Slc17a9	14.19	21.57	2.14	0.00214065	solute carrier family 17, member 9 [Source:MGI Symbol;Acc:MGI:1919107]
ENSMUSG00000036641	Ccdc148	90.56	154.77	2.14	3.22e-10	coiled-coil domain containing 148 [Source:MGI Symbol;Acc:MGI:3039583]
ENSMUSG00000109119	RP23-49I18.5	7.7	11.21	2.14	0.0361551	predicted gene 44752
ENSMUSG00000032511	Scn5a	9.77	14.04	2.13	0.018053	sodium channel, voltage-gated, type V, alpha [Source:MGI Symbol;Acc:MGI:98251]
ENSMUSG00000062078	Qk	5830.32	10251.5	2.13	3e-42	quaking [Source:MGI Symbol;Acc:MGI:97837]
ENSMUSG00000042686	Jph1	75.85	129.5	2.13	1.15e-08	junctophilin 1 [Source:MGI Symbol;Acc:MGI:1891495]
ENSMUSG00000028845	Tekt2	24.63	39.84	2.13	0.000949584	tektin 2 [Source:MGI Symbol;Acc:MGI:1346335]
ENSMUSG00000090142	Gm15795	10.46	16.11	2.13	0.0325552	predicted gene 15795 [Source:MGI Symbol;Acc:MGI:3802035]
ENSMUSG00000047875	Gpr157	76.88	129.91	2.13	4.77e-11	G protein-coupled receptor 157 [Source:MGI Symbol;Acc:MGI:2442046]
ENSMUSG00000090369	4933411K16Rik	38.06	63	2.13	0.000118303	RIKEN cDNA 4933411K16 gene [Source:MGI Symbol;Acc:MGI:1914015]
ENSMUSG00000029314	Agpat9	351.88	611.25	2.12	4.06e-44	1-acylglycerol-3-phosphate O-acyltransferase 9 [Source:MGI Symbol;Acc:MGI:3603816]
ENSMUSG00000008398	Elk3	4537.24	7927.51	2.12	2.23e-200	ELK3, member of ETS oncogene family [Source:MGI Symbol;Acc:MGI:101762]
ENSMUSG00000027082	Tfpi	71.67	121.59	2.12	1.27e-08	tissue factor pathway inhibitor [Source:MGI Symbol;Acc:MGI:1095418]
ENSMUSG00000059866	Tnip2	555.18	963.14	2.12	3.89e-55	TNFAIP3 interacting protein 2 [Source:MGI Symbol;Acc:MGI:2386643]
ENSMUSG00000031075	Ano1	10988.6	19069.1	2.12	0	anoctamin 1, calcium activated chloride channel [Source:MGI Symbol;Acc:MGI:2142149]
ENSMUSG00000097209	AU022754	136.69	237.33	2.12	9.58e-10	expressed sequence AU022754 [Source:MGI Symbol;Acc:MGI:2146143]
ENSMUSG00000060380	C030014I23Rik	190.77	325.92	2.12	5.28e-29	RIKEN cDNA C030014I23 gene [Source:MGI Symbol;Acc:MGI:1924631]
ENSMUSG00000028121	Bcar3	1599.85	2798.6	2.12	7.96e-170	breast cancer anti-estrogen resistance 3 [Source:MGI Symbol;Acc:MGI:1352501]
ENSMUSG00000097165	2210008F06Rik	225.74	386.38	2.12	5.06e-22	RIKEN cDNA 2210008F06 gene [Source:MGI Symbol;Acc:MGI:1917307]
ENSMUSG00000029156	Sgcb	238.31	408.03	2.12	9.93e-30	sarcoglycan, beta (dystrophin-associated glycoprotein) [Source:MGI Symbol;Acc:MGI:1346523]
ENSMUSG00000036067	Slc2a6	8.03	11.76	2.12	0.0295302	solute carrier family 2 (facilitated glucose transporter), member 6 [Source:MGI Symbol;Acc:MGI:2443286]
ENSMUSG00000002459	Rgs20	60.88	102.64	2.12	1.02e-08	regulator of G-protein signaling 20 [Source:MGI Symbol;Acc:MGI:1929866]
ENSMUSG00000041889	Shisa4	2951.06	5166.9	2.11	7.21e-112	shisa family member 4 [Source:MGI Symbol;Acc:MGI:1924802]
ENSMUSG00000048965	Mrgpre	637.6	1104.93	2.11	1.22e-40	MAS-related GPR, member E [Source:MGI Symbol;Acc:MGI:2441884]
ENSMUSG00000061689	Dlgap4	6354.9	11101.8	2.11	1.02e-192	discs, large homolog-associated protein 4 (Drosophila) [Source:MGI Symbol;Acc:MGI:2138865]
ENSMUSG00000047246	Hist1h2be	192.3	333.55	2.11	1.8e-13	histone cluster 1, H2be [Source:MGI Symbol;Acc:MGI:2448380]
ENSMUSG00000071537	Klrg2	191.61	331.13	2.11	3.63e-14	killer cell lectin-like receptor subfamily G, member 2 [Source:MGI Symbol;Acc:MGI:1921503]
ENSMUSG00000052565	Hist1h1d	31.32	52.4	2.11	0.000580018	histone cluster 1, H1d [Source:MGI Symbol;Acc:MGI:107502]
ENSMUSG00000021068	Nin	1741.08	3052.48	2.11	8.81e-78	ninein [Source:MGI Symbol;Acc:MGI:105108]
ENSMUSG00000034445	Cyb561a3	1029.91	1794.13	2.11	3.48e-56	cytochrome b561 family, member A3 [Source:MGI Symbol;Acc:MGI:2686925]
ENSMUSG00000022075	Rhobtb2	807.36	1387.37	2.11	1.25e-52	Rho-related BTB domain containing 2 [Source:MGI Symbol;Acc:MGI:2180557]
ENSMUSG00000110685	RP24-238M4.4	25.28	40.27	2.11	0.000337501	predicted gene 5373
ENSMUSG00000109357	RP23-383B18.1	21.96	35.92	2.11	0.0219927	predicted gene 45236
ENSMUSG00000050295	Foxc1	177.44	307.94	2.11	5.05e-17	forkhead box C1 [Source:MGI Symbol;Acc:MGI:1347466]
ENSMUSG00000105006	Gm9484	11.51	17.08	2.11	0.00799393	predicted gene 9484 [Source:MGI Symbol;Acc:MGI:3779894]
ENSMUSG00000039239	Tgfb2	5002.69	8786.3	2.1	6.74e-246	transforming growth factor, beta 2 [Source:MGI Symbol;Acc:MGI:98726]
ENSMUSG00000024960	Plcb3	8651.75	15052.6	2.1	2.42e-210	phospholipase C, beta 3 [Source:MGI Symbol;Acc:MGI:104778]
ENSMUSG00000050379	Sept6	814.24	1410.67	2.1	3.88e-74	septin 6 [Source:MGI Symbol;Acc:MGI:1888939]
ENSMUSG00000037907	Ankrd13b	4023.81	6948.76	2.1	1.71e-86	ankyrin repeat domain 13b [Source:MGI Symbol;Acc:MGI:2144501]
ENSMUSG00000009894	Snap47	5109.76	8898.5	2.1	2.96e-214	synaptosomal-associated protein, 47 [Source:MGI Symbol;Acc:MGI:1915076]
ENSMUSG00000085148	Mir22hg	2339.04	4062.68	2.1	4.14e-91	Mir22 host gene (non-protein coding) [Source:MGI Symbol;Acc:MGI:1914348]
ENSMUSG00000042251	Pm20d1	35.37	57.21	2.1	8.34e-06	peptidase M20 domain containing 1 [Source:MGI Symbol;Acc:MGI:2442939]
ENSMUSG00000000290	Itgb2	57.88	98.36	2.1	6.05e-09	integrin beta 2 [Source:MGI Symbol;Acc:MGI:96611]
ENSMUSG00000021583	Erap1	3099.97	5418.72	2.1	3.61e-85	endoplasmic reticulum aminopeptidase 1 [Source:MGI Symbol;Acc:MGI:1933403]
ENSMUSG00000020419	Hormad2	19.7	31.63	2.1	0.000248592	HORMA domain containing 2 [Source:MGI Symbol;Acc:MGI:1923078]
ENSMUSG00000034807	Colgalt1	20996.8	36478.2	2.1	1.3e-220	collagen beta(1-O)galactosyltransferase 1 [Source:MGI Symbol;Acc:MGI:1924348]
ENSMUSG00000048376	F2r	9252.5	16331.4	2.09	1.2e-189	coagulation factor II (thrombin) receptor [Source:MGI Symbol;Acc:MGI:101802]
ENSMUSG00000017132	Cyth1	2015.43	3478.6	2.09	3.5e-156	cytohesin 1 [Source:MGI Symbol;Acc:MGI:1334257]
ENSMUSG00000027864	Ptgfrn	10707	18391.3	2.09	0	prostaglandin F2 receptor negative regulator [Source:MGI Symbol;Acc:MGI:1277114]
ENSMUSG00000051000	Fam160a1	585.55	1010.08	2.09	4.04e-68	family with sequence similarity 160, member A1 [Source:MGI Symbol;Acc:MGI:2444746]
ENSMUSG00000023143	Nagpa	564.13	968.74	2.09	1.5e-43	N-acetylglucosamine-1-phosphodiester alpha-N-acetylglucosaminidase [Source:MGI Symbol;Acc:MGI:1351598]
ENSMUSG00000051375	Pcdh1	6450.23	11206.5	2.09	1.19e-139	protocadherin 1 [Source:MGI Symbol;Acc:MGI:104692]
ENSMUSG00000028020	Glrb	230.95	395.59	2.09	3.38e-31	glycine receptor, beta subunit [Source:MGI Symbol;Acc:MGI:95751]
ENSMUSG00000020057	Dram1	154.44	260.45	2.09	2.87e-22	DNA-damage regulated autophagy modulator 1 [Source:MGI Symbol;Acc:MGI:1918962]
ENSMUSG00000031557	Plekha2	7589.1	13212.5	2.09	0	pleckstrin homology domain-containing, family A (phosphoinositide binding specific) member 2 [Source:MGI Symbol;Acc:MGI:1928144]
ENSMUSG00000090215	Trim34b	55.19	91.42	2.09	2.39e-06	tripartite motif-containing 34B [Source:MGI Symbol;Acc:MGI:4821264]
ENSMUSG00000097651	4930461G14Rik	25.29	39.67	2.09	5.89e-05	RIKEN cDNA 4930461G14 gene [Source:MGI Symbol;Acc:MGI:1922129]
ENSMUSG00000023031	Cela1	11.74	16.76	2.09	0.0152662	chymotrypsin-like elastase family, member 1 [Source:MGI Symbol;Acc:MGI:95314]
ENSMUSG00000038181	Chpf2	1836.02	3162.86	2.09	3.03e-46	chondroitin polymerizing factor 2 [Source:MGI Symbol;Acc:MGI:1917522]
ENSMUSG00000028476	Reck	66.06	110.32	2.09	3.24e-09	reversion-inducing-cysteine-rich protein with kazal motifs [Source:MGI Symbol;Acc:MGI:1855698]
ENSMUSG00000028630	Dyrk2	887.16	1525.35	2.09	1.74e-58	dual-specificity tyrosine-(Y)-phosphorylation regulated kinase 2 [Source:MGI Symbol;Acc:MGI:1330301]
ENSMUSG00000026670	Uap1	3803.15	6562.37	2.08	8.18e-219	UDP-N-acetylglucosamine pyrophosphorylase 1 [Source:MGI Symbol;Acc:MGI:1334459]
ENSMUSG00000001504	Irx2	17.82	27.01	2.08	0.00117884	Iroquois related homeobox 2 (Drosophila) [Source:MGI Symbol;Acc:MGI:1197526]
ENSMUSG00000009772	Nuak2	9293.3	16126.5	2.08	5.18e-199	NUAK family, SNF1-like kinase, 2 [Source:MGI Symbol;Acc:MGI:1921387]
ENSMUSG00000027134	Lpcat4	10230.1	17756.5	2.08	1.63e-80	lysophosphatidylcholine acyltransferase 4 [Source:MGI Symbol;Acc:MGI:2138993]
ENSMUSG00000101791	2210011K15Rik	12.97	19.56	2.08	0.00642037	RIKEN cDNA 2210011K15 gene [Source:MGI Symbol;Acc:MGI:1919615]
ENSMUSG00000104443	4932442E05Rik	42.31	68.82	2.08	3.62e-05	RIKEN cDNA 4932442E05 gene [Source:MGI Symbol;Acc:MGI:1921665]
ENSMUSG00000046387	Pcdhb17	89.81	150.94	2.08	6.12e-09	protocadherin beta 17 [Source:MGI Symbol;Acc:MGI:2136754]
ENSMUSG00000038280	Ostm1	1764.9	3020.9	2.07	2.08e-119	osteopetrosis associated transmembrane protein 1 [Source:MGI Symbol;Acc:MGI:2655574]
ENSMUSG00000003752	Itpkc	473.71	807.41	2.07	7.12e-33	inositol 1,4,5-trisphosphate 3-kinase C [Source:MGI Symbol;Acc:MGI:2442554]
ENSMUSG00000007817	Zmiz1	7445.95	12748.6	2.07	1.66e-186	zinc finger, MIZ-type containing 1 [Source:MGI Symbol;Acc:MGI:3040693]
ENSMUSG00000040433	Zbtb38	4121.81	7083.86	2.07	2.2e-111	zinc finger and BTB domain containing 38 [Source:MGI Symbol;Acc:MGI:2442866]
ENSMUSG00000001143	Lman2l	2218.72	3804.45	2.07	3.86e-109	lectin, mannose-binding 2-like [Source:MGI Symbol;Acc:MGI:2443010]
ENSMUSG00000053617	Sh3pxd2a	10605	18296.5	2.07	2.69e-163	SH3 and PX domains 2A [Source:MGI Symbol;Acc:MGI:1298393]
ENSMUSG00000051586	Mical3	2013.3	3449.36	2.07	1.62e-71	microtubule associated monooxygenase, calponin and LIM domain containing 3 [Source:MGI Symbol;Acc:MGI:2442733]
ENSMUSG00000029101	Rgs12	1636.53	2810.79	2.07	6.66e-73	regulator of G-protein signaling 12 [Source:MGI Symbol;Acc:MGI:1918979]
ENSMUSG00000022443	Myh9	99995.7	172729	2.07	2.81e-114	myosin, heavy polypeptide 9, non-muscle [Source:MGI Symbol;Acc:MGI:107717]
ENSMUSG00000041153	Osgin2	493.3	847.28	2.07	9.19e-29	oxidative stress induced growth inhibitor family member 2 [Source:MGI Symbol;Acc:MGI:2384798]
ENSMUSG00000028033	Kcnq5	23.93	38.42	2.07	0.00171956	potassium voltage-gated channel, subfamily Q, member 5 [Source:MGI Symbol;Acc:MGI:1924937]
ENSMUSG00000034488	Edil3	11.82	18.13	2.07	0.0140585	EGF-like repeats and discoidin I-like domains 3 [Source:MGI Symbol;Acc:MGI:1329025]
ENSMUSG00000071691	Gm960	40.54	65.96	2.07	9.04e-06	predicted gene 960 [Source:MGI Symbol;Acc:MGI:2685806]
ENSMUSG00000020912	Krt12	7.36	10.37	2.07	0.0424856	keratin 12 [Source:MGI Symbol;Acc:MGI:96687]
ENSMUSG00000034394	Lif	4966.82	8611.22	2.06	1.19e-110	leukemia inhibitory factor [Source:MGI Symbol;Acc:MGI:96787]
ENSMUSG00000020019	Ntn4	2192.46	3791.1	2.06	1.15e-161	netrin 4 [Source:MGI Symbol;Acc:MGI:1888978]
ENSMUSG00000052957	Gas1	11.35	17.5	2.06	0.0365156	growth arrest specific 1 [Source:MGI Symbol;Acc:MGI:95655]
ENSMUSG00000030126	Tmcc1	1420.71	2421.12	2.06	7.03e-120	transmembrane and coiled coil domains 1 [Source:MGI Symbol;Acc:MGI:2442368]
ENSMUSG00000099923	1700105P06Rik	13.29	19.71	2.06	0.0144212	RIKEN cDNA 1700105P06 gene [Source:MGI Symbol;Acc:MGI:1915479]
ENSMUSG00000014444	Piezo1	5888.04	10152.3	2.06	1.03e-58	piezo-type mechanosensitive ion channel component 1 [Source:MGI Symbol;Acc:MGI:3603204]
ENSMUSG00000045009	Prrt3	13.95	20.68	2.06	0.00475502	proline-rich transmembrane protein 3 [Source:MGI Symbol;Acc:MGI:2444810]
ENSMUSG00000097183	Gm17501	89.2	149.81	2.06	2.36e-07	predicted gene, 17501 [Source:MGI Symbol;Acc:MGI:4937135]
ENSMUSG00000097056	Gm4262	46.61	75.94	2.06	1.08e-05	predicted gene 4262 [Source:MGI Symbol;Acc:MGI:3782439]
ENSMUSG00000023055	Calcoco1	4727.36	8012.31	2.05	1.27e-139	calcium binding and coiled coil domain 1 [Source:MGI Symbol;Acc:MGI:1914738]
ENSMUSG00000029020	Mfn2	3196.23	5440.9	2.05	1.24e-206	mitofusin 2 [Source:MGI Symbol;Acc:MGI:2442230]
ENSMUSG00000033565	Rbfox2	7031.1	11975.4	2.05	0	RNA binding protein, fox-1 homolog (C. elegans) 2 [Source:MGI Symbol;Acc:MGI:1933973]
ENSMUSG00000036206	Sh3bp4	9464.17	16213	2.05	2.34e-227	SH3-domain binding protein 4 [Source:MGI Symbol;Acc:MGI:2138297]
ENSMUSG00000025940	Tmem70	3641.59	6230.81	2.05	1.45e-90	transmembrane protein 70 [Source:MGI Symbol;Acc:MGI:1915068]
ENSMUSG00000040043	Rbms2	4635.02	7843	2.05	0	RNA binding motif, single stranded interacting protein 2 [Source:MGI Symbol;Acc:MGI:1861776]
ENSMUSG00000028995	Fam126a	1693.39	2886.46	2.05	5.29e-90	family with sequence similarity 126, member A [Source:MGI Symbol;Acc:MGI:2149839]
ENSMUSG00000042613	Pbxip1	8838.33	15080.9	2.05	2.92e-236	pre B cell leukemia transcription factor interacting protein 1 [Source:MGI Symbol;Acc:MGI:2441670]
ENSMUSG00000030095	Tmem43	4630.81	7901.08	2.05	4.68e-186	transmembrane protein 43 [Source:MGI Symbol;Acc:MGI:1921372]
ENSMUSG00000037936	Scarb1	2829.38	4858.65	2.05	2.57e-95	scavenger receptor class B, member 1 [Source:MGI Symbol;Acc:MGI:893578]
ENSMUSG00000059456	Ptk2b	3654.1	6201.06	2.05	2.37e-258	PTK2 protein tyrosine kinase 2 beta [Source:MGI Symbol;Acc:MGI:104908]
ENSMUSG00000046623	Gjb4	2845.37	4895.62	2.05	3.47e-54	gap junction protein, beta 4 [Source:MGI Symbol;Acc:MGI:95722]
ENSMUSG00000026788	Zbtb43	2161.75	3673.68	2.05	6.78e-159	zinc finger and BTB domain containing 43 [Source:MGI Symbol;Acc:MGI:1919084]
ENSMUSG00000013033	Adgrl1	534.51	898.89	2.05	1.7e-48	adhesion G protein-coupled receptor L1 [Source:MGI Symbol;Acc:MGI:1929461]
ENSMUSG00000055676	Gm5069	41.08	66.95	2.05	3e-05	predicted pseudogene 5069 [Source:MGI Symbol;Acc:MGI:3644516]
ENSMUSG00000025348	Itga7	39.41	63.45	2.05	3.37e-05	integrin alpha 7 [Source:MGI Symbol;Acc:MGI:102700]
ENSMUSG00000032122	Slc37a2	18.03	27.62	2.05	0.00464312	solute carrier family 37 (glycerol-3-phosphate transporter), member 2 [Source:MGI Symbol;Acc:MGI:1929693]
ENSMUSG00000030730	Atp2a1	23.23	36.83	2.05	0.00318849	ATPase, Ca++ transporting, cardiac muscle, fast twitch 1 [Source:MGI Symbol;Acc:MGI:105058]
ENSMUSG00000022500	Litaf	14471.8	24693.5	2.04	2.33e-185	LPS-induced TN factor [Source:MGI Symbol;Acc:MGI:1929512]
ENSMUSG00000036181	Hist1h1c	4761.15	8131.34	2.04	7.87e-77	histone cluster 1, H1c [Source:MGI Symbol;Acc:MGI:1931526]
ENSMUSG00000006219	Fblim1	9231.36	15704.2	2.04	5.27e-255	filamin binding LIM protein 1 [Source:MGI Symbol;Acc:MGI:1921452]
ENSMUSG00000018042	Cyb5r3	16658.8	28319.1	2.04	1.04e-212	cytochrome b5 reductase 3 [Source:MGI Symbol;Acc:MGI:94893]
ENSMUSG00000035775	Krt20	7452.72	12590.6	2.04	1.06e-86	keratin 20 [Source:MGI Symbol;Acc:MGI:1914059]
ENSMUSG00000082043	Gm12848	11.37	16.55	2.04	0.0172072	predicted gene 12848 [Source:MGI Symbol;Acc:MGI:3650820]
ENSMUSG00000103649	Gm37768	77.52	127.12	2.04	1.14e-11	predicted gene, 37768 [Source:MGI Symbol;Acc:MGI:5610996]
ENSMUSG00000037649	H2-DMa	32.32	50.39	2.04	3.69e-05	histocompatibility 2, class II, locus DMa [Source:MGI Symbol;Acc:MGI:95921]
ENSMUSG00000097334	2700012I20Rik	11.99	17.28	2.04	0.0109409	RIKEN cDNA 2700012I20 gene [Source:MGI Symbol;Acc:MGI:1919838]
ENSMUSG00000086450	Macrod2os1	44.82	72.34	2.04	2.08e-06	MACRO domain containing 2, opposite strand 1 [Source:MGI Symbol;Acc:MGI:3650192]
ENSMUSG00000024402	Lta	10.1	14.5	2.04	0.0180511	lymphotoxin A [Source:MGI Symbol;Acc:MGI:104797]
ENSMUSG00000047407	Tgif1	5834.64	9874.3	2.03	0	TGFB-induced factor homeobox 1 [Source:MGI Symbol;Acc:MGI:1194497]
ENSMUSG00000037035	Inhbb	1208.93	2072.43	2.03	2.77e-81	inhibin beta-B [Source:MGI Symbol;Acc:MGI:96571]
ENSMUSG00000041180	Hectd2	271.14	454.21	2.03	1.65e-24	HECT domain containing 2 [Source:MGI Symbol;Acc:MGI:2442663]
ENSMUSG00000073856	Iqck	164.79	274.76	2.03	1.15e-12	IQ motif containing K [Source:MGI Symbol;Acc:MGI:3612188]
ENSMUSG00000020904	Cfap52	52.2	86.24	2.03	3.41e-06	cilia and flagella associated protein 52 [Source:MGI Symbol;Acc:MGI:1919110]
ENSMUSG00000021619	Atg10	316.99	532	2.03	2.18e-24	autophagy related 10 [Source:MGI Symbol;Acc:MGI:1914045]
ENSMUSG00000028159	Dapp1	1304.64	2179.67	2.03	1.18e-66	dual adaptor for phosphotyrosine and 3-phosphoinositides 1 [Source:MGI Symbol;Acc:MGI:1347063]
ENSMUSG00000097380	Gm26816	19.98	30.65	2.03	0.0051836	predicted gene, 26816 [Source:MGI Symbol;Acc:MGI:5477310]
ENSMUSG00000025157	Zdhhc16	5622.78	9545.15	2.03	1.21e-160	zinc finger, DHHC domain containing 16 [Source:MGI Symbol;Acc:MGI:1921418]
ENSMUSG00000020154	Ptprb	16.84	26.23	2.03	0.00357579	protein tyrosine phosphatase, receptor type, B [Source:MGI Symbol;Acc:MGI:97809]
ENSMUSG00000097820	E530011L22Rik	75.54	124.6	2.03	2.3e-07	RIKEN cDNA E530011L22 gene [Source:MGI Symbol;Acc:MGI:2443770]
ENSMUSG00000020661	Dnmt3a	2716.07	4593.63	2.03	9.27e-112	DNA methyltransferase 3A [Source:MGI Symbol;Acc:MGI:1261827]
ENSMUSG00000027381	Bcl2l11	1524.84	2564	2.02	3.28e-128	BCL2-like 11 (apoptosis facilitator) [Source:MGI Symbol;Acc:MGI:1197519]
ENSMUSG00000030199	Etv6	2620.25	4423.73	2.02	8.03e-170	ets variant 6 [Source:MGI Symbol;Acc:MGI:109336]
ENSMUSG00000078851	Hist3h2a	2079.02	3509.33	2.02	2.23e-70	histone cluster 3, H2a [Source:MGI Symbol;Acc:MGI:2448458]
ENSMUSG00000032009	Sesn3	7319.02	12206.8	2.02	1.3e-85	sestrin 3 [Source:MGI Symbol;Acc:MGI:1922997]
ENSMUSG00000055053	Nfic	2399.29	4018.86	2.02	1.65e-62	nuclear factor I/C [Source:MGI Symbol;Acc:MGI:109591]
ENSMUSG00000010047	Hyal2	2162.01	3642.18	2.02	7.79e-54	hyaluronoglucosaminidase 2 [Source:MGI Symbol;Acc:MGI:1196334]
ENSMUSG00000018593	Sparc	87882.2	149198	2.02	0	secreted acidic cysteine rich glycoprotein [Source:MGI Symbol;Acc:MGI:98373]
ENSMUSG00000051113	Fam71e1	42.67	68.43	2.02	2.46e-05	family with sequence similarity 71, member E1 [Source:MGI Symbol;Acc:MGI:1922788]
ENSMUSG00000028926	Cdk14	32.4	51.16	2.02	0.000149977	cyclin-dependent kinase 14 [Source:MGI Symbol;Acc:MGI:894318]
ENSMUSG00000097875	Gm26704	16.83	25.05	2.02	0.0017913	predicted gene, 26704 [Source:MGI Symbol;Acc:MGI:5477198]
ENSMUSG00000049303	Syt12	2578.86	4377.26	2.02	3.23e-80	synaptotagmin XII [Source:MGI Symbol;Acc:MGI:2159601]
ENSMUSG00000109279	RP23-264H19.2	19.99	30.38	2.02	0.00111099	predicted gene 45220
ENSMUSG00000018899	Irf1	3853	6493.81	2.01	4.72e-267	interferon regulatory factor 1 [Source:MGI Symbol;Acc:MGI:96590]
ENSMUSG00000015605	Srf	3626.11	6129.91	2.01	2.14e-39	serum response factor [Source:MGI Symbol;Acc:MGI:106658]
ENSMUSG00000107215	Gm43197	844.1	1415.2	2.01	4.8e-25	predicted gene 43197 [Source:MGI Symbol;Acc:MGI:5663334]
ENSMUSG00000041235	Chd7	483.35	807.03	2.01	1.27e-30	chromodomain helicase DNA binding protein 7 [Source:MGI Symbol;Acc:MGI:2444748]
ENSMUSG00000024944	Arl2	7481.98	12613.8	2.01	7.02e-69	ADP-ribosylation factor-like 2 [Source:MGI Symbol;Acc:MGI:1928393]
ENSMUSG00000041734	Kirrel	7877.39	13315.4	2.01	1.14e-100	kin of IRRE like (Drosophila) [Source:MGI Symbol;Acc:MGI:1891396]
ENSMUSG00000093553	Gm20633	45.08	71.15	2.01	1.74e-06	predicted gene 20633 [Source:MGI Symbol;Acc:MGI:5313080]
ENSMUSG00000066152	Slc31a2	1002.19	1680.28	2.01	3.34e-84	solute carrier family 31, member 2 [Source:MGI Symbol;Acc:MGI:1333844]
ENSMUSG00000024065	Ehd3	19.92	30.8	2.01	0.00073638	EH-domain containing 3 [Source:MGI Symbol;Acc:MGI:1928900]
ENSMUSG00000059248	Sept9	9017.95	15090.6	2	3.8e-242	septin 9 [Source:MGI Symbol;Acc:MGI:1858222]
ENSMUSG00000038872	Zfhx3	1346.3	2243.74	2	1.26e-61	zinc finger homeobox 3 [Source:MGI Symbol;Acc:MGI:99948]
ENSMUSG00000106847	Peg13	38.19	61.19	2	1.03e-06	paternally expressed 13 [Source:MGI Symbol;Acc:MGI:2663476]
ENSMUSG00000078905	Gm14393	15.3	22.38	2	0.00959498	predicted gene 14393 [Source:MGI Symbol;Acc:MGI:3649576]
ENSMUSG00000074272	Ceacam1	18.74	28.17	2	0.00210984	carcinoembryonic antigen-related cell adhesion molecule 1 [Source:MGI Symbol;Acc:MGI:1347245]
ENSMUSG00000031258	Xkrx	46.81	74.06	2	2.29e-06	Kell blood group complex subunit-related, X-linked [Source:MGI Symbol;Acc:MGI:3584011]
ENSMUSG00000054383	Pnma1	60.71	98.06	2	9.51e-07	paraneoplastic antigen MA1 [Source:MGI Symbol;Acc:MGI:2180564]
ENSMUSG00000028641	P3h1	994.97	1661.09	2	6.73e-73	prolyl 3-hydroxylase 1 [Source:MGI Symbol;Acc:MGI:1888921]
ENSMUSG00000074671	Tspyl3	16.7	24.92	2	0.00595847	TSPY-like 3 [Source:MGI Symbol;Acc:MGI:2139328]
ENSMUSG00000102202	Gm33280	64.06	103.01	2	1.25e-06	predicted gene, 33280 [Source:MGI Symbol;Acc:MGI:5592439]
ENSMUSG00000093661	Eif4e3	603.94	1017.42	1.99	7.79e-43	eukaryotic translation initiation factor 4E member 3 [Source:MGI Symbol;Acc:MGI:1914142]
ENSMUSG00000049288	Lix1l	2260.31	3760.07	1.99	1.76e-141	Lix1-like [Source:MGI Symbol;Acc:MGI:3036267]
ENSMUSG00000035713	Usp35	293.32	482.53	1.99	2.2e-31	ubiquitin specific peptidase 35 [Source:MGI Symbol;Acc:MGI:2685339]
ENSMUSG00000027011	Ube2e3	3654.29	6068.86	1.99	7.21e-66	ubiquitin-conjugating enzyme E2E 3 [Source:MGI Symbol;Acc:MGI:107412]
ENSMUSG00000023036	Pcdhga8	700.68	1171.01	1.99	9.52e-12	protocadherin gamma subfamily A, 8 [Source:MGI Symbol;Acc:MGI:1935221]
ENSMUSG00000024772	Ehd1	9111.62	15267.4	1.99	4.95e-64	EH-domain containing 1 [Source:MGI Symbol;Acc:MGI:1341878]
ENSMUSG00000092569	Gm20544	147.98	246.83	1.99	1.36e-09	predicted gene 20544 [Source:MGI Symbol;Acc:MGI:5142009]
ENSMUSG00000054843	Atrnl1	2738.56	4523.8	1.99	4.44e-120	attractin like 1 [Source:MGI Symbol;Acc:MGI:2147749]
ENSMUSG00000032656	March3	103.17	168.28	1.99	2.89e-11	membrane-associated ring finger (C3HC4) 3 [Source:MGI Symbol;Acc:MGI:2443667]
ENSMUSG00000108634	RP24-402O2.2	42.46	66.89	1.99	1.13e-06	predicted gene, 38534
ENSMUSG00000003282	Plag1	8.56	12.23	1.99	0.0477414	pleiomorphic adenoma gene 1 [Source:MGI Symbol;Acc:MGI:1891916]
ENSMUSG00000106719	Gm42556	24.99	38.32	1.99	0.000727952	predicted gene 42556 [Source:MGI Symbol;Acc:MGI:5662693]
ENSMUSG00000105509	C130013H08Rik	63.07	100.99	1.99	3.17e-07	RIKEN cDNA C130013H08 gene [Source:MGI Symbol;Acc:MGI:3697343]
ENSMUSG00000005125	Ndrg1	14606.2	24190.3	1.98	3.16e-123	N-myc downstream regulated gene 1 [Source:MGI Symbol;Acc:MGI:1341799]
ENSMUSG00000052534	Pbx1	8126.82	13425.4	1.98	0	pre B cell leukemia homeobox 1 [Source:MGI Symbol;Acc:MGI:97495]
ENSMUSG00000037712	Fermt2	3813.28	6307.16	1.98	2.72e-233	fermitin family member 2 [Source:MGI Symbol;Acc:MGI:2385001]
ENSMUSG00000009681	Bcr	3072.16	5098.71	1.98	9.86e-126	breakpoint cluster region [Source:MGI Symbol;Acc:MGI:88141]
ENSMUSG00000032462	Pik3cb	2322.14	3860.91	1.98	5.32e-114	phosphatidylinositol 3-kinase, catalytic, beta polypeptide [Source:MGI Symbol;Acc:MGI:1922019]
ENSMUSG00000060671	Atp8b2	698.72	1142.79	1.98	2.82e-74	ATPase, class I, type 8B, member 2 [Source:MGI Symbol;Acc:MGI:1859660]
ENSMUSG00000002458	Rgs19	552.24	904.51	1.98	3e-42	regulator of G-protein signaling 19 [Source:MGI Symbol;Acc:MGI:1915153]
ENSMUSG00000079450	Cldn34c1	649.19	1081.01	1.98	4.89e-35	claudin 34C1 [Source:MGI Symbol;Acc:MGI:1920311]
ENSMUSG00000020427	Igfbp3	1703.53	2813.1	1.98	4.79e-76	insulin-like growth factor binding protein 3 [Source:MGI Symbol;Acc:MGI:96438]
ENSMUSG00000022906	Parp9	821.5	1361.03	1.98	2.2e-62	poly (ADP-ribose) polymerase family, member 9 [Source:MGI Symbol;Acc:MGI:1933117]
ENSMUSG00000043822	Adamtsl5	320.94	517.41	1.98	6e-18	ADAMTS-like 5 [Source:MGI Symbol;Acc:MGI:1913798]
ENSMUSG00000045838	A430105I19Rik	3909.4	6511.91	1.98	9.5e-187	RIKEN cDNA A430105I19 gene [Source:MGI Symbol;Acc:MGI:2685199]
ENSMUSG00000061887	Ssbp3	3798.09	6261.88	1.98	9.57e-141	single-stranded DNA binding protein 3 [Source:MGI Symbol;Acc:MGI:1919725]
ENSMUSG00000107810	Gm18609	22.08	33.9	1.98	0.0101216	predicted gene, 18609 [Source:MGI Symbol;Acc:MGI:5010794]
ENSMUSG00000092006	Gm17139	161.31	265.73	1.98	1.54e-08	predicted gene 17139 [Source:MGI Symbol;Acc:MGI:4937966]
ENSMUSG00000023008	Fmnl3	4495.21	7421.3	1.97	1.89e-187	formin-like 3 [Source:MGI Symbol;Acc:MGI:109569]
ENSMUSG00000038387	Rras	4617.35	7651.61	1.97	1.69e-89	Harvey rat sarcoma oncogene, subgroup R [Source:MGI Symbol;Acc:MGI:98179]
ENSMUSG00000031987	Egln1	4088.76	6786.3	1.97	8.04e-142	egl-9 family hypoxia-inducible factor 1 [Source:MGI Symbol;Acc:MGI:1932286]
ENSMUSG00000031749	St3gal2	5572.34	9284.77	1.97	8.85e-119	ST3 beta-galactoside alpha-2,3-sialyltransferase 2 [Source:MGI Symbol;Acc:MGI:99427]
ENSMUSG00000099583	Hist1h3d	41.45	65.79	1.97	8.18e-06	histone cluster 1, H3d [Source:MGI Symbol;Acc:MGI:2448322]
ENSMUSG00000020682	Mmp28	91.02	144.56	1.97	8.29e-10	matrix metallopeptidase 28 (epilysin) [Source:MGI Symbol;Acc:MGI:2153062]
ENSMUSG00000019975	Ikbip	1021.01	1684.07	1.97	4.04e-60	IKBKB interacting protein [Source:MGI Symbol;Acc:MGI:1914704]
ENSMUSG00000022772	Senp5	1633.61	2705.01	1.97	3.67e-90	SUMO/sentrin specific peptidase 5 [Source:MGI Symbol;Acc:MGI:2443596]
ENSMUSG00000105895	Gm42829	39.62	62.07	1.97	5.5e-05	predicted gene 42829 [Source:MGI Symbol;Acc:MGI:5662966]
ENSMUSG00000030324	Rho	9.43	13.23	1.97	0.0453561	rhodopsin [Source:MGI Symbol;Acc:MGI:97914]
ENSMUSG00000110545	RP24-335A22.6	14.63	21.64	1.97	0.0105785	predicted gene 7730
ENSMUSG00000085143	Gm11520	26.55	41.42	1.97	0.00317247	predicted gene 11520 [Source:MGI Symbol;Acc:MGI:3650534]
ENSMUSG00000038540	Tmc3	120.63	196.07	1.97	6.39e-09	transmembrane channel-like gene family 3 [Source:MGI Symbol;Acc:MGI:2669033]
ENSMUSG00000022010	Tsc22d1	28838.9	47074.1	1.96	2.83e-173	TSC22 domain family, member 1 [Source:MGI Symbol;Acc:MGI:109127]
ENSMUSG00000040479	Dgkz	6721.37	11095.3	1.96	6.91e-109	diacylglycerol kinase zeta [Source:MGI Symbol;Acc:MGI:1278339]
ENSMUSG00000028849	Map7d1	6763.72	11170.3	1.96	2.15e-98	MAP7 domain containing 1 [Source:MGI Symbol;Acc:MGI:2384297]
ENSMUSG00000020021	Fgd6	566.86	925.68	1.96	1.08e-46	FYVE, RhoGEF and PH domain containing 6 [Source:MGI Symbol;Acc:MGI:1261419]
ENSMUSG00000026502	Desi2	2235.71	3678.43	1.96	2.05e-91	desumoylating isopeptidase 2 [Source:MGI Symbol;Acc:MGI:1926075]
ENSMUSG00000002233	Rhoc	21153.5	34702.7	1.96	4.48e-63	ras homolog gene family, member C [Source:MGI Symbol;Acc:MGI:106028]
ENSMUSG00000027859	Ngf	4495.16	7493.27	1.96	5.97e-61	nerve growth factor [Source:MGI Symbol;Acc:MGI:97321]
ENSMUSG00000030753	Prkrir	3885.07	6378.32	1.96	1.32e-116	protein-kinase, interferon-inducible double stranded RNA dependent inhibitor, repressor of (P58 repressor) [Source:MGI Symbol;Acc:MGI:1920231]
ENSMUSG00000038375	Trp53inp2	7087.66	11637.6	1.96	0	transformation related protein 53 inducible nuclear protein 2 [Source:MGI Symbol;Acc:MGI:1915978]
ENSMUSG00000086382	Chrna1os	50.36	79.66	1.96	1.08e-05	cholinergic receptor, nicotinic, alpha polypeptide 1 (muscle), opposite strand [Source:MGI Symbol;Acc:MGI:3651120]
ENSMUSG00000051339	2900026A02Rik	2964.45	4822.19	1.96	8.15e-147	RIKEN cDNA 2900026A02 gene [Source:MGI Symbol;Acc:MGI:1920194]
ENSMUSG00000104415	Gm37069	12.5	18.05	1.96	0.0224661	predicted gene, 37069 [Source:MGI Symbol;Acc:MGI:5610297]
ENSMUSG00000042099	Kank3	203.9	332.33	1.96	1.99e-12	KN motif and ankyrin repeat domains 3 [Source:MGI Symbol;Acc:MGI:1098615]
ENSMUSG00000097601	Gm26660	29.53	45.11	1.96	0.000924565	predicted gene, 26660 [Source:MGI Symbol;Acc:MGI:5477154]
ENSMUSG00000039953	Clstn1	5821.29	9516.97	1.96	5.72e-130	calsyntenin 1 [Source:MGI Symbol;Acc:MGI:1929895]
ENSMUSG00000046808	Atp10d	166.71	271.65	1.96	3.35e-11	ATPase, class V, type 10D [Source:MGI Symbol;Acc:MGI:2450125]
ENSMUSG00000030890	Ilk	11847.1	19542.9	1.95	2.83e-122	integrin linked kinase [Source:MGI Symbol;Acc:MGI:1195267]
ENSMUSG00000017765	Slc12a4	3291.05	5403.36	1.95	3.56e-93	solute carrier family 12, member 4 [Source:MGI Symbol;Acc:MGI:1309465]
ENSMUSG00000060981	Hist1h4h	200.55	328.53	1.95	3e-15	histone cluster 1, H4h [Source:MGI Symbol;Acc:MGI:2448427]
ENSMUSG00000050762	Prss27	99.76	162.4	1.95	1.29e-09	protease, serine 27 [Source:MGI Symbol;Acc:MGI:2450123]
ENSMUSG00000027309	4930402H24Rik	6697.61	10980.3	1.95	4.72e-206	RIKEN cDNA 4930402H24 gene [Source:MGI Symbol;Acc:MGI:1923029]
ENSMUSG00000034109	Golim4	3352.06	5496.77	1.95	8.94e-93	golgi integral membrane protein 4 [Source:MGI Symbol;Acc:MGI:1920374]
ENSMUSG00000034675	Dbn1	5260.93	8692.04	1.95	1.4e-62	drebrin 1 [Source:MGI Symbol;Acc:MGI:1931838]
ENSMUSG00000031286	Glt28d2	75.93	119.98	1.95	1.81e-07	glycosyltransferase 28 domain containing 2 [Source:MGI Symbol;Acc:MGI:2443773]
ENSMUSG00000025265	Fgd1	890.26	1468.06	1.95	1.6e-81	FYVE, RhoGEF and PH domain containing 1 [Source:MGI Symbol;Acc:MGI:104566]
ENSMUSG00000014846	Tppp3	63.07	100.18	1.95	4.33e-08	tubulin polymerization-promoting protein family member 3 [Source:MGI Symbol;Acc:MGI:1915221]
ENSMUSG00000085957	Syna	13.07	19.06	1.95	0.0245577	syncytin a [Source:MGI Symbol;Acc:MGI:2684898]
ENSMUSG00000035085	1700020L24Rik	24.53	36.87	1.95	0.000553968	RIKEN cDNA 1700020L24 gene [Source:MGI Symbol;Acc:MGI:1913580]
ENSMUSG00000024777	Ppp2r5b	6177.96	10184	1.95	2.87e-89	protein phosphatase 2, regulatory subunit B', beta [Source:MGI Symbol;Acc:MGI:2388480]
ENSMUSG00000067158	Col4a4	261.78	433.01	1.95	6.6e-19	collagen, type IV, alpha 4 [Source:MGI Symbol;Acc:MGI:104687]
ENSMUSG00000022472	Desi1	4125.71	6704.25	1.94	2.78e-179	desumoylating isopeptidase 1 [Source:MGI Symbol;Acc:MGI:106313]
ENSMUSG00000043333	Rhbdl2	632.91	1037.65	1.94	6.75e-44	rhomboid, veinlet-like 2 (Drosophila) [Source:MGI Symbol;Acc:MGI:3608413]
ENSMUSG00000020590	Snx13	3237.67	5286.93	1.94	2.82e-58	sorting nexin 13 [Source:MGI Symbol;Acc:MGI:2661416]
ENSMUSG00000025006	Sorbs1	854.5	1388.8	1.94	3.24e-39	sorbin and SH3 domain containing 1 [Source:MGI Symbol;Acc:MGI:700014]
ENSMUSG00000039910	Cited2	6057.89	9793.85	1.94	1.2e-96	Cbp/p300-interacting transactivator, with Glu/Asp-rich carboxy-terminal domain, 2 [Source:MGI Symbol;Acc:MGI:1306784]
ENSMUSG00000055991	Zkscan5	668.38	1084.35	1.94	1.74e-54	zinc finger with KRAB and SCAN domains 5 [Source:MGI Symbol;Acc:MGI:107533]
ENSMUSG00000055799	Tcf7l1	356.29	583.16	1.94	4.66e-21	transcription factor 7 like 1 (T cell specific, HMG box) [Source:MGI Symbol;Acc:MGI:1202876]
ENSMUSG00000037363	Letm2	116.55	185.4	1.94	1.02e-14	leucine zipper-EF-hand containing transmembrane protein 2 [Source:MGI Symbol;Acc:MGI:2444979]
ENSMUSG00000023495	Pcbp4	2309.04	3775.95	1.94	4.87e-45	poly(rC) binding protein 4 [Source:MGI Symbol;Acc:MGI:1890471]
ENSMUSG00000037827	Gm5884	359.04	587.21	1.94	2.51e-10	predicted pseudogene 5884 [Source:MGI Symbol;Acc:MGI:3644646]
ENSMUSG00000107879	9330102E08Rik	141.58	227.83	1.94	1.35e-10	RIKEN cDNA 9330102E08 gene [Source:MGI Symbol;Acc:MGI:3026973]
ENSMUSG00000110206	Flt3l	80.33	126.56	1.94	2.67e-08	FMS-like tyrosine kinase 3 ligand [Source:MGI Symbol;Acc:MGI:95560]
ENSMUSG00000001552	Jup	15327.4	25043.8	1.94	3.19e-62	junction plakoglobin [Source:MGI Symbol;Acc:MGI:96650]
ENSMUSG00000079645	Gm17193	16.22	23.2	1.94	0.00778757	predicted gene 17193 [Source:MGI Symbol;Acc:MGI:4938020]
ENSMUSG00000005417	Mprip	25706	41976	1.93	4.48e-264	myosin phosphatase Rho interacting protein [Source:MGI Symbol;Acc:MGI:1349438]
ENSMUSG00000027799	Nbea	2622.33	4291.69	1.93	5.48e-86	neurobeachin [Source:MGI Symbol;Acc:MGI:1347075]
ENSMUSG00000028649	Macf1	7619.97	12447.2	1.93	3.91e-123	microtubule-actin crosslinking factor 1 [Source:MGI Symbol;Acc:MGI:108559]
ENSMUSG00000046372	Gm5590	18.55	27	1.93	0.0049218	predicted gene 5590 [Source:MGI Symbol;Acc:MGI:3645451]
ENSMUSG00000028300	3110043O21Rik	821.02	1332.39	1.93	3.69e-60	RIKEN cDNA 3110043O21 gene [Source:MGI Symbol;Acc:MGI:1920455]
ENSMUSG00000027239	Mdk	25.66	38.69	1.93	0.00340919	midkine [Source:MGI Symbol;Acc:MGI:96949]
ENSMUSG00000025512	Chid1	1908.62	3077.9	1.93	1.46e-79	chitinase domain containing 1 [Source:MGI Symbol;Acc:MGI:1915288]
ENSMUSG00000015305	Sash1	1023.05	1654.85	1.93	4.07e-78	SAM and SH3 domain containing 1 [Source:MGI Symbol;Acc:MGI:1917347]
ENSMUSG00000025262	Fam120c	378.21	611.01	1.93	1.53e-16	family with sequence similarity 120, member C [Source:MGI Symbol;Acc:MGI:2387687]
ENSMUSG00000022272	Myo10	5769.82	9372.8	1.92	4.2e-139	myosin X [Source:MGI Symbol;Acc:MGI:107716]
ENSMUSG00000023249	Parp3	1775.59	2867.12	1.92	1.05e-106	poly (ADP-ribose) polymerase family, member 3 [Source:MGI Symbol;Acc:MGI:1891258]
ENSMUSG00000036840	Siah1a	844.18	1366.74	1.92	6.8e-69	seven in absentia 1A [Source:MGI Symbol;Acc:MGI:108064]
ENSMUSG00000024063	Lbh	346.15	552.03	1.92	7.27e-24	limb-bud and heart [Source:MGI Symbol;Acc:MGI:1925139]
ENSMUSG00000036052	Dnajb5	439.72	711.27	1.92	3.86e-35	DnaJ heat shock protein family (Hsp40) member B5 [Source:MGI Symbol;Acc:MGI:1930018]
ENSMUSG00000032515	Csrnp1	976.35	1590.89	1.92	7.16e-49	cysteine-serine-rich nuclear protein 1 [Source:MGI Symbol;Acc:MGI:2387989]
ENSMUSG00000109654	Gm3912	32.49	49.79	1.92	0.00930499	predicted gene 3912 [Source:MGI Symbol;Acc:MGI:3782085]
ENSMUSG00000108258	Gm43913	8.11	10.91	1.92	0.049794	predicted gene, 43913 [Source:MGI Symbol;Acc:MGI:5690305]
ENSMUSG00000108030	9530062K07Rik	14.47	20.76	1.92	0.0191213	RIKEN cDNA 9530062K07 gene [Source:MGI Symbol;Acc:MGI:1925989]
ENSMUSG00000073073	Gm8098	7.83	10.45	1.92	0.046403	predicted gene 8098 [Source:MGI Symbol;Acc:MGI:3645749]
ENSMUSG00000042350	Arel1	2082.32	3381.57	1.92	5.68e-119	apoptosis resistant E3 ubiquitin protein ligase 1 [Source:MGI Symbol;Acc:MGI:1915747]
ENSMUSG00000086825	Gm15675	61.66	97.13	1.92	5.32e-05	predicted gene 15675 [Source:MGI Symbol;Acc:MGI:3783117]
ENSMUSG00000075284	Wipf1	1554.07	2522.82	1.91	8.31e-81	WAS/WASL interacting protein family, member 1 [Source:MGI Symbol;Acc:MGI:2178801]
ENSMUSG00000031536	Polb	1757.89	2835.34	1.91	3.55e-96	polymerase (DNA directed), beta [Source:MGI Symbol;Acc:MGI:97740]
ENSMUSG00000042688	Mapk6	6514.69	10573.4	1.91	2.27e-143	mitogen-activated protein kinase 6 [Source:MGI Symbol;Acc:MGI:1354946]
ENSMUSG00000042289	Hsd3b7	3526.17	5660.22	1.91	6.72e-94	hydroxy-delta-5-steroid dehydrogenase, 3 beta- and steroid delta-isomerase 7 [Source:MGI Symbol;Acc:MGI:2141879]
ENSMUSG00000046269	Usp27x	198.85	317.3	1.91	1.3e-16	ubiquitin specific peptidase 27, X chromosome [Source:MGI Symbol;Acc:MGI:1859645]
ENSMUSG00000067924	Cxx1b	344.54	550.73	1.91	2.86e-18	CAAX box 1B [Source:MGI Symbol;Acc:MGI:3576504]
ENSMUSG00000013646	Sh3bp5l	2491.11	4024.33	1.91	3.81e-65	SH3 binding domain protein 5 like [Source:MGI Symbol;Acc:MGI:1933124]
ENSMUSG00000029095	Ablim2	25.41	38.01	1.91	0.000996841	actin-binding LIM protein 2 [Source:MGI Symbol;Acc:MGI:2385758]
ENSMUSG00000058385	Hist1h2bg	26.89	42.52	1.91	0.0352713	histone cluster 1, H2bg [Source:MGI Symbol;Acc:MGI:2448386]
ENSMUSG00000046402	Rbp1	25.28	37.13	1.91	0.00266738	retinol binding protein 1, cellular [Source:MGI Symbol;Acc:MGI:97876]
ENSMUSG00000026131	Dst	19314.4	31408	1.91	1.88e-105	dystonin [Source:MGI Symbol;Acc:MGI:104627]
ENSMUSG00000075585	6330403L08Rik	404.54	655.99	1.91	1.39e-21	RIKEN cDNA 6330403L08 gene [Source:MGI Symbol;Acc:MGI:1917994]
ENSMUSG00000022816	Fstl1	61.76	96.16	1.91	8.96e-05	follistatin-like 1 [Source:MGI Symbol;Acc:MGI:102793]
ENSMUSG00000039007	Cpq	441.41	719.55	1.91	5.44e-52	carboxypeptidase Q [Source:MGI Symbol;Acc:MGI:1889205]
ENSMUSG00000027312	Atrn	3937.23	6354.11	1.91	5.46e-135	attractin [Source:MGI Symbol;Acc:MGI:1341628]
ENSMUSG00000018906	P4ha2	449.38	716.96	1.9	3.5e-38	procollagen-proline, 2-oxoglutarate 4-dioxygenase (proline 4-hydroxylase), alpha II polypeptide [Source:MGI Symbol;Acc:MGI:894286]
ENSMUSG00000019796	Lrp11	830.5	1331.6	1.9	2.83e-50	low density lipoprotein receptor-related protein 11 [Source:MGI Symbol;Acc:MGI:2442989]
ENSMUSG00000059288	Cdyl	1190.94	1928.08	1.9	4.74e-100	chromodomain protein, Y chromosome-like [Source:MGI Symbol;Acc:MGI:1339956]
ENSMUSG00000110010	Gm45629	26.91	40.02	1.9	0.00175187	predicted gene 45629 [Source:MGI Symbol;Acc:MGI:5791465]
ENSMUSG00000058773	Hist1h1b	11.24	16.44	1.9	0.0437403	histone cluster 1, H1b [Source:MGI Symbol;Acc:MGI:1861461]
ENSMUSG00000039989	Cbx4	1204	1926.68	1.9	6.8e-41	chromobox 4 [Source:MGI Symbol;Acc:MGI:1195985]
ENSMUSG00000027420	Bfsp1	15.06	21.8	1.9	0.0157568	beaded filament structural protein 1, in lens-CP94 [Source:MGI Symbol;Acc:MGI:101770]
ENSMUSG00000027868	Tbx15	224.26	359.56	1.9	7.91e-19	T-box 15 [Source:MGI Symbol;Acc:MGI:1277234]
ENSMUSG00000015944	Gatsl2	1067.91	1706.11	1.9	1.19e-60	GATS protein-like 2 [Source:MGI Symbol;Acc:MGI:1933384]
ENSMUSG00000001542	Ell2	2629.6	4254.49	1.9	7.7e-38	elongation factor RNA polymerase II 2 [Source:MGI Symbol;Acc:MGI:2183438]
ENSMUSG00000034157	Cipc	2281.49	3667.7	1.89	2.42e-150	CLOCK interacting protein, circadian [Source:MGI Symbol;Acc:MGI:1919185]
ENSMUSG00000024659	Anxa1	61390.2	99374.1	1.89	2.74e-100	annexin A1 [Source:MGI Symbol;Acc:MGI:96819]
ENSMUSG00000041895	Wipi1	1937.31	3099.85	1.89	7.62e-81	WD repeat domain, phosphoinositide interacting 1 [Source:MGI Symbol;Acc:MGI:1261864]
ENSMUSG00000032035	Ets1	5449.23	8776.78	1.89	4.83e-100	E26 avian leukemia oncogene 1, 5' domain [Source:MGI Symbol;Acc:MGI:95455]
ENSMUSG00000042331	Specc1	8696.76	14072	1.89	1.37e-127	sperm antigen with calponin homology and coiled-coil domains 1 [Source:MGI Symbol;Acc:MGI:2442356]
ENSMUSG00000021759	Plpp1	1657.6	2681.9	1.89	4.85e-49	phospholipid phosphatase 1 [Source:MGI Symbol;Acc:MGI:108412]
ENSMUSG00000024462	Gabbr1	1664.88	2662.43	1.89	5.02e-39	gamma-aminobutyric acid (GABA) B receptor, 1 [Source:MGI Symbol;Acc:MGI:1860139]
ENSMUSG00000042851	Zc3h6	208.96	328.49	1.89	7.18e-13	zinc finger CCCH type containing 6 [Source:MGI Symbol;Acc:MGI:1926001]
ENSMUSG00000097906	Gm9625	27.34	40	1.89	0.00171943	predicted gene 9625 [Source:MGI Symbol;Acc:MGI:3780033]
ENSMUSG00000050730	Arhgap42	2469.75	3949.8	1.89	1.98e-78	Rho GTPase activating protein 42 [Source:MGI Symbol;Acc:MGI:1918794]
ENSMUSG00000031220	Awat2	39.14	59.09	1.89	3.91e-05	acyl-CoA wax alcohol acyltransferase 2 [Source:MGI Symbol;Acc:MGI:3045345]
ENSMUSG00000106175	Gm44313	109.67	175.38	1.89	0.000253969	predicted gene, 44313 [Source:MGI Symbol;Acc:MGI:5690705]
ENSMUSG00000024664	Fads3	6743.05	10823	1.89	2.71e-49	fatty acid desaturase 3 [Source:MGI Symbol;Acc:MGI:1928740]
ENSMUSG00000009614	Sardh	494.3	779.1	1.89	1.07e-23	sarcosine dehydrogenase [Source:MGI Symbol;Acc:MGI:2183102]
ENSMUSG00000022113	Trim52	47.76	73.7	1.89	5.26e-05	tripartite motif-containing 52 [Source:MGI Symbol;Acc:MGI:3045276]
ENSMUSG00000022125	Cln5	2090.61	3336.69	1.88	4.76e-149	ceroid-lipofuscinosis, neuronal 5 [Source:MGI Symbol;Acc:MGI:2442253]
ENSMUSG00000033306	Lpp	15050.1	24099	1.88	2.4e-148	LIM domain containing preferred translocation partner in lipoma [Source:MGI Symbol;Acc:MGI:2441849]
ENSMUSG00000020876	Snx11	1582.43	2536.17	1.88	4.49e-89	sorting nexin 11 [Source:MGI Symbol;Acc:MGI:1921729]
ENSMUSG00000001288	Rarg	1171.02	1856.66	1.88	4.15e-55	retinoic acid receptor, gamma [Source:MGI Symbol;Acc:MGI:97858]
ENSMUSG00000042046	Dstyk	2210.61	3524.02	1.88	1.69e-87	dual serine/threonine and tyrosine protein kinase [Source:MGI Symbol;Acc:MGI:1925064]
ENSMUSG00000034158	Lrrc58	4284.17	6812.2	1.88	1.03e-35	leucine rich repeat containing 58 [Source:MGI Symbol;Acc:MGI:2443542]
ENSMUSG00000026177	Slc11a1	219.4	347.21	1.88	2.32e-16	solute carrier family 11 (proton-coupled divalent metal ion transporters), member 1 [Source:MGI Symbol;Acc:MGI:1345275]
ENSMUSG00000035392	Dennd1a	1424.38	2276.2	1.88	1.03e-49	DENN/MADD domain containing 1A [Source:MGI Symbol;Acc:MGI:2442794]
ENSMUSG00000039234	Sec24d	1753.04	2803.94	1.88	4e-82	Sec24 related gene family, member D (S. cerevisiae) [Source:MGI Symbol;Acc:MGI:1916858]
ENSMUSG00000044447	Dock5	2184.42	3511.78	1.88	1.4e-137	dedicator of cytokinesis 5 [Source:MGI Symbol;Acc:MGI:2652871]
ENSMUSG00000029478	Ncor2	6243.97	10006.4	1.88	2.41e-31	nuclear receptor co-repressor 2 [Source:MGI Symbol;Acc:MGI:1337080]
ENSMUSG00000092178	Gm3912	117.1	183.11	1.88	6.53e-07	predicted gene 3912 [Source:MGI Symbol;Acc:MGI:3782085]
ENSMUSG00000107374	Gm43172	105.02	164.49	1.88	1.35e-08	predicted gene 43172 [Source:MGI Symbol;Acc:MGI:5663309]
ENSMUSG00000051107	Gm15440	21.73	31.85	1.88	0.00511916	predicted gene 15440 [Source:MGI Symbol;Acc:MGI:3642353]
ENSMUSG00000049907	Rasl11b	201.46	317.63	1.87	9.81e-16	RAS-like, family 11, member B [Source:MGI Symbol;Acc:MGI:1916189]
ENSMUSG00000021690	Jmy	1813.64	2879.52	1.87	2.53e-81	junction-mediating and regulatory protein [Source:MGI Symbol;Acc:MGI:1913096]
ENSMUSG00000091264	Smim13	968.72	1540.08	1.87	9.49e-50	small integral membrane protein 13 [Source:MGI Symbol;Acc:MGI:2652854]
ENSMUSG00000033653	Vps8	1600.16	2537.51	1.87	5.23e-94	vacuolar protein sorting 8 homolog (S. cerevisiae) [Source:MGI Symbol;Acc:MGI:2146407]
ENSMUSG00000029580	Actb	158267	253889	1.87	9.9e-73	actin, beta [Source:MGI Symbol;Acc:MGI:87904]
ENSMUSG00000063954	Hist2h2aa2	837.39	1335.63	1.87	3.85e-10	histone cluster 2, H2aa2 [Source:MGI Symbol;Acc:MGI:2448283]
ENSMUSG00000042197	Zfp451	3787.88	6033.22	1.87	5.61e-109	zinc finger protein 451 [Source:MGI Symbol;Acc:MGI:2137896]
ENSMUSG00000034271	Jdp2	1827.55	2923.46	1.87	9.99e-36	Jun dimerization protein 2 [Source:MGI Symbol;Acc:MGI:1932093]
ENSMUSG00000064307	Lrrc51	65.15	99.74	1.87	6.09e-06	leucine rich repeat containing 51 [Source:MGI Symbol;Acc:MGI:1916608]
ENSMUSG00000021288	Klc1	5019.17	8006.14	1.87	8e-64	kinesin light chain 1 [Source:MGI Symbol;Acc:MGI:107978]
ENSMUSG00000105565	Gm43566	14.78	21.09	1.87	0.0126562	predicted gene 43566 [Source:MGI Symbol;Acc:MGI:5663703]
ENSMUSG00000034574	Daam1	2829.69	4518.77	1.87	5.04e-127	dishevelled associated activator of morphogenesis 1 [Source:MGI Symbol;Acc:MGI:1914596]
ENSMUSG00000032086	Bace1	3531.42	5570.2	1.87	6.28e-124	beta-site APP cleaving enzyme 1 [Source:MGI Symbol;Acc:MGI:1346542]
ENSMUSG00000030882	Dnhd1	96.26	150.14	1.87	5.34e-06	dynein heavy chain domain 1 [Source:MGI Symbol;Acc:MGI:1924755]
ENSMUSG00000052336	Cx3cr1	13.32	19.08	1.87	0.0332223	chemokine (C-X3-C motif) receptor 1 [Source:MGI Symbol;Acc:MGI:1333815]
ENSMUSG00000085566	A730017L22Rik	325.26	510.56	1.87	2.76e-22	RIKEN cDNA A730017L22 gene [Source:MGI Symbol;Acc:MGI:3584452]
ENSMUSG00000075307	Klhl41	39.6	60.22	1.87	0.00222625	kelch-like 41 [Source:MGI Symbol;Acc:MGI:2683854]
ENSMUSG00000001175	Calm1	53210.1	84693.8	1.87	4.9e-197	calmodulin 1 [Source:MGI Symbol;Acc:MGI:88251]
ENSMUSG00000021846	Peli2	94.2	144.73	1.86	1.7e-08	pellino 2 [Source:MGI Symbol;Acc:MGI:1891445]
ENSMUSG00000010067	Rassf1	2833.77	4489.18	1.86	4.59e-108	Ras association (RalGDS/AF-6) domain family member 1 [Source:MGI Symbol;Acc:MGI:1928386]
ENSMUSG00000034064	Poglut1	312.24	494.46	1.86	7.53e-31	protein O-glucosyltransferase 1 [Source:MGI Symbol;Acc:MGI:2444232]
ENSMUSG00000010453	Kansl3	6868.35	10894.1	1.86	1.42e-193	KAT8 regulatory NSL complex subunit 3 [Source:MGI Symbol;Acc:MGI:1918055]
ENSMUSG00000037933	Bicd2	5980.02	9554.38	1.86	1.27e-169	bicaudal D homolog 2 (Drosophila) [Source:MGI Symbol;Acc:MGI:1924145]
ENSMUSG00000031652	N4bp1	2465.25	3912.67	1.86	3.36e-166	NEDD4 binding protein 1 [Source:MGI Symbol;Acc:MGI:2136825]
ENSMUSG00000001768	Rin2	1522.82	2397.51	1.86	1.16e-83	Ras and Rab interactor 2 [Source:MGI Symbol;Acc:MGI:1921280]
ENSMUSG00000040249	Lrp1	5359.01	8352.75	1.86	9.35e-33	low density lipoprotein receptor-related protein 1 [Source:MGI Symbol;Acc:MGI:96828]
ENSMUSG00000020536	Llgl1	2850.63	4506.21	1.86	6.76e-48	lethal giant larvae homolog 1 (Drosophila) [Source:MGI Symbol;Acc:MGI:102682]
ENSMUSG00000041229	Phf8	1577.47	2485.06	1.86	4.34e-87	PHD finger protein 8 [Source:MGI Symbol;Acc:MGI:2444341]
ENSMUSG00000036565	Ttyh3	5316.63	8445.95	1.86	3.92e-48	tweety homolog 3 (Drosophila) [Source:MGI Symbol;Acc:MGI:1925589]
ENSMUSG00000047528	Als2cr12	53.93	83	1.86	1.51e-05	amyotrophic lateral sclerosis 2 (juvenile) chromosome region, candidate 12 (human) [Source:MGI Symbol;Acc:MGI:1918359]
ENSMUSG00000042104	Uggt2	668.72	1052.24	1.86	2.67e-30	UDP-glucose glycoprotein glucosyltransferase 2 [Source:MGI Symbol;Acc:MGI:1913685]
ENSMUSG00000046191	Pcdhb20	41.72	62.53	1.86	2.07e-05	protocadherin beta 20 [Source:MGI Symbol;Acc:MGI:2136758]
ENSMUSG00000067787	Blcap	3046.31	4817.48	1.85	7.72e-194	bladder cancer associated protein [Source:MGI Symbol;Acc:MGI:1858907]
ENSMUSG00000020108	Ddit4	1945.91	3054.95	1.85	2.46e-41	DNA-damage-inducible transcript 4 [Source:MGI Symbol;Acc:MGI:1921997]
ENSMUSG00000022564	Grina	9787.16	15372.7	1.85	3.55e-92	glutamate receptor, ionotropic, N-methyl D-aspartate-associated protein 1 (glutamate binding) [Source:MGI Symbol;Acc:MGI:1913418]
ENSMUSG00000055805	Fmnl1	525.79	822.19	1.85	3.39e-30	formin-like 1 [Source:MGI Symbol;Acc:MGI:1888994]
ENSMUSG00000003992	Ssbp2	1093.81	1730.1	1.85	2.17e-71	single-stranded DNA binding protein 2 [Source:MGI Symbol;Acc:MGI:1914220]
ENSMUSG00000041025	Iffo2	3718.62	5883.86	1.85	3.77e-82	intermediate filament family orphan 2 [Source:MGI Symbol;Acc:MGI:2140675]
ENSMUSG00000040212	Emp3	2511.25	3926.73	1.85	5.46e-46	epithelial membrane protein 3 [Source:MGI Symbol;Acc:MGI:1098729]
ENSMUSG00000091383	Hist1h2al	91.9	143.87	1.85	0.00332776	histone cluster 1, H2al [Source:MGI Symbol;Acc:MGI:3646032]
ENSMUSG00000002104	Rapsn	20.32	30.02	1.85	0.0124886	receptor-associated protein of the synapse [Source:MGI Symbol;Acc:MGI:99422]
ENSMUSG00000030708	Dnajb13	36.05	53.82	1.85	0.00062663	DnaJ heat shock protein family (Hsp40) member B13 [Source:MGI Symbol;Acc:MGI:1916637]
ENSMUSG00000004798	Ulk2	3638.22	5687.9	1.84	7.5e-125	unc-51 like kinase 2 [Source:MGI Symbol;Acc:MGI:1352758]
ENSMUSG00000044952	Kctd21	405.54	630.91	1.84	2.61e-36	potassium channel tetramerisation domain containing 21 [Source:MGI Symbol;Acc:MGI:3643121]
ENSMUSG00000051890	Klhdc1	121.22	187.42	1.84	2.8e-10	kelch domain containing 1 [Source:MGI Symbol;Acc:MGI:2672853]
ENSMUSG00000044345	Marveld1	4092.31	6420.57	1.84	1.85e-214	MARVEL (membrane-associating) domain containing 1 [Source:MGI Symbol;Acc:MGI:2147570]
ENSMUSG00000045031	Cetn4	125.52	194.04	1.84	1.6e-10	centrin 4 [Source:MGI Symbol;Acc:MGI:2677454]
ENSMUSG00000035969	Rusc2	2598.3	4101.72	1.84	1.05e-34	RUN and SH3 domain containing 2 [Source:MGI Symbol;Acc:MGI:2140371]
ENSMUSG00000042500	Ago4	75.4	115.36	1.84	1.58e-06	argonaute RISC catalytic subunit 4 [Source:MGI Symbol;Acc:MGI:1924100]
ENSMUSG00000045064	Zc2hc1c	21.3	30.52	1.84	0.00450739	zinc finger, C2HC-type containing 1C [Source:MGI Symbol;Acc:MGI:1919600]
ENSMUSG00000022438	Parvb	6583.42	10433.2	1.84	4.53e-95	parvin, beta [Source:MGI Symbol;Acc:MGI:2153063]
ENSMUSG00000039585	Myo9a	1609.34	2527.09	1.84	4.76e-43	myosin IXa [Source:MGI Symbol;Acc:MGI:107735]
ENSMUSG00000087235	Gm4750	228.47	357.84	1.84	2.42e-16	predicted gene 4750 [Source:MGI Symbol;Acc:MGI:3647391]
ENSMUSG00000087569	Gm8464	228.47	357.84	1.84	2.42e-16	predicted pseudogene 8464 [Source:MGI Symbol;Acc:MGI:3645517]
ENSMUSG00000029771	Irf5	79.71	124.79	1.84	6.83e-05	interferon regulatory factor 5 [Source:MGI Symbol;Acc:MGI:1350924]
ENSMUSG00000019820	Utrn	4262.89	6687.54	1.84	2.57e-52	utrophin [Source:MGI Symbol;Acc:MGI:104631]
ENSMUSG00000034457	Eda2r	41.81	63.22	1.84	6.36e-05	ectodysplasin A2 receptor [Source:MGI Symbol;Acc:MGI:2442860]
ENSMUSG00000027257	Pacsin3	2649.75	4157.96	1.83	4.69e-83	protein kinase C and casein kinase substrate in neurons 3 [Source:MGI Symbol;Acc:MGI:1891410]
ENSMUSG00000053931	Cnn3	22701.6	35752.7	1.83	1.59e-206	calponin 3, acidic [Source:MGI Symbol;Acc:MGI:1919244]
ENSMUSG00000027962	Vcam1	1444.53	2184.76	1.83	1.85e-64	vascular cell adhesion molecule 1 [Source:MGI Symbol;Acc:MGI:98926]
ENSMUSG00000027602	Map1lc3a	1465.29	2296.54	1.83	4.51e-39	microtubule-associated protein 1 light chain 3 alpha [Source:MGI Symbol;Acc:MGI:1915661]
ENSMUSG00000030313	Dennd5b	990.04	1544.75	1.83	8.55e-43	DENN/MADD domain containing 5B [Source:MGI Symbol;Acc:MGI:2444273]
ENSMUSG00000046157	Tmem229b	61.65	93.44	1.83	2.18e-06	transmembrane protein 229B [Source:MGI Symbol;Acc:MGI:2444389]
ENSMUSG00000028760	Eif4g3	6020.55	9379.21	1.83	1.98e-129	eukaryotic translation initiation factor 4 gamma, 3 [Source:MGI Symbol;Acc:MGI:1923935]
ENSMUSG00000022159	Rab2b	469.72	728.98	1.83	8.77e-35	RAB2B, member RAS oncogene family [Source:MGI Symbol;Acc:MGI:1923588]
ENSMUSG00000051351	Zfp46	498.4	775.49	1.83	1.99e-28	zinc finger protein 46 [Source:MGI Symbol;Acc:MGI:99192]
ENSMUSG00000015189	Casd1	10.35	14.81	1.83	0.0464661	CAS1 domain containing 1 [Source:MGI Symbol;Acc:MGI:2384865]
ENSMUSG00000097136	Gm26772	27.02	39.19	1.83	0.00265472	predicted gene, 26772 [Source:MGI Symbol;Acc:MGI:5477266]
ENSMUSG00000102059	Gm20257	54.62	81.65	1.83	7.49e-06	predicted gene, 20257 [Source:MGI Symbol;Acc:MGI:5012442]
ENSMUSG00000023972	Ptk7	1332.34	2091.08	1.83	3.42e-43	PTK7 protein tyrosine kinase 7 [Source:MGI Symbol;Acc:MGI:1918711]
ENSMUSG00000004530	Coro1c	13128.5	20537.8	1.82	7.04e-147	coronin, actin binding protein 1C [Source:MGI Symbol;Acc:MGI:1345964]
ENSMUSG00000024048	Myl12a	58127	90944	1.82	4.79e-116	myosin, light chain 12A, regulatory, non-sarcomeric [Source:MGI Symbol;Acc:MGI:1914518]
ENSMUSG00000036155	Mgat5	1705.23	2648.51	1.82	3.92e-115	mannoside acetylglucosaminyltransferase 5 [Source:MGI Symbol;Acc:MGI:894701]
ENSMUSG00000059895	Ptp4a3	623.6	964.32	1.82	2.48e-14	protein tyrosine phosphatase 4a3 [Source:MGI Symbol;Acc:MGI:1277098]
ENSMUSG00000024621	Csf1r	226.47	350.44	1.82	1.22e-15	colony stimulating factor 1 receptor [Source:MGI Symbol;Acc:MGI:1339758]
ENSMUSG00000039105	Atp6v1g1	7259.11	11316	1.82	2.58e-142	ATPase, H+ transporting, lysosomal V1 subunit G1 [Source:MGI Symbol;Acc:MGI:1913540]
ENSMUSG00000025287	Acot9	9257.97	14560.9	1.82	1.26e-84	acyl-CoA thioesterase 9 [Source:MGI Symbol;Acc:MGI:1928939]
ENSMUSG00000022604	Cep97	661.33	1022.78	1.82	2.67e-28	centrosomal protein 97 [Source:MGI Symbol;Acc:MGI:1921451]
ENSMUSG00000003346	Abhd17a	2327.5	3627.83	1.82	2.89e-34	abhydrolase domain containing 17A [Source:MGI Symbol;Acc:MGI:106388]
ENSMUSG00000019461	Plscr3	6278.15	9812.76	1.82	2.02e-99	phospholipid scramblase 3 [Source:MGI Symbol;Acc:MGI:1917560]
ENSMUSG00000038150	Ormdl3	3178.33	4927.51	1.82	1.93e-169	ORM1-like 3 (S. cerevisiae) [Source:MGI Symbol;Acc:MGI:1913862]
ENSMUSG00000035877	Zhx3	1087.56	1685.57	1.82	2.61e-69	zinc fingers and homeoboxes 3 [Source:MGI Symbol;Acc:MGI:2444772]
ENSMUSG00000038607	Gng10	1013.85	1583.47	1.82	3.79e-31	guanine nucleotide binding protein (G protein), gamma 10 [Source:MGI Symbol;Acc:MGI:1336169]
ENSMUSG00000090576	Gm17055	17.15	23.94	1.82	0.0100549	predicted gene 17055 [Source:MGI Symbol;Acc:MGI:4937882]
ENSMUSG00000021504	B4galt7	2575.46	4033.17	1.82	1.25e-75	xylosylprotein beta1,4-galactosyltransferase, polypeptide 7 (galactosyltransferase I) [Source:MGI Symbol;Acc:MGI:2384987]
ENSMUSG00000042439	Zfp532	66.77	101.58	1.82	1.37e-07	zinc finger protein 532 [Source:MGI Symbol;Acc:MGI:3036282]
ENSMUSG00000099757	BE692007	129.92	206.04	1.82	8.7e-06	expressed sequence BE692007 [Source:MGI Symbol;Acc:MGI:3035348]
ENSMUSG00000097513	Gm26696	20.64	29.67	1.82	0.00402059	predicted gene, 26696 [Source:MGI Symbol;Acc:MGI:5477190]
ENSMUSG00000054408	Spcs3	7508.21	11745.2	1.82	7.94e-89	signal peptidase complex subunit 3 homolog (S. cerevisiae) [Source:MGI Symbol;Acc:MGI:1923937]
ENSMUSG00000086480	Gm15287	57.04	85.61	1.82	2.87e-05	predicted gene 15287 [Source:MGI Symbol;Acc:MGI:3705156]
ENSMUSG00000097819	Gm26813	24.74	35.67	1.82	0.00300313	predicted gene, 26813 [Source:MGI Symbol;Acc:MGI:5477307]
ENSMUSG00000042712	Wbp5	16164.1	25232.9	1.82	1.3e-34	WW domain binding protein 5 [Source:MGI Symbol;Acc:MGI:109567]
ENSMUSG00000031453	Rasa3	2727.56	4227.14	1.81	3.25e-146	RAS p21 protein activator 3 [Source:MGI Symbol;Acc:MGI:1197013]
ENSMUSG00000024778	Fas	868.47	1350.39	1.81	4.74e-33	Fas (TNF receptor superfamily member 6) [Source:MGI Symbol;Acc:MGI:95484]
ENSMUSG00000086841	2410006H16Rik	3764.47	5826.89	1.81	1.49e-57	RIKEN cDNA 2410006H16 gene [Source:MGI Symbol;Acc:MGI:1916471]
ENSMUSG00000079317	Trappc2	1043	1615.73	1.81	1.31e-60	trafficking protein particle complex 2 [Source:MGI Symbol;Acc:MGI:1913476]
ENSMUSG00000025340	Rabgef1	1765.89	2746.44	1.81	3.8e-91	RAB guanine nucleotide exchange factor (GEF) 1 [Source:MGI Symbol;Acc:MGI:1929459]
ENSMUSG00000024150	Mcfd2	4906.25	7624.22	1.81	2.12e-195	multiple coagulation factor deficiency 2 [Source:MGI Symbol;Acc:MGI:2183439]
ENSMUSG00000026737	Pip4k2a	3711.34	5772.87	1.81	9.45e-81	phosphatidylinositol-5-phosphate 4-kinase, type II, alpha [Source:MGI Symbol;Acc:MGI:1298206]
ENSMUSG00000097239	Gm27029	265.27	414.63	1.81	1.56e-05	predicted gene, 27029 [Source:MGI Symbol;Acc:MGI:5504144]
ENSMUSG00000051344	Plekhm3	1156.34	1788.38	1.81	2.92e-43	pleckstrin homology domain containing, family M, member 3 [Source:MGI Symbol;Acc:MGI:2443627]
ENSMUSG00000030559	Rab38	836.59	1290.18	1.81	5.5e-59	RAB38, member RAS oncogene family [Source:MGI Symbol;Acc:MGI:1919683]
ENSMUSG00000016128	Stard13	1241.48	1916.24	1.81	3.74e-69	StAR-related lipid transfer (START) domain containing 13 [Source:MGI Symbol;Acc:MGI:2385331]
ENSMUSG00000110040	RP23-145I16.3	5480.51	8507.91	1.81	5.77e-17	AC034099.1
ENSMUSG00000080059	Rps19-ps3	38.39	56.63	1.81	0.00130094	ribosomal protein S19, pseudogene 3 [Source:MGI Symbol;Acc:MGI:3701125]
ENSMUSG00000047910	Pcdhb16	24.05	34.89	1.81	0.0104512	protocadherin beta 16 [Source:MGI Symbol;Acc:MGI:2136752]
ENSMUSG00000024190	Dusp1	4596.49	7200.42	1.8	4.07e-95	dual specificity phosphatase 1 [Source:MGI Symbol;Acc:MGI:105120]
ENSMUSG00000026078	Pdcl3	8083.2	12537	1.8	2.2e-96	phosducin-like 3 [Source:MGI Symbol;Acc:MGI:1916083]
ENSMUSG00000042492	Tbc1d10b	3414.07	5293.08	1.8	4.65e-88	TBC1 domain family, member 10b [Source:MGI Symbol;Acc:MGI:1915699]
ENSMUSG00000020260	Pofut2	3567.01	5521.08	1.8	2.15e-142	protein O-fucosyltransferase 2 [Source:MGI Symbol;Acc:MGI:1916863]
ENSMUSG00000029071	Dvl1	3662.65	5677.32	1.8	1.24e-48	dishevelled segment polarity protein 1 [Source:MGI Symbol;Acc:MGI:94941]
ENSMUSG00000000149	Gna12	3883.58	6013.38	1.8	4.8e-58	guanine nucleotide binding protein, alpha 12 [Source:MGI Symbol;Acc:MGI:95767]
ENSMUSG00000019487	Trip10	4441.6	6876.35	1.8	1.26e-83	thyroid hormone receptor interactor 10 [Source:MGI Symbol;Acc:MGI:2146901]
ENSMUSG00000027438	Napb	298.35	456.13	1.8	1.24e-23	N-ethylmaleimide sensitive fusion protein attachment protein beta [Source:MGI Symbol;Acc:MGI:104562]
ENSMUSG00000085829	Gm4285	20.06	28.27	1.8	0.00887025	predicted gene 4285 [Source:MGI Symbol;Acc:MGI:3782463]
ENSMUSG00000021003	Galc	1645.76	2530.56	1.8	6.58e-90	galactosylceramidase [Source:MGI Symbol;Acc:MGI:95636]
ENSMUSG00000070305	Mpzl3	1143.72	1766.09	1.8	5.83e-39	myelin protein zero-like 3 [Source:MGI Symbol;Acc:MGI:2442647]
ENSMUSG00000024790	Sac3d1	2281.55	3545.98	1.8	2.15e-34	SAC3 domain containing 1 [Source:MGI Symbol;Acc:MGI:1913656]
ENSMUSG00000028015	Ctso	796.67	1222.3	1.8	9.72e-46	cathepsin O [Source:MGI Symbol;Acc:MGI:2139628]
ENSMUSG00000067199	Frat1	19.73	28.36	1.8	0.00649221	frequently rearranged in advanced T cell lymphomas [Source:MGI Symbol;Acc:MGI:109450]
ENSMUSG00000034390	Cmip	2145.04	3313.33	1.8	4.49e-35	c-Maf inducing protein [Source:MGI Symbol;Acc:MGI:1921690]
ENSMUSG00000048647	Exd1	226.59	345.15	1.8	4.05e-18	exonuclease 3'-5' domain containing 1 [Source:MGI Symbol;Acc:MGI:3045306]
ENSMUSG00000024789	Jak2	5064.21	7838.75	1.8	7.41e-154	Janus kinase 2 [Source:MGI Symbol;Acc:MGI:96629]
ENSMUSG00000029499	Pxmp2	213.7	326.04	1.8	3.03e-18	peroxisomal membrane protein 2 [Source:MGI Symbol;Acc:MGI:107487]
ENSMUSG00000024533	Spire1	1395.2	2165.46	1.8	3.85e-97	spire homolog 1 (Drosophila) [Source:MGI Symbol;Acc:MGI:1915416]
ENSMUSG00000041000	Trim62	29.05	42.35	1.8	0.00114973	tripartite motif-containing 62 [Source:MGI Symbol;Acc:MGI:1914775]
ENSMUSG00000097692	A230060F14Rik	14.01	19.59	1.8	0.048736	RIKEN cDNA A230060F14 gene [Source:MGI Symbol;Acc:MGI:3642156]
ENSMUSG00000050530	Fam171a1	3660.33	5647.82	1.79	1.09e-151	family with sequence similarity 171, member A1 [Source:MGI Symbol;Acc:MGI:2442917]
ENSMUSG00000024413	Npc1	2775	4272.35	1.79	2.42e-149	Niemann-Pick type C1 [Source:MGI Symbol;Acc:MGI:1097712]
ENSMUSG00000038037	Socs1	27.17	38.8	1.79	0.00164592	suppressor of cytokine signaling 1 [Source:MGI Symbol;Acc:MGI:1354910]
ENSMUSG00000059482	2610301B20Rik	987.5	1511.16	1.79	1.51e-52	RIKEN cDNA 2610301B20 gene [Source:MGI Symbol;Acc:MGI:1914407]
ENSMUSG00000035181	Heatr5a	3057.18	4718.32	1.79	1.18e-80	HEAT repeat containing 5A [Source:MGI Symbol;Acc:MGI:2444133]
ENSMUSG00000048911	Rnf24	1535.62	2364.39	1.79	1.62e-50	ring finger protein 24 [Source:MGI Symbol;Acc:MGI:1261771]
ENSMUSG00000044948	Cfap43	3879.8	6031.38	1.79	9.04e-81	cilia and flagella associated protein 43 [Source:MGI Symbol;Acc:MGI:1289258]
ENSMUSG00000027340	Slc23a2	1305.53	1992.88	1.79	6.15e-62	solute carrier family 23 (nucleobase transporters), member 2 [Source:MGI Symbol;Acc:MGI:1859682]
ENSMUSG00000031532	Saraf	4503.29	6920.07	1.79	3.74e-96	store-operated calcium entry-associated regulatory factor [Source:MGI Symbol;Acc:MGI:1915137]
ENSMUSG00000023106	Denr	4107.83	6338.76	1.79	1.47e-91	density-regulated protein [Source:MGI Symbol;Acc:MGI:1915434]
ENSMUSG00000027947	Il6ra	355.03	544.32	1.79	6.73e-25	interleukin 6 receptor, alpha [Source:MGI Symbol;Acc:MGI:105304]
ENSMUSG00000041112	Elmo1	847.11	1306.78	1.79	6.29e-37	engulfment and cell motility 1 [Source:MGI Symbol;Acc:MGI:2153044]
ENSMUSG00000004207	Psap	56044.4	85765.6	1.79	1.17e-119	prosaposin [Source:MGI Symbol;Acc:MGI:97783]
ENSMUSG00000022708	Zbtb20	3038.38	4647.59	1.79	5.72e-26	zinc finger and BTB domain containing 20 [Source:MGI Symbol;Acc:MGI:1929213]
ENSMUSG00000031176	Dynlt3	8929.92	13683.3	1.79	1.01e-32	dynein light chain Tctex-type 3 [Source:MGI Symbol;Acc:MGI:1914367]
ENSMUSG00000036339	Tmem260	399.36	607.67	1.79	2.55e-21	transmembrane protein 260 [Source:MGI Symbol;Acc:MGI:2443219]
ENSMUSG00000092124	B930094E09Rik	19.47	27.98	1.79	0.0320047	RIKEN cDNA B930094E09 gene [Source:MGI Symbol;Acc:MGI:3603750]
ENSMUSG00000027358	Bmp2	831.25	1285.54	1.79	1.24e-54	bone morphogenetic protein 2 [Source:MGI Symbol;Acc:MGI:88177]
ENSMUSG00000006221	Hspb7	16.13	21.98	1.79	0.0198859	heat shock protein family, member 7 (cardiovascular) [Source:MGI Symbol;Acc:MGI:1352494]
ENSMUSG00000073591	Pcdhb22	81.84	121.94	1.79	5.15e-07	protocadherin beta 22 [Source:MGI Symbol;Acc:MGI:2136760]
ENSMUSG00000105071	Gm43336	11.67	15.77	1.79	0.0485692	predicted gene 43336 [Source:MGI Symbol;Acc:MGI:5663473]
ENSMUSG00000022637	Cblb	1381.98	2120.11	1.78	1.49e-72	Casitas B-lineage lymphoma b [Source:MGI Symbol;Acc:MGI:2146430]
ENSMUSG00000027133	Nop10	5018.12	7714.29	1.78	2.8e-68	NOP10 ribonucleoprotein [Source:MGI Symbol;Acc:MGI:1913431]
ENSMUSG00000002844	Adprh	2869.67	4392.85	1.78	9.03e-57	ADP-ribosylarginine hydrolase [Source:MGI Symbol;Acc:MGI:1098234]
ENSMUSG00000029094	Afap1	3521.07	5412.82	1.78	4.74e-105	actin filament associated protein 1 [Source:MGI Symbol;Acc:MGI:1917542]
ENSMUSG00000031897	Psmb10	1011.4	1548.82	1.78	4.5e-25	proteasome (prosome, macropain) subunit, beta type 10 [Source:MGI Symbol;Acc:MGI:1096380]
ENSMUSG00000033883	D3Ertd254e	1171.38	1788.14	1.78	6.04e-56	DNA segment, Chr 3, ERATO Doi 254, expressed [Source:MGI Symbol;Acc:MGI:1098769]
ENSMUSG00000047977	Synb	35.66	51.54	1.78	0.00127236	syncytin b [Source:MGI Symbol;Acc:MGI:3045308]
ENSMUSG00000097282	5031415H12Rik	27.13	38.94	1.78	0.00566504	RIKEN cDNA 5031415H12 gene [Source:MGI Symbol;Acc:MGI:1923234]
ENSMUSG00000009108	Gnat2	27.51	39.62	1.78	0.00275073	guanine nucleotide binding protein, alpha transducing 2 [Source:MGI Symbol;Acc:MGI:95779]
ENSMUSG00000097275	Gm26648	49.23	71.85	1.78	4.04e-05	predicted gene, 26648 [Source:MGI Symbol;Acc:MGI:5477142]
ENSMUSG00000027198	Ext2	7491.7	11506.4	1.78	1.01e-216	exostoses (multiple) 2 [Source:MGI Symbol;Acc:MGI:108050]
ENSMUSG00000043388	Tmem130	136.29	207.4	1.78	3.76e-09	transmembrane protein 130 [Source:MGI Symbol;Acc:MGI:3607706]
ENSMUSG00000024827	Gldc	2613.46	4050.73	1.78	3.85e-92	glycine decarboxylase [Source:MGI Symbol;Acc:MGI:1341155]
ENSMUSG00000036390	Gadd45a	1880.7	2891.9	1.77	4.59e-111	growth arrest and DNA-damage-inducible 45 alpha [Source:MGI Symbol;Acc:MGI:107799]
ENSMUSG00000024924	Vldlr	5719.03	8738.51	1.77	2.13e-146	very low density lipoprotein receptor [Source:MGI Symbol;Acc:MGI:98935]
ENSMUSG00000017466	Timp2	47616.9	72479.2	1.77	0	tissue inhibitor of metalloproteinase 2 [Source:MGI Symbol;Acc:MGI:98753]
ENSMUSG00000026547	Tagln2	85248.6	131648	1.77	2.38e-87	transgelin 2 [Source:MGI Symbol;Acc:MGI:1312985]
ENSMUSG00000029705	Cux1	6477.88	9829.59	1.77	1.15e-191	cut-like homeobox 1 [Source:MGI Symbol;Acc:MGI:88568]
ENSMUSG00000025225	Nfkb2	11305.7	17342.4	1.77	9.28e-58	nuclear factor of kappa light polypeptide gene enhancer in B cells 2, p49/p100 [Source:MGI Symbol;Acc:MGI:1099800]
ENSMUSG00000013495	Tmem175	1244.13	1888.5	1.77	4.13e-52	transmembrane protein 175 [Source:MGI Symbol;Acc:MGI:1919642]
ENSMUSG00000053716	Dusp7	969.09	1481.28	1.77	8.83e-37	dual specificity phosphatase 7 [Source:MGI Symbol;Acc:MGI:2387100]
ENSMUSG00000037126	Psd	635.1	971.87	1.77	1.81e-27	pleckstrin and Sec7 domain containing [Source:MGI Symbol;Acc:MGI:1920978]
ENSMUSG00000021585	Cast	8340.1	12793.5	1.77	2.97e-136	calpastatin [Source:MGI Symbol;Acc:MGI:1098236]
ENSMUSG00000033769	Exoc6b	2403.54	3671	1.77	7.18e-112	exocyst complex component 6B [Source:MGI Symbol;Acc:MGI:1923164]
ENSMUSG00000035873	Pawr	4258.26	6511.93	1.77	2.3e-43	PRKC, apoptosis, WT1, regulator [Source:MGI Symbol;Acc:MGI:2149961]
ENSMUSG00000029386	Tctn2	1704.27	2593.26	1.77	9.47e-65	tectonic family member 2 [Source:MGI Symbol;Acc:MGI:1915228]
ENSMUSG00000059439	Bcas3	1680.6	2558.03	1.77	3.13e-48	breast carcinoma amplified sequence 3 [Source:MGI Symbol;Acc:MGI:2385848]
ENSMUSG00000057156	Homez	270.54	408.6	1.77	1.1e-11	homeodomain leucine zipper-encoding gene [Source:MGI Symbol;Acc:MGI:2678023]
ENSMUSG00000032220	Myo1e	6957.34	10619.9	1.77	2e-211	myosin IE [Source:MGI Symbol;Acc:MGI:106621]
ENSMUSG00000090386	Mir99ahg	23.05	32.69	1.77	0.00837903	Mir99a and Mirlet7c-1 host gene (non-protein coding) [Source:MGI Symbol;Acc:MGI:1919929]
ENSMUSG00000051705	Senp8	530.05	806.9	1.77	2.16e-22	SUMO/sentrin specific peptidase 8 [Source:MGI Symbol;Acc:MGI:1918849]
ENSMUSG00000109118	RP23-218K15.3	48.48	70.86	1.77	9.41e-05	predicted gene, 32031
ENSMUSG00000070436	Serpinh1	14354	21869.7	1.77	1.05e-168	serine (or cysteine) peptidase inhibitor, clade H, member 1 [Source:MGI Symbol;Acc:MGI:88283]
ENSMUSG00000024459	H2-M5	20.04	27.81	1.77	0.00972992	histocompatibility 2, M region locus 5 [Source:MGI Symbol;Acc:MGI:95917]
ENSMUSG00000085105	Gm12758	71.21	106.03	1.77	0.0010527	predicted gene 12758 [Source:MGI Symbol;Acc:MGI:3702543]
ENSMUSG00000075289	Carns1	125.86	189.55	1.77	2.1e-09	carnosine synthase 1 [Source:MGI Symbol;Acc:MGI:2147595]
ENSMUSG00000047434	Xxylt1	881.18	1340.7	1.77	6.35e-59	xyloside xylosyltransferase 1 [Source:MGI Symbol;Acc:MGI:2146443]
ENSMUSG00000056656	Apol8	26.81	38.2	1.77	0.00705332	apolipoprotein L 8 [Source:MGI Symbol;Acc:MGI:2444921]
ENSMUSG00000034377	Tulp4	12798.9	19617	1.77	1.91e-74	tubby like protein 4 [Source:MGI Symbol;Acc:MGI:1916092]
ENSMUSG00000063687	Pcdhb5	165.93	250.73	1.77	3.24e-12	protocadherin beta 5 [Source:MGI Symbol;Acc:MGI:2136739]
ENSMUSG00000016382	Pls3	14316.5	21926.9	1.76	6e-75	plastin 3 (T-isoform) [Source:MGI Symbol;Acc:MGI:104807]
ENSMUSG00000059554	Ccdc28a	319.1	476.89	1.76	6.34e-23	coiled-coil domain containing 28A [Source:MGI Symbol;Acc:MGI:2443508]
ENSMUSG00000029166	Mapre3	1419.61	2148.04	1.76	3.38e-68	microtubule-associated protein, RP/EB family, member 3 [Source:MGI Symbol;Acc:MGI:2140967]
ENSMUSG00000018574	Acadvl	6038.18	9151.99	1.76	5.84e-90	acyl-Coenzyme A dehydrogenase, very long chain [Source:MGI Symbol;Acc:MGI:895149]
ENSMUSG00000032577	Mapkapk3	361.35	543.15	1.76	4.79e-21	mitogen-activated protein kinase-activated protein kinase 3 [Source:MGI Symbol;Acc:MGI:2143163]
ENSMUSG00000030966	Trim21	247.96	371.02	1.76	7.3e-20	tripartite motif-containing 21 [Source:MGI Symbol;Acc:MGI:106657]
ENSMUSG00000036564	Ndrg4	237.09	355.88	1.76	1.28e-14	N-myc downstream regulated gene 4 [Source:MGI Symbol;Acc:MGI:2384590]
ENSMUSG00000039531	Zufsp	449.68	677.8	1.76	5.4e-15	zinc finger with UFM1-specific peptidase domain [Source:MGI Symbol;Acc:MGI:1919830]
ENSMUSG00000029090	Adgra3	2021.53	3062.51	1.76	8.11e-108	adhesion G protein-coupled receptor A3 [Source:MGI Symbol;Acc:MGI:1917943]
ENSMUSG00000039879	Heca	1010.79	1531.04	1.76	1.19e-31	hdc homolog, cell cycle regulator [Source:MGI Symbol;Acc:MGI:2685715]
ENSMUSG00000059674	Cdh24	123.47	185.51	1.76	1.61e-09	cadherin-like 24 [Source:MGI Symbol;Acc:MGI:1928330]
ENSMUSG00000041073	Nacad	34.13	49.67	1.76	0.00496044	NAC alpha domain containing [Source:MGI Symbol;Acc:MGI:3603030]
ENSMUSG00000022864	D16Ertd472e	46.64	69.61	1.76	0.00241496	DNA segment, Chr 16, ERATO Doi 472, expressed [Source:MGI Symbol;Acc:MGI:1196400]
ENSMUSG00000043313	Pcdhb19	31.85	45.72	1.76	0.00207886	protocadherin beta 19 [Source:MGI Symbol;Acc:MGI:2136757]
ENSMUSG00000033713	Foxn3	248.81	373.98	1.76	2.36e-10	forkhead box N3 [Source:MGI Symbol;Acc:MGI:1918625]
ENSMUSG00000026490	Cdc42bpa	7868.77	11979.7	1.75	1.8e-100	CDC42 binding protein kinase alpha [Source:MGI Symbol;Acc:MGI:2441841]
ENSMUSG00000040928	S100pbp	1157.52	1742.77	1.75	4.71e-81	S100P binding protein [Source:MGI Symbol;Acc:MGI:1921898]
ENSMUSG00000047473	Zfp30	527.03	790.35	1.75	9.57e-40	zinc finger protein 30 [Source:MGI Symbol;Acc:MGI:99178]
ENSMUSG00000020611	Gna13	5449.49	8240.94	1.75	1.71e-212	guanine nucleotide binding protein, alpha 13 [Source:MGI Symbol;Acc:MGI:95768]
ENSMUSG00000024074	Crim1	8151.63	12411.4	1.75	4.99e-93	cysteine rich transmembrane BMP regulator 1 (chordin like) [Source:MGI Symbol;Acc:MGI:1354756]
ENSMUSG00000024187	Fam234a	3269.36	4920.78	1.75	2.52e-58	family with sequence similarity 234, member A [Source:MGI Symbol;Acc:MGI:2146854]
ENSMUSG00000001018	Snapin	3491.58	5292.05	1.75	3.29e-113	SNAP-associated protein [Source:MGI Symbol;Acc:MGI:1333745]
ENSMUSG00000026471	Mr1	2432.29	3675.55	1.75	1.08e-51	major histocompatibility complex, class I-related [Source:MGI Symbol;Acc:MGI:1195463]
ENSMUSG00000060301	2610008E11Rik	1091.88	1645.05	1.75	5.13e-40	RIKEN cDNA 2610008E11 gene [Source:MGI Symbol;Acc:MGI:1919378]
ENSMUSG00000030401	Rtn2	291.56	438.18	1.75	3.93e-12	reticulon 2 (Z-band associated protein) [Source:MGI Symbol;Acc:MGI:107612]
ENSMUSG00000025477	Inpp5a	2739.45	4129.25	1.75	5.71e-60	inositol polyphosphate-5-phosphatase A [Source:MGI Symbol;Acc:MGI:2686961]
ENSMUSG00000021277	Traf3	3448.81	5215.76	1.75	3.17e-74	TNF receptor-associated factor 3 [Source:MGI Symbol;Acc:MGI:108041]
ENSMUSG00000021959	Lats2	2241.85	3402.94	1.75	1.06e-93	large tumor suppressor 2 [Source:MGI Symbol;Acc:MGI:1354386]
ENSMUSG00000029998	Pcyox1	7762.69	11697.9	1.75	8.89e-221	prenylcysteine oxidase 1 [Source:MGI Symbol;Acc:MGI:1914131]
ENSMUSG00000072664	Ugt3a1	21.06	29.32	1.75	0.0138207	UDP glycosyltransferases 3 family, polypeptide A1 [Source:MGI Symbol;Acc:MGI:2146055]
ENSMUSG00000042870	Tom1	1832.57	2763.99	1.75	2.57e-48	target of myb1 homolog (chicken) [Source:MGI Symbol;Acc:MGI:1338026]
ENSMUSG00000102776	Gm38162	27.88	39.92	1.75	0.0198026	predicted gene, 38162 [Source:MGI Symbol;Acc:MGI:5611390]
ENSMUSG00000102425	Gm26616	12.71	17.01	1.75	0.0350123	predicted gene, 26616 [Source:MGI Symbol;Acc:MGI:5477110]
ENSMUSG00000028188	Spata1	136.57	202.94	1.75	4.71e-07	spermatogenesis associated 1 [Source:MGI Symbol;Acc:MGI:1918201]
ENSMUSG00000018999	Slc35b4	2824.76	4271.4	1.75	1.75e-142	solute carrier family 35, member B4 [Source:MGI Symbol;Acc:MGI:1931249]
ENSMUSG00000109224	RP24-63G4.14	26.97	38.5	1.75	0.0210827	AC167978.1
ENSMUSG00000040938	Slc16a11	28.75	41	1.75	0.00548958	solute carrier family 16 (monocarboxylic acid transporters), member 11 [Source:MGI Symbol;Acc:MGI:2663709]
ENSMUSG00000040537	Adam22	22.77	32.5	1.75	0.0360997	a disintegrin and metallopeptidase domain 22 [Source:MGI Symbol;Acc:MGI:1340046]
ENSMUSG00000040339	Fam102b	1228.85	1839.52	1.74	1.52e-47	family with sequence similarity 102, member B [Source:MGI Symbol;Acc:MGI:3036259]
ENSMUSG00000023965	Fbxl17	1412.89	2125.59	1.74	5.95e-96	F-box and leucine-rich repeat protein 17 [Source:MGI Symbol;Acc:MGI:1354704]
ENSMUSG00000033233	Trim45	501.03	751.45	1.74	1.84e-30	tripartite motif-containing 45 [Source:MGI Symbol;Acc:MGI:1918187]
ENSMUSG00000022474	Pmm1	2616.7	3971.73	1.74	4.38e-39	phosphomannomutase 1 [Source:MGI Symbol;Acc:MGI:1353418]
ENSMUSG00000074480	Mex3a	3333.82	5028.11	1.74	9.87e-158	mex3 homolog A (C. elegans) [Source:MGI Symbol;Acc:MGI:1919890]
ENSMUSG00000028126	Pip5k1a	5167.73	7798.93	1.74	1.15e-110	phosphatidylinositol-4-phosphate 5-kinase, type 1 alpha [Source:MGI Symbol;Acc:MGI:107929]
ENSMUSG00000031970	Dbndd1	55.23	80.83	1.74	0.00200659	dysbindin (dystrobrevin binding protein 1) domain containing 1 [Source:MGI Symbol;Acc:MGI:1919435]
ENSMUSG00000031684	Slc10a7	1017.1	1532.34	1.74	2.45e-53	solute carrier family 10 (sodium/bile acid cotransporter family), member 7 [Source:MGI Symbol;Acc:MGI:1924025]
ENSMUSG00000078486	Perm1	48.37	70.67	1.74	0.002068	PPARGC1 and ESRR induced regulator, muscle 1 [Source:MGI Symbol;Acc:MGI:1921433]
ENSMUSG00000031389	Arhgap4	20.5	28.36	1.74	0.0168579	Rho GTPase activating protein 4 [Source:MGI Symbol;Acc:MGI:2159577]
ENSMUSG00000025907	Rb1cc1	4753.01	7158.08	1.74	4.23e-27	RB1-inducible coiled-coil 1 [Source:MGI Symbol;Acc:MGI:1341850]
ENSMUSG00000048581	E130311K13Rik	743.65	1113.87	1.74	6.72e-41	RIKEN cDNA E130311K13 gene [Source:MGI Symbol;Acc:MGI:3607716]
ENSMUSG00000108852	RP24-94C12.2	95.7	141.73	1.74	0.000346836	predicted gene 44911
ENSMUSG00000107227	Gm42559	25.41	35.64	1.74	0.00990595	predicted gene 42559 [Source:MGI Symbol;Acc:MGI:5662696]
ENSMUSG00000052384	Nrros	31.46	45.12	1.74	0.00782472	negative regulator of reactive oxygen species [Source:MGI Symbol;Acc:MGI:2445095]
ENSMUSG00000027777	Schip1	2802.83	4240.89	1.74	6.4e-74	schwannomin interacting protein 1 [Source:MGI Symbol;Acc:MGI:1353557]
ENSMUSG00000028745	Capzb	13301.1	19877.7	1.73	2.58e-155	capping protein (actin filament) muscle Z-line, beta [Source:MGI Symbol;Acc:MGI:104652]
ENSMUSG00000036620	Mgat4b	8180.62	12295.9	1.73	3.28e-104	mannoside acetylglucosaminyltransferase 4, isoenzyme B [Source:MGI Symbol;Acc:MGI:2143974]
ENSMUSG00000052040	Klf13	3841.48	5742.85	1.73	1.38e-122	Kruppel-like factor 13 [Source:MGI Symbol;Acc:MGI:1354948]
ENSMUSG00000029131	Dnajb6	9411.69	14139.9	1.73	4.99e-65	DnaJ heat shock protein family (Hsp40) member B6 [Source:MGI Symbol;Acc:MGI:1344381]
ENSMUSG00000043279	Trim56	3867.92	5786.85	1.73	8.03e-77	tripartite motif-containing 56 [Source:MGI Symbol;Acc:MGI:2685298]
ENSMUSG00000008136	Fhl2	8794.36	13214.4	1.73	1.48e-116	four and a half LIM domains 2 [Source:MGI Symbol;Acc:MGI:1338762]
ENSMUSG00000023938	Aars2	1270.96	1905.4	1.73	1.79e-29	alanyl-tRNA synthetase 2, mitochondrial (putative) [Source:MGI Symbol;Acc:MGI:2681839]
ENSMUSG00000037552	Plekhg2	3280.4	4918.57	1.73	1.3e-43	pleckstrin homology domain containing, family G (with RhoGef domain) member 2 [Source:MGI Symbol;Acc:MGI:2141874]
ENSMUSG00000004508	Gab2	1392.27	2087.5	1.73	5.85e-80	growth factor receptor bound protein 2-associated protein 2 [Source:MGI Symbol;Acc:MGI:1333854]
ENSMUSG00000053985	Zfp14	87.1	127.49	1.73	1.37e-06	zinc finger protein 14 [Source:MGI Symbol;Acc:MGI:99160]
ENSMUSG00000012114	Med15	4077.43	6122.79	1.73	1.62e-39	mediator complex subunit 15 [Source:MGI Symbol;Acc:MGI:2137379]
ENSMUSG00000044636	Csrnp2	709.02	1060.11	1.73	1.89e-34	cysteine-serine-rich nuclear protein 2 [Source:MGI Symbol;Acc:MGI:2386852]
ENSMUSG00000063450	Syne2	3794.44	5683.69	1.73	1.32e-36	spectrin repeat containing, nuclear envelope 2 [Source:MGI Symbol;Acc:MGI:2449316]
ENSMUSG00000098457	Mir8097	40.52	58.64	1.73	0.00485415	microRNA 8097 [Source:MGI Symbol;Acc:MGI:5530879]
ENSMUSG00000039976	Tbc1d16	1762.81	2641.52	1.73	5.41e-47	TBC1 domain family, member 16 [Source:MGI Symbol;Acc:MGI:2652878]
ENSMUSG00000021061	Sptb	173.49	259.29	1.73	5.69e-06	spectrin beta, erythrocytic [Source:MGI Symbol;Acc:MGI:98387]
ENSMUSG00000026344	Lypd1	65.07	95.18	1.73	0.000244592	Ly6/Plaur domain containing 1 [Source:MGI Symbol;Acc:MGI:1919835]
ENSMUSG00000024304	Cdh2	15351	22988.5	1.72	4.05e-271	cadherin 2 [Source:MGI Symbol;Acc:MGI:88355]
ENSMUSG00000063856	Gpx1	17515.6	26135	1.72	5.6e-23	glutathione peroxidase 1 [Source:MGI Symbol;Acc:MGI:104887]
ENSMUSG00000032333	Stoml1	839.39	1249.42	1.72	8.99e-27	stomatin-like 1 [Source:MGI Symbol;Acc:MGI:1916356]
ENSMUSG00000043154	Ppp2r3a	1332.79	1986.59	1.72	1.25e-34	protein phosphatase 2, regulatory subunit B'', alpha [Source:MGI Symbol;Acc:MGI:2442104]
ENSMUSG00000036833	Pnpla7	714.58	1059.67	1.72	1.14e-24	patatin-like phospholipase domain containing 7 [Source:MGI Symbol;Acc:MGI:2385325]
ENSMUSG00000030536	Iqgap1	24693.3	36791.8	1.72	2.47e-153	IQ motif containing GTPase activating protein 1 [Source:MGI Symbol;Acc:MGI:1352757]
ENSMUSG00000036402	Gng12	10470.2	15623.8	1.72	5.14e-81	guanine nucleotide binding protein (G protein), gamma 12 [Source:MGI Symbol;Acc:MGI:1336171]
ENSMUSG00000033278	Ptprm	1892.28	2850.59	1.72	1.77e-96	protein tyrosine phosphatase, receptor type, M [Source:MGI Symbol;Acc:MGI:102694]
ENSMUSG00000074918	Inafm2	1948.28	2911.59	1.72	3.42e-42	InaF motif containing 2 [Source:MGI Symbol;Acc:MGI:1915354]
ENSMUSG00000090863	A530084C06Rik	252.24	374.41	1.72	6.74e-13	RIKEN cDNA A530084C06 gene [Source:MGI Symbol;Acc:MGI:3704402]
ENSMUSG00000032596	Uba7	734.89	1094.11	1.72	4.93e-17	ubiquitin-like modifier activating enzyme 7 [Source:MGI Symbol;Acc:MGI:1349462]
ENSMUSG00000026819	Slc25a25	2128.22	3192.49	1.72	9.72e-76	solute carrier family 25 (mitochondrial carrier, phosphate carrier), member 25 [Source:MGI Symbol;Acc:MGI:1915913]
ENSMUSG00000081996	Gm7153	21.95	30.53	1.72	0.0157185	predicted gene 7153 [Source:MGI Symbol;Acc:MGI:3644674]
ENSMUSG00000018927	Ccl6	21.58	30.45	1.72	0.0390849	chemokine (C-C motif) ligand 6 [Source:MGI Symbol;Acc:MGI:98263]
ENSMUSG00000070461	9230112E08Rik	268.73	396.11	1.72	6.67e-15	RIKEN cDNA 9230112E08 gene [Source:MGI Symbol;Acc:MGI:2444774]
ENSMUSG00000027472	Pdrg1	3356.82	4979.84	1.71	9.54e-122	p53 and DNA damage regulated 1 [Source:MGI Symbol;Acc:MGI:1915809]
ENSMUSG00000034993	Vat1	10875.3	16129.2	1.71	3.22e-74	vesicle amine transport protein 1 homolog (T californica) [Source:MGI Symbol;Acc:MGI:1349450]
ENSMUSG00000044864	Ankrd50	5779.14	8607.41	1.71	1.12e-111	ankyrin repeat domain 50 [Source:MGI Symbol;Acc:MGI:2139777]
ENSMUSG00000028108	Ecm1	4457.2	6643.51	1.71	1.41e-48	extracellular matrix protein 1 [Source:MGI Symbol;Acc:MGI:103060]
ENSMUSG00000045671	Spred2	1913.73	2846.84	1.71	2.42e-50	sprouty-related, EVH1 domain containing 2 [Source:MGI Symbol;Acc:MGI:2150019]
ENSMUSG00000048787	Dcun1d3	834.8	1236.53	1.71	5.94e-35	DCN1, defective in cullin neddylation 1, domain containing 3 (S. cerevisiae) [Source:MGI Symbol;Acc:MGI:2679003]
ENSMUSG00000033819	Ppp1r16a	2296.66	3418.69	1.71	1.54e-28	protein phosphatase 1, regulatory (inhibitor) subunit 16A [Source:MGI Symbol;Acc:MGI:1920312]
ENSMUSG00000052331	Ankrd44	860.59	1280.82	1.71	4.61e-38	ankyrin repeat domain 44 [Source:MGI Symbol;Acc:MGI:3045243]
ENSMUSG00000024970	AI846148	2398.3	3571.72	1.71	1.16e-73	expressed sequence AI846148 [Source:MGI Symbol;Acc:MGI:2147611]
ENSMUSG00000027999	Pla2g12a	849.91	1262.73	1.71	9.77e-37	phospholipase A2, group XIIA [Source:MGI Symbol;Acc:MGI:1913600]
ENSMUSG00000022684	Bfar	2129.91	3151.38	1.71	1.56e-53	bifunctional apoptosis regulator [Source:MGI Symbol;Acc:MGI:1914368]
ENSMUSG00000034663	Bmp2k	781.66	1160.93	1.71	2.01e-31	BMP2 inducible kinase [Source:MGI Symbol;Acc:MGI:2155456]
ENSMUSG00000040118	Cacna2d1	2714.56	4018.31	1.71	2.99e-34	calcium channel, voltage-dependent, alpha2/delta subunit 1 [Source:MGI Symbol;Acc:MGI:88295]
ENSMUSG00000105842	Gm43329	25.17	35.28	1.71	0.0190934	predicted gene 43329 [Source:MGI Symbol;Acc:MGI:5663466]
ENSMUSG00000051316	Taf7	207.37	304.38	1.71	3.93e-09	TAF7 RNA polymerase II, TATA box binding protein (TBP)-associated factor [Source:MGI Symbol;Acc:MGI:1346348]
ENSMUSG00000031659	Adcy7	38.53	54.67	1.71	0.00145881	adenylate cyclase 7 [Source:MGI Symbol;Acc:MGI:102891]
ENSMUSG00000055994	Nod2	35.8	50.83	1.71	0.00585178	nucleotide-binding oligomerization domain containing 2 [Source:MGI Symbol;Acc:MGI:2429397]
ENSMUSG00000086358	Gm13270	33.11	46.72	1.71	0.00477459	predicted gene 13270 [Source:MGI Symbol;Acc:MGI:3651704]
ENSMUSG00000025479	Cyp2e1	25.46	35.67	1.71	0.0102169	cytochrome P450, family 2, subfamily e, polypeptide 1 [Source:MGI Symbol;Acc:MGI:88607]
ENSMUSG00000018102	Hist1h2bc	4456.49	6650.66	1.7	2e-68	histone cluster 1, H2bc [Source:MGI Symbol;Acc:MGI:1915274]
ENSMUSG00000027646	Src	8312.54	12323.9	1.7	4.79e-68	Rous sarcoma oncogene [Source:MGI Symbol;Acc:MGI:98397]
ENSMUSG00000038886	Man2a2	2986.2	4405.83	1.7	4.22e-55	mannosidase 2, alpha 2 [Source:MGI Symbol;Acc:MGI:2150656]
ENSMUSG00000031951	Tmem231	1559.94	2309.87	1.7	7.23e-75	transmembrane protein 231 [Source:MGI Symbol;Acc:MGI:2685024]
ENSMUSG00000028051	Hcn3	854.58	1272.65	1.7	4.34e-22	hyperpolarization-activated, cyclic nucleotide-gated K+ 3 [Source:MGI Symbol;Acc:MGI:1298211]
ENSMUSG00000002897	Il17ra	1799.23	2674.18	1.7	4.38e-65	interleukin 17 receptor A [Source:MGI Symbol;Acc:MGI:107399]
ENSMUSG00000024381	Bin1	3747	5557.58	1.7	2.39e-52	bridging integrator 1 [Source:MGI Symbol;Acc:MGI:108092]
ENSMUSG00000040219	Ttc12	645.49	957.18	1.7	1.02e-25	tetratricopeptide repeat domain 12 [Source:MGI Symbol;Acc:MGI:2444588]
ENSMUSG00000031668	Eif2ak3	3262.53	4818.75	1.7	6.43e-123	eukaryotic translation initiation factor 2 alpha kinase 3 [Source:MGI Symbol;Acc:MGI:1341830]
ENSMUSG00000056493	Foxk1	1785.14	2639.93	1.7	1.39e-45	forkhead box K1 [Source:MGI Symbol;Acc:MGI:1347488]
ENSMUSG00000039199	Zdhhc1	1034.89	1533.61	1.7	1.56e-14	zinc finger, DHHC domain containing 1 [Source:MGI Symbol;Acc:MGI:1918046]
ENSMUSG00000003458	Ncstn	11127.3	16408.4	1.7	2.68e-182	nicastrin [Source:MGI Symbol;Acc:MGI:1891700]
ENSMUSG00000025161	Slc16a3	56.55	81.05	1.7	9.68e-05	solute carrier family 16 (monocarboxylic acid transporters), member 3 [Source:MGI Symbol;Acc:MGI:1933438]
ENSMUSG00000085037	4933421O10Rik	171.71	250.48	1.7	8.38e-10	RIKEN cDNA 4933421O10 gene [Source:MGI Symbol;Acc:MGI:1918323]
ENSMUSG00000027878	Notch2	7914.68	11710.9	1.7	6e-80	notch 2 [Source:MGI Symbol;Acc:MGI:97364]
ENSMUSG00000049657	Zbtb5	404.96	597.62	1.7	1.39e-23	zinc finger and BTB domain containing 5 [Source:MGI Symbol;Acc:MGI:1924601]
ENSMUSG00000074647	Fam83c	78.55	113.01	1.7	6.93e-05	family with sequence similarity 83, member C [Source:MGI Symbol;Acc:MGI:1918655]
ENSMUSG00000043079	Synpo	1500.34	2229	1.69	2.18e-39	synaptopodin [Source:MGI Symbol;Acc:MGI:1099446]
ENSMUSG00000032232	Cgnl1	8280.41	12101.2	1.69	2.99e-132	cingulin-like 1 [Source:MGI Symbol;Acc:MGI:1915428]
ENSMUSG00000028381	Ugcg	1981.12	2908.78	1.69	1.48e-45	UDP-glucose ceramide glucosyltransferase [Source:MGI Symbol;Acc:MGI:1332243]
ENSMUSG00000031508	Ankrd10	3652.97	5359.96	1.69	2.28e-102	ankyrin repeat domain 10 [Source:MGI Symbol;Acc:MGI:1921840]
ENSMUSG00000034300	Fam53c	3375.07	4990.72	1.69	2.27e-109	family with sequence similarity 53, member C [Source:MGI Symbol;Acc:MGI:1913556]
ENSMUSG00000034101	Ctnnd1	40768.3	60325.3	1.69	1.88e-248	catenin (cadherin associated protein), delta 1 [Source:MGI Symbol;Acc:MGI:105100]
ENSMUSG00000024457	Trim26	3463.04	5091.05	1.69	8.19e-154	tripartite motif-containing 26 [Source:MGI Symbol;Acc:MGI:1337056]
ENSMUSG00000030847	Bag3	3214.72	4734.29	1.69	3.43e-66	BCL2-associated athanogene 3 [Source:MGI Symbol;Acc:MGI:1352493]
ENSMUSG00000029175	Slc35f6	2201.97	3256.69	1.69	6.61e-65	solute carrier family 35, member F6 [Source:MGI Symbol;Acc:MGI:1922169]
ENSMUSG00000021711	Trappc13	3990.63	5916.92	1.69	3.12e-57	trafficking protein particle complex 13 [Source:MGI Symbol;Acc:MGI:1914225]
ENSMUSG00000030922	Lyrm1	196.68	286.88	1.69	1.95e-12	LYR motif containing 1 [Source:MGI Symbol;Acc:MGI:1921169]
ENSMUSG00000038507	Parp12	756.57	1118.54	1.69	2.57e-42	poly (ADP-ribose) polymerase family, member 12 [Source:MGI Symbol;Acc:MGI:2143990]
ENSMUSG00000009035	Tmem184b	8928.19	13216.5	1.69	2.21e-70	transmembrane protein 184b [Source:MGI Symbol;Acc:MGI:2445179]
ENSMUSG00000030659	Nucb2	1226.44	1807.72	1.69	2.39e-26	nucleobindin 2 [Source:MGI Symbol;Acc:MGI:1858179]
ENSMUSG00000045980	Tmem104	1209.08	1785.11	1.69	8.2e-35	transmembrane protein 104 [Source:MGI Symbol;Acc:MGI:2444222]
ENSMUSG00000030232	Aebp2	4866.71	7177.06	1.69	1.99e-43	AE binding protein 2 [Source:MGI Symbol;Acc:MGI:1338038]
ENSMUSG00000084950	Gm5577	26.48	36.82	1.69	0.00691854	predicted gene 5577 [Source:MGI Symbol;Acc:MGI:3648213]
ENSMUSG00000028158	Mttp	181.28	262.37	1.69	4.25e-12	microsomal triglyceride transfer protein [Source:MGI Symbol;Acc:MGI:106926]
ENSMUSG00000054920	Klhl5	760.57	1117.68	1.69	9.27e-37	kelch-like 5 [Source:MGI Symbol;Acc:MGI:1919028]
ENSMUSG00000021265	Slc25a29	162.51	236.87	1.69	5.41e-11	solute carrier family 25 (mitochondrial carrier, palmitoylcarnitine transporter), member 29 [Source:MGI Symbol;Acc:MGI:2444911]
ENSMUSG00000021765	Fst	1978.89	2970.26	1.69	3.16e-57	follistatin [Source:MGI Symbol;Acc:MGI:95586]
ENSMUSG00000051499	Zfp786	22.38	30.72	1.69	0.02337	zinc finger protein 786 [Source:MGI Symbol;Acc:MGI:3026883]
ENSMUSG00000017929	B4galt5	2515.7	3691.08	1.69	8.31e-84	UDP-Gal:betaGlcNAc beta 1,4-galactosyltransferase, polypeptide 5 [Source:MGI Symbol;Acc:MGI:1927169]
ENSMUSG00000031712	Il15	77.99	111.09	1.69	1.28e-06	interleukin 15 [Source:MGI Symbol;Acc:MGI:103014]
ENSMUSG00000097422	Gm26521	33.85	48.4	1.69	0.0373194	predicted gene, 26521 [Source:MGI Symbol;Acc:MGI:5477015]
ENSMUSG00000027175	Tcp11l1	618.23	914.44	1.69	9.09e-27	t-complex 11 like 1 [Source:MGI Symbol;Acc:MGI:2444263]
ENSMUSG00000002845	Tmem39a	1141.97	1678.16	1.69	3.06e-44	transmembrane protein 39a [Source:MGI Symbol;Acc:MGI:1915096]
ENSMUSG00000098749	Gm27477	23.44	32.58	1.69	0.0465212	predicted gene, 27477 [Source:MGI Symbol;Acc:MGI:5530859]
ENSMUSG00000037541	Shank2	2675.56	3953.49	1.68	4.73e-46	SH3/ankyrin domain gene 2 [Source:MGI Symbol;Acc:MGI:2671987]
ENSMUSG00000070056	Mfhas1	2607.53	3836.02	1.68	1.11e-105	malignant fibrous histiocytoma amplified sequence 1 [Source:MGI Symbol;Acc:MGI:1098644]
ENSMUSG00000032431	Crtap	3760.61	5536.62	1.68	6.03e-91	cartilage associated protein [Source:MGI Symbol;Acc:MGI:1891221]
ENSMUSG00000050428	Fbxo46	904.01	1319.75	1.68	2.09e-30	F-box protein 46 [Source:MGI Symbol;Acc:MGI:2444918]
ENSMUSG00000019826	Zbtb24	1096	1598.15	1.68	6.51e-52	zinc finger and BTB domain containing 24 [Source:MGI Symbol;Acc:MGI:3039618]
ENSMUSG00000034936	Arl4d	520.23	759.06	1.68	7.91e-21	ADP-ribosylation factor-like 4D [Source:MGI Symbol;Acc:MGI:1933155]
ENSMUSG00000085936	2610307P16Rik	321.42	469.56	1.68	2.89e-19	RIKEN cDNA 2610307P16 gene [Source:MGI Symbol;Acc:MGI:1919768]
ENSMUSG00000026797	Stxbp1	4006.57	5859.08	1.68	8.91e-129	syntaxin binding protein 1 [Source:MGI Symbol;Acc:MGI:107363]
ENSMUSG00000026679	Enkur	61.64	87.1	1.68	7.28e-05	enkurin, TRPC channel interacting protein [Source:MGI Symbol;Acc:MGI:1918483]
ENSMUSG00000029524	Sirt4	501.04	733.09	1.68	8.54e-18	sirtuin 4 [Source:MGI Symbol;Acc:MGI:1922637]
ENSMUSG00000021945	Zmym2	2430.93	3565.18	1.68	6.1e-26	zinc finger, MYM-type 2 [Source:MGI Symbol;Acc:MGI:1923257]
ENSMUSG00000086693	A730081D07Rik	29.69	41.52	1.68	0.0136821	RIKEN cDNA A730081D07 gene [Source:MGI Symbol;Acc:MGI:2441825]
ENSMUSG00000091586	Cyp4f17	324.63	474.98	1.68	5.26e-13	cytochrome P450, family 4, subfamily f, polypeptide 17 [Source:MGI Symbol;Acc:MGI:3646233]
ENSMUSG00000063952	Brpf3	2298.62	3386.21	1.68	3.9e-61	bromodomain and PHD finger containing, 3 [Source:MGI Symbol;Acc:MGI:2146836]
ENSMUSG00000076431	Sox4	11726.2	17163.6	1.68	2.28e-58	SRY (sex determining region Y)-box 4 [Source:MGI Symbol;Acc:MGI:98366]
ENSMUSG00000030956	Fam53b	271.22	392.13	1.68	5.12e-16	family with sequence similarity 53, member B [Source:MGI Symbol;Acc:MGI:1925188]
ENSMUSG00000032889	Gm6685	89.46	129.66	1.68	0.00187321	predicted pseudogene 6685 [Source:MGI Symbol;Acc:MGI:3704119]
ENSMUSG00000087658	Hotairm1	93.89	134.83	1.68	2.12e-05	Hoxa transcript antisense RNA, myeloid-specific 1 [Source:MGI Symbol;Acc:MGI:3705155]
ENSMUSG00000044303	Cdkn2a	223.46	325.06	1.68	9.12e-10	cyclin-dependent kinase inhibitor 2A [Source:MGI Symbol;Acc:MGI:104738]
ENSMUSG00000083674	Zfp133-ps	16.9	22.63	1.68	0.0320821	zinc finger protein 133, pseudogene [Source:MGI Symbol;Acc:MGI:2176612]
ENSMUSG00000031608	Galnt7	1652.56	2433.58	1.68	9.52e-37	UDP-N-acetyl-alpha-D-galactosamine: polypeptide N-acetylgalactosaminyltransferase 7 [Source:MGI Symbol;Acc:MGI:1349449]
ENSMUSG00000109953	5430430B14Rik	101.85	147.31	1.68	9.64e-06	RIKEN cDNA 5430430B14 gene [Source:MGI Symbol;Acc:MGI:1918674]
ENSMUSG00000030281	Il17rc	1250.94	1821.41	1.68	4.11e-20	interleukin 17 receptor C [Source:MGI Symbol;Acc:MGI:2159336]
ENSMUSG00000050035	Fhl4	22.61	31.13	1.68	0.0242688	four and a half LIM domains 4 [Source:MGI Symbol;Acc:MGI:1338765]
ENSMUSG00000097564	C430014B12Rik	19.83	26.79	1.68	0.026721	RIKEN cDNA C430014B12 gene [Source:MGI Symbol;Acc:MGI:2444820]
ENSMUSG00000028517	Plpp3	897.69	1311.09	1.67	2.17e-43	phospholipid phosphatase 3 [Source:MGI Symbol;Acc:MGI:1915166]
ENSMUSG00000045817	Zfp36l2	11561.4	16838	1.67	3.03e-65	zinc finger protein 36, C3H type-like 2 [Source:MGI Symbol;Acc:MGI:107945]
ENSMUSG00000021701	Plk2	10867.6	15965.9	1.67	2.83e-124	polo-like kinase 2 [Source:MGI Symbol;Acc:MGI:1099790]
ENSMUSG00000041263	Rusc1	1344.04	1962.17	1.67	1.5e-26	RUN and SH3 domain containing 1 [Source:MGI Symbol;Acc:MGI:1919546]
ENSMUSG00000038600	Atp6v0a4	147.12	214.33	1.67	5.61e-06	ATPase, H+ transporting, lysosomal V0 subunit A4 [Source:MGI Symbol;Acc:MGI:2153480]
ENSMUSG00000002409	Dyrk1b	657.86	951.45	1.67	2.43e-18	dual-specificity tyrosine-(Y)-phosphorylation regulated kinase 1b [Source:MGI Symbol;Acc:MGI:1330302]
ENSMUSG00000021916	Glt8d1	1210.91	1762.68	1.67	3.01e-73	glycosyltransferase 8 domain containing 1 [Source:MGI Symbol;Acc:MGI:1923735]
ENSMUSG00000058317	Ube2e2	416.19	602.14	1.67	1.52e-18	ubiquitin-conjugating enzyme E2E 2 [Source:MGI Symbol;Acc:MGI:2384997]
ENSMUSG00000021257	Angel1	439.32	640.52	1.67	5.68e-19	angel homolog 1 (Drosophila) [Source:MGI Symbol;Acc:MGI:1915987]
ENSMUSG00000019718	L3hypdh	87.31	124.41	1.67	2.14e-06	L-3-hydroxyproline dehydratase (trans-) [Source:MGI Symbol;Acc:MGI:1914467]
ENSMUSG00000026027	Stradb	1259.18	1832.67	1.67	3.57e-63	STE20-related kinase adaptor beta [Source:MGI Symbol;Acc:MGI:2144047]
ENSMUSG00000104467	Gm37660	46.69	65.68	1.67	0.00531308	predicted gene, 37660 [Source:MGI Symbol;Acc:MGI:5610888]
ENSMUSG00000039844	Rapgef1	6567.9	9621.26	1.67	3.08e-63	Rap guanine nucleotide exchange factor (GEF) 1 [Source:MGI Symbol;Acc:MGI:104580]
ENSMUSG00000028550	Atg4c	440.05	641.87	1.67	5.8e-15	autophagy related 4C, cysteine peptidase [Source:MGI Symbol;Acc:MGI:2651854]
ENSMUSG00000106734	Gm20559	816.61	1189.61	1.67	2.35e-25	predicted gene, 20559 [Source:MGI Symbol;Acc:MGI:5295666]
ENSMUSG00000079492	Gm11127	58.61	83.95	1.67	0.0113526	predicted gene 11127 [Source:MGI Symbol;Acc:MGI:3779381]
ENSMUSG00000026726	Cubn	178.68	259.3	1.67	1.22e-09	cubilin (intrinsic factor-cobalamin receptor) [Source:MGI Symbol;Acc:MGI:1931256]
ENSMUSG00000021608	Lpcat1	2934.3	4321.73	1.67	2.17e-58	lysophosphatidylcholine acyltransferase 1 [Source:MGI Symbol;Acc:MGI:2384812]
ENSMUSG00000037606	Osbpl5	2778.16	4052.79	1.67	3.66e-56	oxysterol binding protein-like 5 [Source:MGI Symbol;Acc:MGI:1930265]
ENSMUSG00000053641	Dennd4a	707.67	1029.8	1.67	1.83e-21	DENN/MADD domain containing 4A [Source:MGI Symbol;Acc:MGI:2142979]
ENSMUSG00000024736	Tmem132a	10854.3	15993.3	1.67	2.24e-32	transmembrane protein 132A [Source:MGI Symbol;Acc:MGI:2147810]
ENSMUSG00000048439	Nupl2	670.88	975.42	1.67	5.47e-38	nucleoporin like 2 [Source:MGI Symbol;Acc:MGI:2387631]
ENSMUSG00000030770	Parva	12226	17804.8	1.66	1.25e-117	parvin, alpha [Source:MGI Symbol;Acc:MGI:1931144]
ENSMUSG00000026728	Vim	126793	185059	1.66	9.98e-84	vimentin [Source:MGI Symbol;Acc:MGI:98932]
ENSMUSG00000020883	Fbxl20	3870.18	5612.73	1.66	1.42e-68	F-box and leucine-rich repeat protein 20 [Source:MGI Symbol;Acc:MGI:1919444]
ENSMUSG00000056708	Ier5	7022.58	10267.5	1.66	2.03e-96	immediate early response 5 [Source:MGI Symbol;Acc:MGI:1337072]
ENSMUSG00000032425	Zfp949	315.07	452.38	1.66	1.77e-16	zinc finger protein 949 [Source:MGI Symbol;Acc:MGI:1918890]
ENSMUSG00000069114	Zbtb10	1099.16	1595.85	1.66	1.5e-18	zinc finger and BTB domain containing 10 [Source:MGI Symbol;Acc:MGI:2139883]
ENSMUSG00000027287	Snap23	4139.46	6012.6	1.66	2.52e-61	synaptosomal-associated protein 23 [Source:MGI Symbol;Acc:MGI:109356]
ENSMUSG00000027088	Phospho2	1616.38	2344.57	1.66	1.68e-58	phosphatase, orphan 2 [Source:MGI Symbol;Acc:MGI:1920623]
ENSMUSG00000002871	Tpra1	1843.78	2673.12	1.66	1.46e-31	transmembrane protein, adipocyte asscociated 1 [Source:MGI Symbol;Acc:MGI:1345190]
ENSMUSG00000038518	Jarid2	980.26	1428.96	1.66	4.2e-53	jumonji, AT rich interactive domain 2 [Source:MGI Symbol;Acc:MGI:104813]
ENSMUSG00000023026	Dip2b	2180.14	3174.07	1.66	2.28e-118	disco interacting protein 2 homolog B [Source:MGI Symbol;Acc:MGI:2145977]
ENSMUSG00000004872	Pax3	105.34	150.25	1.66	1.86e-08	paired box 3 [Source:MGI Symbol;Acc:MGI:97487]
ENSMUSG00000055067	Smyd3	523.36	753.87	1.66	3.12e-31	SET and MYND domain containing 3 [Source:MGI Symbol;Acc:MGI:1916976]
ENSMUSG00000051674	Dcun1d4	803.85	1161.68	1.66	1.61e-37	DCN1, defective in cullin neddylation 1, domain containing 4 (S. cerevisiae) [Source:MGI Symbol;Acc:MGI:2140972]
ENSMUSG00000027569	Mrgbp	1628.93	2363.44	1.66	4.25e-81	MRG/MORF4L binding protein [Source:MGI Symbol;Acc:MGI:1920497]
ENSMUSG00000073179	Gm10478	33.74	46.94	1.66	0.0110246	predicted gene 10478 [Source:MGI Symbol;Acc:MGI:3714531]
ENSMUSG00000001323	Srr	878.48	1272.33	1.66	1.68e-34	serine racemase [Source:MGI Symbol;Acc:MGI:1351636]
ENSMUSG00000060771	Tsga10	304.1	439.83	1.66	7.88e-10	testis specific 10 [Source:MGI Symbol;Acc:MGI:2685063]
ENSMUSG00000062661	Ncs1	3561.09	5201.31	1.66	9.13e-103	neuronal calcium sensor 1 [Source:MGI Symbol;Acc:MGI:109166]
ENSMUSG00000009470	Tnpo1	16785.2	24382.4	1.66	7.31e-32	transportin 1 [Source:MGI Symbol;Acc:MGI:2681523]
ENSMUSG00000110195	Pde2a	2.56	80.3	1.66	0.0417138	phosphodiesterase 2A, cGMP-stimulated [Source:MGI Symbol;Acc:MGI:2446107]
ENSMUSG00000087331	1810021B22Rik	54.88	77.41	1.66	0.000726669	RIKEN cDNA 1810021B22 gene [Source:MGI Symbol;Acc:MGI:1916370]
ENSMUSG00000048550	Thnsl1	1018.05	1483.55	1.66	4.82e-30	threonine synthase-like 1 (bacterial) [Source:MGI Symbol;Acc:MGI:2139347]
ENSMUSG00000085913	Gm15601	62.69	88.72	1.66	0.000498132	predicted gene 15601 [Source:MGI Symbol;Acc:MGI:3783048]
ENSMUSG00000016206	H2-M3	59.97	84.45	1.66	8.04e-05	histocompatibility 2, M region locus 3 [Source:MGI Symbol;Acc:MGI:95915]
ENSMUSG00000059182	Skap2	3704.41	5379.6	1.66	4.98e-73	src family associated phosphoprotein 2 [Source:MGI Symbol;Acc:MGI:1889206]
ENSMUSG00000087168	Gm15983	21.38	28.52	1.66	0.0303252	predicted gene 15983 [Source:MGI Symbol;Acc:MGI:3805549]
ENSMUSG00000107950	Gm6375	33.26	46.38	1.66	0.0204383	predicted gene 6375 [Source:MGI Symbol;Acc:MGI:3644303]
ENSMUSG00000056258	Kcnq3	36.08	51	1.66	0.0165628	potassium voltage-gated channel, subfamily Q, member 3 [Source:MGI Symbol;Acc:MGI:1336181]
ENSMUSG00000087543	Gm16576	93.68	133.59	1.66	0.000121736	predicted gene 16576 [Source:MGI Symbol;Acc:MGI:4414996]
[truncated: 3,802 more rows]

## Sheet: Parental vs ΔSMAD1&5
Full list of genes differentially regulated by TGF-b in the NMuMG Parental clone versus DSMAD1/5 clone 1
Genes highlighted in red were validated by qPCR (Figure 6 - figure supplement 2)
		Parental clone				DSMAD1/5 clone 1
		Normalized Reads				Normalized Reads
Ensembl Gene ID	Symbol	Untreated	TGF-b	Normalized fold change	Adjusted P value	Untreated	TGF-b	Normalized fold change	Adjusted P alue	Fold difference: parental versus ΔSMAD1/5	Adjusted P value - fold difference	Gene name
ENSMUSG00000020044	Timp3	21.18	311.55	53.59	1.34e-112	20.406	22.8648	1.35727	0.422197	39.4858	5.0959e-27	tissue inhibitor of metalloproteinase 3 [Source:MGI Symbol;Acc:MGI:98754]
ENSMUSG00000054215	Sprr2k	3.78	89.15	121.24	5.85e-53	6.56893	23.044	6.93861	7.49e-11	17.4734	7.61378e-11	small proline-rich protein 2K [Source:MGI Symbol;Acc:MGI:1330344]
ENSMUSG00000026494	Kif26b	4.65	172.69	81.07	1.51e-53	4.65797	10.9636	4.65543	1.98e-05	17.4148	6.79774e-10	kinesin family member 26B [Source:MGI Symbol;Acc:MGI:2447076]
ENSMUSG00000020155	Kcnmb1	3.28	104.15	84.64	6.08e-41	3.64367	9.61845	6.35721	8.39e-07	13.3146	4.21842e-07	potassium large conductance calcium-activated channel, subfamily M, beta member 1 [Source:MGI Symbol;Acc:MGI:1334203]
ENSMUSG00000076441	Ass1	26.84	1434.33	182.14	5.73e-303	14.4448	67.4155	15.0914	3.3e-23	12.0692	3.51687e-15	argininosuccinate synthetase 1 [Source:MGI Symbol;Acc:MGI:88090]
ENSMUSG00000017737	Mmp9	16.53	1209.41	328.45	1.25e-226	58.8207	860.572	29.5463	2.11e-240	11.1163	1.09703e-29	matrix metallopeptidase 9 [Source:MGI Symbol;Acc:MGI:97011]
ENSMUSG00000028631	Kcnq4	4.86	21.71	9.53	9.11e-11	3.25572	3.11608	1	1	10.8065	5.52618e-05	potassium voltage-gated channel, subfamily Q, member 4 [Source:MGI Symbol;Acc:MGI:1926803]
ENSMUSG00000004371	Il11	586.03	13522.5	59.96	0	4291.64	18096.6	5.74001	0	10.4458	0	interleukin 11 [Source:MGI Symbol;Acc:MGI:107613]
ENSMUSG00000027204	Fbn1	3.16	24.53	33.52	1.08e-23	4.50622	8.76267	3.45977	0.0010988	9.68805	2.79657e-05	fibrillin 1 [Source:MGI Symbol;Acc:MGI:95489]
ENSMUSG00000034612	Chst11	53.54	1190.34	93.32	4.53e-291	139.306	763.034	10.3622	3.08e-171	9.00617	1.0257e-46	carbohydrate sulfotransferase 11 [Source:MGI Symbol;Acc:MGI:1927166]
ENSMUSG00000034353	Ramp1	15.51	116.23	19.03	4.4e-53	10.6902	15.7299	2.36931	0.0121794	8.03138	1.06792e-07	receptor (calcitonin) activity modifying protein 1 [Source:MGI Symbol;Acc:MGI:1858418]
ENSMUSG00000018819	Lsp1	13.39	462.84	121.55	2.26e-135	25.7123	220.521	16.904	2.61e-66	7.19054	1.20974e-13	lymphocyte specific 1 [Source:MGI Symbol;Acc:MGI:96832]
ENSMUSG00000029359	Tesc	30.01	594.83	61.85	4.71e-191	54.996	275.393	8.95937	7.73e-71	6.90335	9.92032e-24	tescalcin [Source:MGI Symbol;Acc:MGI:1930803]
ENSMUSG00000061815	Rufy4	73.16	519.25	15.06	2.58e-140	265.919	499.112	2.24643	1.26e-19	6.70411	6.74798e-41	RUN and FYVE domain containing 4 [Source:MGI Symbol;Acc:MGI:3588214]
ENSMUSG00000048142	Nat8l	3.5	28.58	31.74	4.93e-25	3.47982	7.26975	4.84881	4.91e-05	6.54542	0.000765723	N-acetyltransferase 8-like [Source:MGI Symbol;Acc:MGI:2447776]
ENSMUSG00000106281	Gm44346	3.98	10.76	4.09	0.00102922	4.87497	3.74211	0.627836	0.382931	6.51804	0.00580958	predicted gene, 44346 [Source:MGI Symbol;Acc:MGI:5690738]
ENSMUSG00000027460	Angpt4	9.82	524.64	248.7	2.79e-133	28.8042	515.65	39.2126	4.86e-153	6.34246	3.21212e-11	angiopoietin 4 [Source:MGI Symbol;Acc:MGI:1336887]
ENSMUSG00000015222	Map2	5.78	12.73	4.7	2.76e-06	6.12374	5.40898	0.743784	0.603198	6.32436	0.00168048	microtubule-associated protein 2 [Source:MGI Symbol;Acc:MGI:97175]
ENSMUSG00000027919	Lce1g	14.61	1117.96	225.29	2.18e-84	25.7021	487.612	36.168	3.4e-40	6.22908	2.17762e-05	late cornified envelope 1G [Source:MGI Symbol;Acc:MGI:1913445]
ENSMUSG00000027314	Dll4	6.66	48.27	21.08	2.16e-27	7.76858	15.7793	3.39697	0.000170146	6.20438	7.55797e-05	delta-like 4 (Drosophila) [Source:MGI Symbol;Acc:MGI:1859388]
ENSMUSG00000037060	Prkcdbp	6.45	17.38	6.23	3.19e-09	7.01974	6.81247	1.01026	0.999091	6.16917	0.00118343	protein kinase C, delta binding protein [Source:MGI Symbol;Acc:MGI:1923422]
ENSMUSG00000009687	Fxyd5	6.23	16.61	6.28	1.99e-09	5.30169	5.38107	1.05918	0.941456	5.92668	0.00198025	FXYD domain-containing ion transport regulator 5 [Source:MGI Symbol;Acc:MGI:1201785]
ENSMUSG00000020469	Myl7	4.25	156.47	216.07	2.08e-69	7.38488	93.0051	37.7994	3.45e-40	5.71626	7.06127e-05	myosin, light polypeptide 7, regulatory [Source:MGI Symbol;Acc:MGI:107495]
ENSMUSG00000029765	Plxna4	12.85	259.88	110.32	3.28e-84	16.2601	98.2946	19.525	3.02e-32	5.6503	3.82124e-06	plexin A4 [Source:MGI Symbol;Acc:MGI:2179061]
ENSMUSG00000029093	Sorcs2	46.28	1320.77	142.2	3.06e-285	137.954	1605.28	26.2217	0	5.42282	4.3902e-25	sortilin-related VPS10 domain containing receptor 2 [Source:MGI Symbol;Acc:MGI:1932289]
ENSMUSG00000042793	Lgr6	88.14	2945.11	95.12	0	173.579	1660.77	18.0114	0	5.28099	7.84943e-54	leucine-rich repeat-containing G protein-coupled receptor 6 [Source:MGI Symbol;Acc:MGI:2441805]
ENSMUSG00000053797	Krt16	4.87	29.25	14.75	3.48e-13	7.25865	14.5771	2.80433	0.0108133	5.25815	0.00706543	keratin 16 [Source:MGI Symbol;Acc:MGI:96690]
ENSMUSG00000047497	Adamts12	4.12	12.38	12.27	8.84e-13	4.31983	6.03923	2.41503	0.0437067	5.07879	0.0075994	a disintegrin-like and metallopeptidase (reprolysin type) with thrombospondin type 1 motif, 12 [Source:MGI Symbol;Acc:MGI:2146046]
ENSMUSG00000053702	Nebl	9.21	70.03	19.23	7.01e-30	8.28466	17.0333	3.8176	5.17e-05	5.03844	0.00045675	nebulette [Source:MGI Symbol;Acc:MGI:1921353]
ENSMUSG00000031565	Fgfr1	49.2	418.01	17.09	2.38e-126	41.4141	97.4606	3.41068	6.95e-15	5.01003	3.24102e-15	fibroblast growth factor receptor 1 [Source:MGI Symbol;Acc:MGI:95522]
ENSMUSG00000030093	Wnt7a	116.6	2068.67	69.49	0	597.361	4685.67	13.9019	0	4.99865	3.30266e-55	wingless-type MMTV integration site family, member 7A [Source:MGI Symbol;Acc:MGI:98961]
ENSMUSG00000015957	Wnt11	2.27	11.75	25.7	2.17e-17	2.32954	4.65258	5.14154	6.89e-05	4.9985	0.0132732	wingless-type MMTV integration site family, member 11 [Source:MGI Symbol;Acc:MGI:101948]
ENSMUSG00000053552	Ebf4	9.16	20.59	4.46	3.67e-08	8.51696	8.02893	0.895383	0.853147	4.98533	0.0014094	early B cell factor 4 [Source:MGI Symbol;Acc:MGI:2385972]
ENSMUSG00000041120	Nbl1	92.2	166.06	2.25	2.31e-12	54.1099	35.4268	0.458577	0.000127854	4.91064	1.5629e-11	neuroblastoma, suppression of tumorigenicity 1 [Source:MGI Symbol;Acc:MGI:104591]
ENSMUSG00000054203	Ifi205	16.22	64.91	7.74	1.85e-21	16.1382	21.3331	1.59342	0.126278	4.85476	1.74626e-05	interferon activated gene 205 [Source:MGI Symbol;Acc:MGI:101847]
ENSMUSG00000059810	Rgs3	55.16	530.36	26.25	7.9e-199	115.49	392.294	5.40705	2.3e-82	4.8542	4.77341e-28	regulator of G-protein signaling 3 [Source:MGI Symbol;Acc:MGI:1354734]
ENSMUSG00000003283	Hck	6.13	593.64	636.27	3.63e-119	10.0472	351.287	131.897	2.55e-85	4.82399	9.88894e-05	hemopoietic cell kinase [Source:MGI Symbol;Acc:MGI:96052]
ENSMUSG00000096035	Gm1045	6.24	69.09	45.07	2.78e-42	12.173	58.2965	9.56804	1.1e-21	4.71094	0.000126252	predicted gene 1045 [Source:MGI Symbol;Acc:MGI:2685891]
ENSMUSG00000022512	Cldn1	5.87	39.24	18.68	4.77e-25	4.93869	9.87208	4.00772	0.000167837	4.66057	0.0030576	claudin 1 [Source:MGI Symbol;Acc:MGI:1276109]
ENSMUSG00000063632	Sox11	19.42	65.96	6.14	4.64e-22	11.0956	12.4124	1.3209	0.573511	4.65037	0.000601618	SRY (sex determining region Y)-box 11 [Source:MGI Symbol;Acc:MGI:98359]
ENSMUSG00000022602	Arc	20	83.31	8.43	1.95e-29	24.5586	36.4801	1.87538	0.00586573	4.49535	8.89406e-07	activity regulated cytoskeletal-associated protein [Source:MGI Symbol;Acc:MGI:88067]
ENSMUSG00000024620	Pdgfrb	7.22	229.7	128.78	5.33e-89	11.793	135.599	28.7754	8.95e-52	4.47523	2.92156e-05	platelet derived growth factor receptor, beta polypeptide [Source:MGI Symbol;Acc:MGI:97531]
ENSMUSG00000066607	6030419C18Rik	43.64	504.93	28.46	6.27e-151	88.3039	357.684	6.36478	1.27e-58	4.47079	7.6647e-17	RIKEN cDNA 6030419C18 gene [Source:MGI Symbol;Acc:MGI:2442108]
ENSMUSG00000049593	Lce1h	4.92	110.01	95.61	2.38e-55	6.73239	54.3276	21.7222	4.4e-26	4.40129	0.00132318	late cornified envelope 1H [Source:MGI Symbol;Acc:MGI:1914968]
ENSMUSG00000022514	Il1rap	23.65	129.22	13.95	1.06e-47	71.2135	164.208	3.17303	4.09e-17	4.39547	8.75426e-10	interleukin 1 receptor accessory protein [Source:MGI Symbol;Acc:MGI:104975]
ENSMUSG00000048616	Nog	3.38	64.93	104.84	1.97e-45	4.43616	31.2412	24.2481	1.96e-21	4.32365	0.00555424	noggin [Source:MGI Symbol;Acc:MGI:104327]
ENSMUSG00000022156	Gzme	109.83	51.71	0.34	6.24e-16	150.293	27.182	0.0801934	3.26e-50	4.28325	1.43607e-10	granzyme E [Source:MGI Symbol;Acc:MGI:109265]
ENSMUSG00000097289	2010300F17Rik	5.63	295.46	299.67	4.44e-89	9.42	206.136	70.1019	5.95e-63	4.27484	0.000589952	RIKEN cDNA 2010300F17 gene [Source:MGI Symbol;Acc:MGI:1917134]
ENSMUSG00000026413	Pkp1	12.29	307.5	138.7	9.98e-93	17.1677	172.488	32.9687	1.61e-51	4.20698	9.90812e-05	plakophilin 1 [Source:MGI Symbol;Acc:MGI:1328359]
ENSMUSG00000042124	Lce1f	5.32	182.54	169.08	2.02e-70	8.48719	120.409	40.4541	8.35e-44	4.17958	0.00119741	late cornified envelope 1F [Source:MGI Symbol;Acc:MGI:1915078]
ENSMUSG00000024029	Tff3	13.69	8.59	0.37	0.00363542	33.2624	8.51655	0.0891226	3.66e-15	4.16584	0.00552816	trefoil factor 3, intestinal [Source:MGI Symbol;Acc:MGI:104638]
ENSMUSG00000028525	Pde4b	6.15	12.27	3.71	1.99e-05	6.22353	5.964	0.891632	0.847603	4.16551	0.00903677	phosphodiesterase 4B, cAMP specific [Source:MGI Symbol;Acc:MGI:99557]
ENSMUSG00000001119	Col6a1	144.69	895.07	14.32	1.93e-250	1332.22	3626.21	3.46421	5e-137	4.1344	3.06706e-50	collagen, type VI, alpha 1 [Source:MGI Symbol;Acc:MGI:88459]
ENSMUSG00000032495	Lrrc2	5.99	27.25	12.69	1.69e-15	7.63971	14.3529	3.10583	0.00123461	4.08545	0.00962804	leucine rich repeat containing 2 [Source:MGI Symbol;Acc:MGI:1921499]
ENSMUSG00000004105	Angptl2	23.67	954.87	183.71	5.24e-186	31.0804	445.953	45.2959	2.02e-95	4.05586	4.92616e-07	angiopoietin-like 2 [Source:MGI Symbol;Acc:MGI:1347002]
ENSMUSG00000027656	Wisp2	18.7	613.97	118.48	7.75e-163	24.0287	268.111	29.2604	1.29e-73	4.04905	4.39293e-07	WNT1 inducible signaling pathway protein 2 [Source:MGI Symbol;Acc:MGI:1328326]
ENSMUSG00000052957	Gas1	11.35	17.5	2.06	0.0365156	10.3239	7.64443	0.523968	0.128454	3.92899	0.0177291	growth arrest specific 1 [Source:MGI Symbol;Acc:MGI:95655]
ENSMUSG00000085747	Slc13a2os	28.87	90.59	5.02	2.52e-29	108.927	131.897	1.27763	0.0567592	3.92883	7.45642e-13	solute carrier family 13 (sodium-dependent dicarboxylate transporter), member 2, opposite strand [Source:MGI Symbol;Acc:MGI:3649278]
ENSMUSG00000036040	Adamtsl2	2.32	14.65	34.88	4.77e-21	2.51784	7.15259	8.92764	2.78e-08	3.90647	0.0383291	ADAMTS-like 2 [Source:MGI Symbol;Acc:MGI:1925044]
ENSMUSG00000061603	Akap6	3.08	10.75	15.28	9.19e-14	4.69277	9.58662	3.91278	0.000205162	3.90417	0.0262678	A kinase (PRKA) anchor protein 6 [Source:MGI Symbol;Acc:MGI:3050566]
ENSMUSG00000035930	Chst4	8.78	18.41	3.42	2.89e-05	6.31016	6.0213	0.878249	0.835373	3.8985	0.0161041	carbohydrate (chondroitin 6/keratan) sulfotransferase 4 [Source:MGI Symbol;Acc:MGI:1349479]
ENSMUSG00000026308	Klhl30	20.74	912.79	286.95	3.52e-170	62.1652	1668.94	74.5429	0	3.84951	6.46843e-08	kelch-like 30 [Source:MGI Symbol;Acc:MGI:1918038]
ENSMUSG00000049719	Prss46	7.38	488.99	336.04	1.12e-120	12.0789	334.81	87.2958	4.91e-90	3.84939	0.000264584	protease, serine 46 [Source:MGI Symbol;Acc:MGI:1921556]
ENSMUSG00000048126	Col6a3	5.06	23.54	13.28	1.45e-14	6.45807	13.4459	3.46151	0.000632073	3.83591	0.020851	collagen, type VI, alpha 3 [Source:MGI Symbol;Acc:MGI:88461]
ENSMUSG00000023011	Faim2	2.58	11.33	22.8	3.51e-17	3.20028	7.31005	5.96004	4.55e-06	3.82482	0.0371313	Fas apoptotic inhibitory molecule 2 [Source:MGI Symbol;Acc:MGI:1919643]
ENSMUSG00000028364	Tnc	16.32	249.39	73.51	9.5e-82	22.4074	146.136	19.6063	1.76e-41	3.74932	0.000156759	tenascin C [Source:MGI Symbol;Acc:MGI:101922]
ENSMUSG00000021999	Cpb2	24.41	9.88	0.17	5.11e-10	60.4937	10.1645	0.0452979	4.61e-30	3.74716	0.00334126	carboxypeptidase B2 (plasma) [Source:MGI Symbol;Acc:MGI:1891837]
ENSMUSG00000032322	Pstpip1	9.95	155.77	56.9	2.62e-67	16.4154	111.536	15.2793	1.73e-37	3.72424	0.000199127	proline-serine-threonine phosphatase-interacting protein 1 [Source:MGI Symbol;Acc:MGI:1321396]
ENSMUSG00000025475	Adgra1	11.06	799.25	510.46	1.93e-132	16.5101	528.297	139.515	3.43e-97	3.65881	0.000938973	adhesion G protein-coupled receptor A1 [Source:MGI Symbol;Acc:MGI:1277167]
ENSMUSG00000027843	Ptpn22	7.12	12.36	3.24	0.00045741	13.718	12.9896	0.886692	0.802865	3.64897	0.0137464	protein tyrosine phosphatase, non-receptor type 22 (lymphoid) [Source:MGI Symbol;Acc:MGI:107170]
ENSMUSG00000070524	Fcrlb	3.91	43.66	43.38	4.58e-30	5.60754	28.7573	11.9097	4.73e-14	3.6422	0.0199859	Fc receptor-like B [Source:MGI Symbol;Acc:MGI:3576487]
ENSMUSG00000035783	Acta2	27.74	2441.65	368.99	6.51e-306	49.8088	1850.75	102.151	8.09e-244	3.61214	1.51854e-08	actin, alpha 2, smooth muscle, aorta [Source:MGI Symbol;Acc:MGI:87909]
ENSMUSG00000032036	Kirrel3	18.84	106.42	14.16	2.58e-48	19.6364	43.6369	3.93498	3.22e-09	3.59854	6.87311e-05	kin of IRRE like 3 (Drosophila) [Source:MGI Symbol;Acc:MGI:1914953]
ENSMUSG00000038037	Socs1	27.17	38.8	1.79	0.00164592	31.4224	21.262	0.504458	0.00271508	3.53943	2.90749e-05	suppressor of cytokine signaling 1 [Source:MGI Symbol;Acc:MGI:1354910]
ENSMUSG00000027107	Chrna1	41.53	626.39	37.95	4.81e-211	88.6291	559.061	10.7873	2.75e-126	3.51847	8.1502e-15	cholinergic receptor, nicotinic, alpha polypeptide 1 (muscle) [Source:MGI Symbol;Acc:MGI:87885]
ENSMUSG00000071604	Fam189a2	25.78	117.78	8.78	5.64e-37	15.0175	22.5497	2.49649	0.00247783	3.51694	0.000800142	family with sequence similarity 189, member A2 [Source:MGI Symbol;Acc:MGI:2685813]
ENSMUSG00000024424	Ttc39c	52.69	388.14	17.19	6.01e-123	145.817	489.034	4.89001	2.35e-61	3.51625	8.85327e-15	tetratricopeptide repeat domain 39C [Source:MGI Symbol;Acc:MGI:1919997]
ENSMUSG00000020241	Col6a2	38.36	124.77	6.07	4.5e-34	252.353	390.199	1.73761	3.68e-08	3.491	2.51548e-11	collagen, type VI, alpha 2 [Source:MGI Symbol;Acc:MGI:88460]
ENSMUSG00000032285	Dnaja4	12.39	25.41	3.16	6.21e-07	7.43265	7.06852	0.912676	0.89621	3.46153	0.0235679	DnaJ heat shock protein family (Hsp40) member A4 [Source:MGI Symbol;Acc:MGI:1927638]
ENSMUSG00000035095	Fam167a	28.35	84.9	5.81	1.67e-25	67.0838	95.5959	1.68974	0.000234941	3.43863	1.01009e-07	family with sequence similarity 167, member A [Source:MGI Symbol;Acc:MGI:3606565]
ENSMUSG00000038578	Susd1	8.13	14.74	2.96	0.00102764	14.9659	13.8995	0.866402	0.763599	3.41079	0.0209995	sushi domain containing 1 [Source:MGI Symbol;Acc:MGI:3651543]
ENSMUSG00000040576	Wbscr28	2.75	29.69	55.97	1.12e-29	3.07933	13.9324	16.4391	3.7e-14	3.40455	0.0482851	Williams-Beuren syndrome chromosome region 28 (human) [Source:MGI Symbol;Acc:MGI:1923879]
ENSMUSG00000022144	Gdnf	51.13	226.99	7.81	7.23e-72	112.765	213.03	2.30736	1.35e-15	3.38352	5.43679e-14	glial cell line derived neurotrophic factor [Source:MGI Symbol;Acc:MGI:107430]
ENSMUSG00000051457	Spn	8.32	60.68	25.38	3.37e-32	18.318	77.2924	7.53737	3.37e-19	3.3666	0.00324972	sialophorin [Source:MGI Symbol;Acc:MGI:98384]
ENSMUSG00000001270	Ckb	16.26	45.72	5.2	1.69e-15	19.7993	26.0254	1.55828	0.113062	3.33808	0.000745514	creatine kinase, brain [Source:MGI Symbol;Acc:MGI:88407]
ENSMUSG00000064272	Gpbar1	15.91	60.44	6.46	1.16e-20	6.77489	9.20416	1.94998	0.0966466	3.31274	0.0121303	G protein-coupled bile acid receptor 1 [Source:MGI Symbol;Acc:MGI:2653863]
ENSMUSG00000017652	Cd40	39.26	85.62	3.22	1.33e-16	47.5321	46.8511	0.988281	0.977881	3.25932	3.61064e-07	CD40 antigen [Source:MGI Symbol;Acc:MGI:88336]
ENSMUSG00000032281	Acsbg1	436.39	3358.59	14.4	0	917.528	2945.97	4.42039	1.89e-173	3.25864	1.52727e-51	acyl-CoA synthetase bubblegum family member 1 [Source:MGI Symbol;Acc:MGI:2385656]
ENSMUSG00000032487	Ptgs2	516.52	6050.9	24.34	0	848.056	4065.93	7.4827	8.16e-304	3.25306	5.55229e-51	prostaglandin-endoperoxide synthase 2 [Source:MGI Symbol;Acc:MGI:97798]
ENSMUSG00000039601	Rcan2	5.67	11.36	4.48	8.5e-06	15.8227	19.5011	1.38042	0.340153	3.24631	0.0215216	regulator of calcineurin 2 [Source:MGI Symbol;Acc:MGI:1858219]
ENSMUSG00000042268	Slc26a9	8.11	34.62	10.72	1.44e-17	17.9463	42.8073	3.3302	1.36e-06	3.21773	0.00730247	solute carrier family 26, member 9 [Source:MGI Symbol;Acc:MGI:2444594]
ENSMUSG00000037868	Egr2	19.97	63.57	5.96	1.59e-18	21.0162	29.8413	1.85773	0.0193542	3.2064	0.00117404	early growth response 2 [Source:MGI Symbol;Acc:MGI:95296]
ENSMUSG00000032085	Tagln	520.29	10392.1	46.81	0	902.127	7555.88	14.7678	0	3.16957	9.22047e-34	transgelin [Source:MGI Symbol;Acc:MGI:106012]
ENSMUSG00000049119	Fam110b	6.68	66.43	38.36	4.33e-40	11.0536	59.7097	12.3636	1.05e-23	3.10267	0.0102271	family with sequence similarity 110, member B [Source:MGI Symbol;Acc:MGI:1916593]
ENSMUSG00000026817	Ak1	445.46	10677.3	71.45	0	749.803	8148.3	23.0463	0	3.10049	7.89108e-52	adenylate kinase 1 [Source:MGI Symbol;Acc:MGI:87977]
ENSMUSG00000038327	Serpinb9f	15.6	61.37	7.33	2e-20	12.0445	19.4964	2.40402	0.00368683	3.04832	0.00776771	serine (or cysteine) peptidase inhibitor, clade B, member 9f [Source:MGI Symbol;Acc:MGI:894671]
ENSMUSG00000076928	Trac	13.5	26.13	2.95	2.97e-05	25.355	24.996	0.973648	0.958158	3.03412	0.00706543	T cell receptor alpha constant [Source:MGI Symbol;Acc:MGI:4439838]
ENSMUSG00000070509	Rgma	10.72	40.72	9.17	6.28e-20	11.9524	22.2729	3.04701	8.12e-05	3.00809	0.0111174	repulsive guidance molecule family member A [Source:MGI Symbol;Acc:MGI:2679262]
ENSMUSG00000109341	RP24-118K20.1	12.54	86.83	16.05	2.24e-45	30.2022	108.336	5.3554	7.78e-26	2.99782	0.00010527	predicted gene, 30873
ENSMUSG00000016758	Bik	6.88	24.59	10.83	1.16e-15	7.81434	14.628	3.627	0.000111399	2.98543	0.043975	BCL2-interacting killer [Source:MGI Symbol;Acc:MGI:1206591]
ENSMUSG00000035246	Pcyt1b	80.23	525.76	12.24	3.66e-142	59.5551	156.969	4.10159	8.91e-26	2.98411	6.88068e-10	phosphate cytidylyltransferase 1, choline, beta isoform [Source:MGI Symbol;Acc:MGI:2147987]
ENSMUSG00000064262	Gimap8	24.69	47.54	2.82	1.29e-07	28.1728	27.5827	0.947455	0.893661	2.97692	0.00125983	GTPase, IMAP family member 8 [Source:MGI Symbol;Acc:MGI:2685303]
ENSMUSG00000047501	Cldn4	42.65	1685.31	131.83	0	53.616	921.08	44.723	2.74e-195	2.94779	9.3289e-09	claudin 4 [Source:MGI Symbol;Acc:MGI:1313314]
ENSMUSG00000036381	P2ry14	16.64	42.69	4.29	6.51e-13	29.1101	37.5903	1.45679	0.0970827	2.94481	0.000673462	purinergic receptor P2Y, G-protein coupled, 14 [Source:MGI Symbol;Acc:MGI:2155705]
ENSMUSG00000036353	P2ry12	6.72	15.24	4.5	1.01e-06	14.3264	19.0021	1.54939	0.1794	2.90582	0.0336128	purinergic receptor P2Y, G-protein coupled 12 [Source:MGI Symbol;Acc:MGI:1918089]
ENSMUSG00000098536	Gm27868	8.36	12.41	2.23	0.0116623	11.1588	9.75193	0.768712	0.536263	2.90254	0.0458729	predicted gene, 27868 [Source:MGI Symbol;Acc:MGI:5531250]
ENSMUSG00000002020	Ltbp2	7.29	82.14	42.84	1.32e-44	22.565	179.519	14.8434	4.91e-51	2.88615	0.0053976	latent transforming growth factor beta binding protein 2 [Source:MGI Symbol;Acc:MGI:99502]
ENSMUSG00000025329	Padi1	70.23	23.38	0.17	3.5e-19	176.169	25.3461	0.0580986	9.18e-53	2.88424	0.000644973	peptidyl arginine deiminase, type I [Source:MGI Symbol;Acc:MGI:1338893]
ENSMUSG00000045027	Prss22	54.96	265.74	8.18	9.94e-75	74.4564	161.447	2.83748	1.95e-17	2.88343	3.20562e-09	protease, serine 22 [Source:MGI Symbol;Acc:MGI:1918085]
ENSMUSG00000002057	Foxn1	81.28	483.56	10.39	7.44e-104	119.285	318.533	3.62279	3.98e-31	2.86892	1.54907e-10	forkhead box N1 [Source:MGI Symbol;Acc:MGI:102949]
ENSMUSG00000026228	Htr2b	6.75	27.06	12.66	2.68e-17	9.07055	21.2855	4.42057	1.25e-06	2.86411	0.0469085	5-hydroxytryptamine (serotonin) receptor 2B [Source:MGI Symbol;Acc:MGI:109323]
ENSMUSG00000082043	Gm12848	11.37	16.55	2.04	0.0172072	14.3972	11.9429	0.712163	0.37984	2.86397	0.036601	predicted gene 12848 [Source:MGI Symbol;Acc:MGI:3650820]
ENSMUSG00000024910	Ctsw	44.87	3122.53	273.75	0	79.5504	2776.4	96.157	0	2.84693	1.30912e-11	cathepsin W [Source:MGI Symbol;Acc:MGI:1338045]
ENSMUSG00000054675	Tmem119	4.51	107.82	133.83	5.6e-58	5.66843	65.7882	47.0648	7.28e-35	2.84346	0.0491889	transmembrane protein 119 [Source:MGI Symbol;Acc:MGI:2385228]
ENSMUSG00000032387	Rbpms2	26.27	120.58	8.56	9.07e-38	44.5257	100.175	3.01307	2.26e-11	2.83977	5.75028e-05	RNA binding protein with multiple splicing 2 [Source:MGI Symbol;Acc:MGI:1919223]
ENSMUSG00000046318	Ccbe1	760.31	4338.05	9.86	8.08e-306	1524.15	4060.3	3.50533	8.81e-96	2.81292	1.61881e-31	collagen and calcium binding EGF domains 1 [Source:MGI Symbol;Acc:MGI:2445053]
ENSMUSG00000051669	AU021092	15.53	256.33	50.22	2.22e-101	15.1694	106.192	17.9062	3.05e-37	2.80478	0.0022044	expressed sequence AU021092 [Source:MGI Symbol;Acc:MGI:2146559]
ENSMUSG00000029019	Nppb	28.58	259.39	19.39	6.05e-88	54.9956	246.421	6.94503	2.83e-45	2.79239	4.10909e-06	natriuretic peptide type B [Source:MGI Symbol;Acc:MGI:97368]
ENSMUSG00000053062	Jam2	35.67	177.04	10.56	1.64e-65	58.9658	149.143	3.7866	3.79e-24	2.78963	6.96148e-07	junction adhesion molecule 2 [Source:MGI Symbol;Acc:MGI:1933820]
ENSMUSG00000069267	Hist1h3b	13.37	124.23	19.51	6.67e-34	13.5267	54.2478	7.0008	1.06e-12	2.78742	0.0217988	histone cluster 1, H3b [Source:MGI Symbol;Acc:MGI:2448319]
ENSMUSG00000026875	Traf1	25.97	92.18	6.19	1.54e-33	32.221	55.9266	2.22757	3.17e-06	2.77771	4.0298e-05	TNF receptor-associated factor 1 [Source:MGI Symbol;Acc:MGI:101836]
ENSMUSG00000015354	Pcolce2	162.82	1545.48	19.69	0	307.31	1406.89	7.10564	5.49e-305	2.77075	1.53564e-36	procollagen C-endopeptidase enhancer 2 [Source:MGI Symbol;Acc:MGI:1923727]
ENSMUSG00000046169	Adamts6	175.71	1664.62	19.31	0	235.946	1033.32	6.99532	1.36e-169	2.76065	8.18819e-24	a disintegrin-like and metallopeptidase (reprolysin type) with thrombospondin type 1 motif, 6 [Source:MGI Symbol;Acc:MGI:1347348]
ENSMUSG00000022372	Sla	6.44	38.61	17.72	1.1e-25	8.63852	28.8029	6.42607	2.41e-11	2.75702	0.0346776	src-like adaptor [Source:MGI Symbol;Acc:MGI:104295]
ENSMUSG00000039103	Nexn	15.9	479.13	100.74	3.32e-160	20.8119	293.708	36.7366	1.23e-89	2.74214	0.00032415	nexilin [Source:MGI Symbol;Acc:MGI:1916060]
ENSMUSG00000022454	Nell2	14.42	64.76	9.96	3.57e-25	24.9641	60.7718	3.63647	1.36e-09	2.73874	0.00505519	NEL-like 2 [Source:MGI Symbol;Acc:MGI:1858510]
ENSMUSG00000035279	Ssc5d	14.87	476.11	112.27	2.07e-152	19.3503	297.344	41.0147	6.4e-88	2.73722	0.000652198	scavenger receptor cysteine rich family, 5 domains [Source:MGI Symbol;Acc:MGI:3606211]
ENSMUSG00000018845	Unc45b	12.38	38.41	6.05	5.05e-15	13.8613	22.4293	2.21726	0.00355399	2.72986	0.0150323	unc-45 homolog B (C. elegans) [Source:MGI Symbol;Acc:MGI:2443377]
ENSMUSG00000097272	Gm26649	170.78	312.95	2.28	1.62e-07	206.288	178.987	0.838554	0.406101	2.7235	4.73863e-05	predicted gene, 26649 [Source:MGI Symbol;Acc:MGI:5477143]
ENSMUSG00000025584	Pde8a	34.8	202.87	16.29	9.06e-79	39.5205	115.604	5.98987	2.56e-24	2.71971	9.47184e-05	phosphodiesterase 8A [Source:MGI Symbol;Acc:MGI:1277116]
ENSMUSG00000104279	Gm38300	17.69	32.86	2.79	4.76e-06	19.7243	20.1586	1.0274	0.958704	2.71714	0.0114976	predicted gene, 38300 [Source:MGI Symbol;Acc:MGI:5611528]
ENSMUSG00000079563	Pglyrp2	8.33	14.2	2.7	0.000802079	11.9461	11.906	0.993999	1	2.71132	0.0484227	peptidoglycan recognition protein 2 [Source:MGI Symbol;Acc:MGI:1928099]
ENSMUSG00000050359	Sprr1a	20008	9612.42	0.37	4.23e-57	34278.9	7876.62	0.141394	2.21e-220	2.63854	5.94587e-27	small proline-rich protein 1A [Source:MGI Symbol;Acc:MGI:106660]
ENSMUSG00000044337	Ackr3	25.14	109.1	9.22	4.24e-43	33.3324	75.4452	3.50392	5.31e-13	2.63088	0.000272747	atypical chemokine receptor 3 [Source:MGI Symbol;Acc:MGI:109562]
ENSMUSG00000047414	Flrt2	164.78	616.02	5.95	2.56e-100	292.942	552.11	2.30359	7.56e-24	2.58454	1.44335e-14	fibronectin leucine rich transmembrane protein 2 [Source:MGI Symbol;Acc:MGI:3603594]
ENSMUSG00000000555	Itga5	2601.78	34227.8	29.48	0	3104.32	19512.2	11.4214	0	2.58129	7.25889e-158	integrin alpha 5 (fibronectin receptor alpha) [Source:MGI Symbol;Acc:MGI:96604]
ENSMUSG00000038677	Scube3	43.63	1553.23	115.82	0	51.2124	874.388	44.9926	1.17e-177	2.5741	2.01624e-06	signal peptide, CUB domain, EGF-like 3 [Source:MGI Symbol;Acc:MGI:3045253]
ENSMUSG00000036856	Wnt4	1356	968.14	0.63	1.05e-15	1244.89	471.81	0.243464	7.45e-102	2.57003	1.53386e-25	wingless-type MMTV integration site family, member 4 [Source:MGI Symbol;Acc:MGI:98957]
ENSMUSG00000024087	Cyp1b1	422.11	1881.56	7.95	0	759.808	1757.14	3.09383	1.07e-144	2.56945	5.76196e-47	cytochrome P450, family 1, subfamily b, polypeptide 1 [Source:MGI Symbol;Acc:MGI:88590]
ENSMUSG00000047712	Ust	84.06	581.94	12.99	3.17e-180	176.14	623.777	5.06967	5.93e-89	2.56313	1.77496e-13	uronyl-2-sulfotransferase [Source:MGI Symbol;Acc:MGI:2442406]
ENSMUSG00000050953	Gja1	743.48	3857.19	8.93	3.25e-301	1221.42	3177.16	3.49607	4.97e-100	2.55568	1.35248e-27	gap junction protein, alpha 1 [Source:MGI Symbol;Acc:MGI:95713]
ENSMUSG00000054720	Lrrc8c	790.97	3621.81	7.58	0	1352.69	3125.08	2.98469	9.24e-128	2.53884	4.43806e-45	leucine rich repeat containing 8 family, member C [Source:MGI Symbol;Acc:MGI:2140839]
ENSMUSG00000039208	Metrnl	329.69	2124.16	11.66	0	423.774	1345.73	4.60449	1.69e-174	2.53238	1.29461e-33	meteorin, glial cell differentiation regulator-like [Source:MGI Symbol;Acc:MGI:2384806]
ENSMUSG00000032334	Loxl1	7.44	61.18	24.36	3.26e-37	18.1559	98.3582	9.63458	1.3e-31	2.52888	0.0154943	lysyl oxidase-like 1 [Source:MGI Symbol;Acc:MGI:106096]
ENSMUSG00000047953	Gp5	12.93	19.84	2.21	0.0023684	15.4174	14.3113	0.876841	0.754352	2.51656	0.0434286	glycoprotein 5 (platelet) [Source:MGI Symbol;Acc:MGI:1096363]
ENSMUSG00000099552	9830004L10Rik	13.92	22.65	2.47	0.000315906	20.8644	20.6379	0.988117	0.987615	2.49536	0.0282991	RIKEN cDNA 9830004L10 gene [Source:MGI Symbol;Acc:MGI:3642808]
ENSMUSG00000045103	Dmd	10.34	101.93	32.23	1.16e-46	11.5652	57.0645	12.9223	2.45e-21	2.49381	0.0437025	dystrophin, muscular dystrophy [Source:MGI Symbol;Acc:MGI:94909]
ENSMUSG00000057722	Lepr	20.24	33.84	2.32	0.000641398	40.7261	38.7041	0.936338	0.864584	2.47955	0.0212836	leptin receptor [Source:MGI Symbol;Acc:MGI:104993]
ENSMUSG00000021404	Serpinb9c	18.99	107.94	11.67	6.7e-44	20.2111	56.6632	4.71525	7.35e-14	2.47592	0.00447772	serine (or cysteine) peptidase inhibitor, clade B, member 9c [Source:MGI Symbol;Acc:MGI:894669]
ENSMUSG00000067219	Nipal1	65.94	411.46	12.39	5.4e-153	105.849	351.242	5.01115	4.48e-68	2.47215	1.75285e-10	NIPA-like domain containing 1 [Source:MGI Symbol;Acc:MGI:1917951]
ENSMUSG00000030621	Me3	19.01	33.85	2.62	1.74e-05	19.6718	20.4337	1.06631	0.887849	2.45839	0.0297833	malic enzyme 3, NADP(+)-dependent, mitochondrial [Source:MGI Symbol;Acc:MGI:1916679]
ENSMUSG00000024544	Ldlrad4	76.38	1062.18	38.44	0	126.943	977.443	15.6739	1.91e-243	2.45223	5.97744e-12	low density lipoprotein receptor class A domain containing 4 [Source:MGI Symbol;Acc:MGI:1277150]
ENSMUSG00000046372	Gm5590	18.55	27	1.93	0.0049218	27.3313	24.0766	0.788064	0.415262	2.45038	0.0175886	predicted gene 5590 [Source:MGI Symbol;Acc:MGI:3645451]
ENSMUSG00000043498	9330132A10Rik	16.89	36	3.52	3.38e-08	20.2354	25.1851	1.44269	0.230931	2.44172	0.0310949	RIKEN cDNA 9330132A10 gene [Source:MGI Symbol;Acc:MGI:2442380]
ENSMUSG00000024451	Arap3	57	175.81	4.76	9.02e-45	133.493	222.703	1.95441	2.12e-11	2.43515	2.28999e-08	ArfGAP with RhoGAP domain, ankyrin repeat and PH domain 3 [Source:MGI Symbol;Acc:MGI:2147274]
ENSMUSG00000031880	Rrad	56.35	114.45	2.82	1.9e-19	140.561	156.227	1.16077	0.205929	2.43177	2.73397e-08	Ras-related associated with diabetes [Source:MGI Symbol;Acc:MGI:1930943]
ENSMUSG00000021760	Gpx8	91.8	595.85	13.42	1.06e-174	154.66	547.794	5.55036	5.62e-85	2.41858	7.68604e-11	glutathione peroxidase 8 (putative) [Source:MGI Symbol;Acc:MGI:1916840]
ENSMUSG00000099041	Gm28035	31	96.29	4.92	1.2e-10	42.2961	69.2881	2.03429	0.00937328	2.41773	0.0457412	predicted gene, 28035 [Source:MGI Symbol;Acc:MGI:5547771]
ENSMUSG00000049538	Adamts16	11.64	348.34	103.09	9.22e-125	17.0814	278.87	42.9008	1.67e-86	2.40299	0.00669519	a disintegrin-like and metallopeptidase (reprolysin type) with thrombospondin type 1 motif, 16 [Source:MGI Symbol;Acc:MGI:2429637]
ENSMUSG00000034265	Zdhhc14	36.42	69.49	2.53	2.13e-09	26.2379	26.9128	1.05369	0.890166	2.40034	0.00407692	zinc finger, DHHC domain containing 14 [Source:MGI Symbol;Acc:MGI:2653229]
ENSMUSG00000047793	Sned1	111.32	316.23	4.2	5.65e-51	88	127.091	1.75336	1.5e-05	2.39684	2.51242e-07	sushi, nidogen and EGF-like domains 1 [Source:MGI Symbol;Acc:MGI:3045960]
ENSMUSG00000020262	Adarb1	293.02	1943.49	12.86	0	436.661	1536.74	5.36458	5.22e-240	2.39645	3.39957e-32	adenosine deaminase, RNA-specific, B1 [Source:MGI Symbol;Acc:MGI:891999]
ENSMUSG00000059994	Fcrl1	34.58	19.92	0.4	4.09e-05	43.4059	15.3788	0.165679	2.85e-13	2.38955	0.031942	Fc receptor-like 1 [Source:MGI Symbol;Acc:MGI:2442862]
ENSMUSG00000037892	Pcdh18	16.12	187.62	27.58	2.34e-62	19.7974	116.238	11.5581	2.18e-30	2.38618	0.014178	protocadherin 18 [Source:MGI Symbol;Acc:MGI:1920423]
ENSMUSG00000064080	Fbln2	20998.4	144393	12.3	0	37118.7	134327	5.1565	1.06e-189	2.38515	2.04808e-26	fibulin 2 [Source:MGI Symbol;Acc:MGI:95488]
ENSMUSG00000049699	Ucn2	8.68	65.06	21.46	1.02e-38	11.155	47.002	9.00227	5.04e-19	2.38416	0.0409092	urocortin 2 [Source:MGI Symbol;Acc:MGI:2176375]
ENSMUSG00000057726	Serpinb9g	42.77	214.37	8.98	3.84e-68	42.9887	110.709	3.76913	7.46e-19	2.38329	6.57602e-05	serine (or cysteine) peptidase inhibitor, clade B, member 9g [Source:MGI Symbol;Acc:MGI:1919260]
ENSMUSG00000029372	Ppbp	49.52	89.25	2.3	2.56e-08	64.3812	62.5848	0.967102	0.907713	2.37347	0.000339272	pro-platelet basic protein [Source:MGI Symbol;Acc:MGI:1888712]
ENSMUSG00000025650	Col7a1	247.65	4703.17	47.56	0	350.447	3512.43	20.108	0	2.36507	3.07377e-14	collagen, type VII, alpha 1 [Source:MGI Symbol;Acc:MGI:88462]
ENSMUSG00000039911	Spsb1	385.59	3941.49	21.48	0	552.827	2990.55	9.09382	0	2.36218	2.03868e-46	splA/ryanodine receptor domain and SOCS box containing 1 [Source:MGI Symbol;Acc:MGI:1921896]
ENSMUSG00000040990	Sh3kbp1	970.35	2643.66	3.77	3e-137	1043.74	1478.04	1.60174	1.87e-16	2.35637	7.84348e-27	SH3-domain kinase binding protein 1 [Source:MGI Symbol;Acc:MGI:1889583]
ENSMUSG00000048285	Frmd6	1489.49	3475.81	3.07	0	2142.18	2627.42	1.30821	1.61e-21	2.34581	3.0132e-106	FERM domain containing 6 [Source:MGI Symbol;Acc:MGI:2442579]
ENSMUSG00000078794	Dact3	13.3	70.07	12.28	7.4e-28	15.5186	45.3966	5.28464	2.82e-11	2.32401	0.0476573	dishevelled-binding antagonist of beta-catenin 3 [Source:MGI Symbol;Acc:MGI:3654828]
ENSMUSG00000021798	Ldb3	36.37	276.1	16.18	3.6e-104	31.4916	120.227	6.9877	1.86e-31	2.3149	0.000458724	LIM domain binding 3 [Source:MGI Symbol;Acc:MGI:1344412]
ENSMUSG00000028161	Ppp3ca	1258.39	3723.64	4.34	7.44e-245	2005.27	3227.6	1.88239	3.09e-46	2.30661	3.05223e-39	protein phosphatase 3, catalytic subunit, alpha isoform [Source:MGI Symbol;Acc:MGI:107164]
ENSMUSG00000024388	Myo7b	118.4	275.72	3.33	1.88e-42	107.294	133.734	1.44676	0.00260516	2.29984	7.18719e-08	myosin VIIB [Source:MGI Symbol;Acc:MGI:107709]
ENSMUSG00000026837	Col5a1	495.77	9475.9	47.06	0	1008.67	11039.9	20.4978	0	2.29603	3.4134e-33	collagen, type V, alpha 1 [Source:MGI Symbol;Acc:MGI:88457]
ENSMUSG00000031808	Slc27a1	316.73	1358.65	7.41	4.15e-141	386.468	898.94	3.24177	1.42e-45	2.28698	1.06418e-11	solute carrier family 27 (fatty acid transporter), member 1 [Source:MGI Symbol;Acc:MGI:1347098]
ENSMUSG00000056737	Capg	195.66	2597.18	32.79	0	342.186	2638.83	14.4818	0	2.26414	4.52257e-14	capping protein (actin filament), gelsolin-like [Source:MGI Symbol;Acc:MGI:1098259]
ENSMUSG00000086416	Gm14002	12	105.36	21.43	2.63e-46	17.2058	88.0903	9.47338	9.7e-26	2.26248	0.0302937	predicted gene 14002 [Source:MGI Symbol;Acc:MGI:3650401]
ENSMUSG00000068699	Flnc	1468.64	4257.94	4.21	2.43e-126	3294.08	5327.6	1.86289	3.68e-25	2.25807	1.86258e-20	filamin C, gamma [Source:MGI Symbol;Acc:MGI:95557]
ENSMUSG00000078606	Gm4070	139.24	587.91	6.54	7.32e-104	308.791	722.842	2.89672	2.81e-38	2.25671	1.5891e-10	predicted gene 4070 [Source:MGI Symbol;Acc:MGI:3782245]
ENSMUSG00000027082	Tfpi	71.67	121.59	2.12	1.27e-08	72.2981	69.3829	0.939104	0.796918	2.25562	0.000263176	tissue factor pathway inhibitor [Source:MGI Symbol;Acc:MGI:1095418]
ENSMUSG00000029576	Radil	17.92	118.79	14.67	2.18e-51	37.4608	154.416	6.53192	4.18e-34	2.2464	0.00351774	Ras association and DIL domains [Source:MGI Symbol;Acc:MGI:2443088]
ENSMUSG00000045777	Ifitm10	24.8	221.16	21.54	2.33e-83	29.1513	140.732	9.59103	7.61e-38	2.24552	0.0037535	interferon induced transmembrane protein 10 [Source:MGI Symbol;Acc:MGI:2444776]
ENSMUSG00000021846	Peli2	94.2	144.73	1.86	1.7e-08	179.579	157.549	0.831849	0.131079	2.24117	5.39362e-07	pellino 2 [Source:MGI Symbol;Acc:MGI:1891445]
ENSMUSG00000040350	Trim7	329.41	1175.35	5.71	2e-258	462.183	920.497	2.55067	6.95e-71	2.23918	1.26425e-26	tripartite motif-containing 7 [Source:MGI Symbol;Acc:MGI:2137353]
ENSMUSG00000086245	Gm16170	34.6	102.66	5.06	1.29e-22	50.1706	87.79	2.26467	2.12e-06	2.23355	0.00351409	predicted gene 16170 [Source:MGI Symbol;Acc:MGI:3805548]
ENSMUSG00000039982	Dtx4	2506.75	8582.02	5.03	0	3089.29	5724.09	2.25543	1.72e-200	2.23179	2.02869e-100	deltex 4, E3 ubiquitin ligase [Source:MGI Symbol;Acc:MGI:2672905]
ENSMUSG00000000142	Axin2	49.24	321.21	13.21	2.07e-115	94.7759	366.538	5.93245	7.28e-69	2.22608	1.62505e-06	axin2 [Source:MGI Symbol;Acc:MGI:1270862]
ENSMUSG00000024502	Jakmip2	13.24	58.61	9.41	2.87e-28	26.5398	75.5128	4.23417	5.98e-16	2.22171	0.014636	janus kinase and microtubule interacting protein 2 [Source:MGI Symbol;Acc:MGI:1923467]
ENSMUSG00000022665	Ccdc80	21.59	68.92	6	8.48e-22	35.0578	68.8471	2.70189	6.11e-08	2.22152	0.0100375	coiled-coil domain containing 80 [Source:MGI Symbol;Acc:MGI:1915146]
ENSMUSG00000042821	Snai1	12.21	102.28	21.76	5.05e-45	18.7175	98.4681	9.84146	1.78e-27	2.21133	0.0369539	snail family zinc finger 1 [Source:MGI Symbol;Acc:MGI:98330]
ENSMUSG00000033717	Adra2a	35.05	69.26	2.79	4.95e-12	27.1708	30.739	1.27242	0.402163	2.19658	0.0131176	adrenergic receptor, alpha 2a [Source:MGI Symbol;Acc:MGI:87934]
ENSMUSG00000032332	Col12a1	1787.66	8243.23	7.81	0	2066.08	5283.53	3.58175	1.28e-236	2.1794	3.33169e-45	collagen, type XII, alpha 1 [Source:MGI Symbol;Acc:MGI:88448]
ENSMUSG00000085829	Gm4285	20.06	28.27	1.8	0.00887025	22.6349	20.2171	0.826926	0.566188	2.17552	0.0498351	predicted gene 4285 [Source:MGI Symbol;Acc:MGI:3782463]
ENSMUSG00000035314	Gdpd5	367.61	869.76	3.3	1.54e-74	769.786	1055.6	1.51881	5.63e-11	2.17005	2.14896e-16	glycerophosphodiester phosphodiesterase domain containing 5 [Source:MGI Symbol;Acc:MGI:2686926]
ENSMUSG00000097203	4732419C18Rik	17.17	40.92	4.01	2.57e-11	20.5502	29.7274	1.85793	0.0107305	2.15723	0.0437132	RIKEN cDNA 4732419C18 gene [Source:MGI Symbol;Acc:MGI:3045379]
ENSMUSG00000050721	Plekho2	600.37	1951.18	4.85	6.03e-222	778.593	1426.29	2.24809	5.57e-55	2.15717	3.51422e-25	pleckstrin homology domain containing, family O member 2 [Source:MGI Symbol;Acc:MGI:2143132]
ENSMUSG00000025743	Sdc3	372.95	5875.22	37.44	0	316.532	2553.05	17.3645	0	2.15596	2.54644e-21	syndecan 3 [Source:MGI Symbol;Acc:MGI:1349163]
ENSMUSG00000030257	Srgap3	28.73	177.86	15.07	8.53e-74	39.5211	148.986	7.00729	1.22e-37	2.15086	0.00201374	SLIT-ROBO Rho GTPase activating protein 3 [Source:MGI Symbol;Acc:MGI:2152938]
ENSMUSG00000049128	Ivl	329.68	801.56	3.19	2.02e-69	166.632	217.145	1.48449	5.46e-05	2.14948	2.61594e-10	involucrin [Source:MGI Symbol;Acc:MGI:96626]
ENSMUSG00000053111	Fank1	22.52	46.5	3.19	1.77e-08	28.0748	35.4102	1.48514	0.118441	2.14504	0.0387953	fibronectin type 3 and ankyrin repeat domains 1 [Source:MGI Symbol;Acc:MGI:1914180]
ENSMUSG00000020424	Gatsl3	180.13	1204.49	12.1	4.46e-300	214.784	791.946	5.64267	6.65e-125	2.145	3.81002e-13	GATS protein-like 3 [Source:MGI Symbol;Acc:MGI:1919212]
ENSMUSG00000000627	Sema4f	38.41	403.54	23.95	2.27e-154	77.036	506.13	11.1963	1.88e-120	2.13929	1.68206e-05	sema domain, immunoglobulin domain (Ig), TM domain, and short cytoplasmic domain [Source:MGI Symbol;Acc:MGI:1340055]
ENSMUSG00000005125	Ndrg1	14606.2	24190.3	1.98	3.16e-123	15541.1	14742.8	0.929737	0.0303977	2.13359	7.3332e-73	N-myc downstream regulated gene 1 [Source:MGI Symbol;Acc:MGI:1341799]
ENSMUSG00000020689	Itgb3	1765.4	12214.4	12.46	0	2105.43	8115.16	5.86341	0	2.12567	2.26637e-49	integrin beta 3 [Source:MGI Symbol;Acc:MGI:96612]
ENSMUSG00000034064	Poglut1	312.24	494.46	1.86	7.53e-31	89.9466	83.5152	0.877503	0.51026	2.12451	7.05691e-06	protein O-glucosyltransferase 1 [Source:MGI Symbol;Acc:MGI:2444232]
ENSMUSG00000005686	Ampd3	88.02	444.74	9.34	8.76e-146	195.862	611.709	4.40453	1.33e-88	2.11988	8.98155e-10	adenosine monophosphate deaminase 3 [Source:MGI Symbol;Acc:MGI:1096344]
ENSMUSG00000040543	Pitpnm3	174.08	725.71	7.17	1.97e-147	288.904	718.282	3.38632	1.36e-60	2.11714	3.49005e-11	PITPNM family member 3 [Source:MGI Symbol;Acc:MGI:2685726]
ENSMUSG00000031169	Porcn	1026.91	3057.31	4.25	5.62e-275	808.913	1337.12	2.01524	3e-48	2.10756	9.98189e-31	porcupine homolog (Drosophila) [Source:MGI Symbol;Acc:MGI:1890212]
ENSMUSG00000028919	Arhgef19	41.05	571.71	41.48	1.96e-178	46.8347	375.407	19.7463	1.13e-91	2.1008	0.00114303	Rho guanine nucleotide exchange factor (GEF) 19 [Source:MGI Symbol;Acc:MGI:1925912]
ENSMUSG00000040152	Thbs1	6727.35	115567	39.53	0	8453.42	82008.2	18.8226	0	2.1001	1.00518e-66	thrombospondin 1 [Source:MGI Symbol;Acc:MGI:98737]
ENSMUSG00000044674	Fzd1	327.66	1178.78	5.68	2.64e-213	377.417	782.476	2.71698	5.71e-60	2.08939	1.61294e-17	frizzled class receptor 1 [Source:MGI Symbol;Acc:MGI:1196625]
ENSMUSG00000025969	Nrp2	1878.8	9792.09	8.61	0	2833.59	8542.42	4.14808	0	2.07494	5.36792e-48	neuropilin 2 [Source:MGI Symbol;Acc:MGI:1100492]
ENSMUSG00000039942	Ptger4	329.53	664.08	2.59	6.53e-70	393.436	463.101	1.25082	0.00045293	2.07453	2.79544e-18	prostaglandin E receptor 4 (subtype EP4) [Source:MGI Symbol;Acc:MGI:104311]
ENSMUSG00000041571	Sepw1	4121.59	9957.95	3.31	1.83e-58	6060.14	8610.87	1.60082	8.22e-10	2.06718	8.2994e-11	selenoprotein W, muscle 1 [Source:MGI Symbol;Acc:MGI:1100878]
ENSMUSG00000039126	Prune2	50.88	393.64	15.61	1.58e-117	68.6983	311.079	7.56677	2.63e-60	2.06306	0.000205337	prune homolog 2 (Drosophila) [Source:MGI Symbol;Acc:MGI:1925004]
ENSMUSG00000053158	Fes	34.11	94.35	4.41	5.26e-20	38.6104	64.3157	2.14091	3.83e-05	2.05938	0.0125043	feline sarcoma oncogene [Source:MGI Symbol;Acc:MGI:95514]
ENSMUSG00000075590	Nrbp2	111.81	191.44	2.2	7.62e-19	180.666	189.087	1.0718	0.574408	2.0557	6.04331e-08	nuclear receptor binding protein 2 [Source:MGI Symbol;Acc:MGI:2385017]
ENSMUSG00000020900	Myh10	23.02	41.83	2.73	1.23e-07	33.3891	40.0177	1.32805	0.213092	2.05535	0.0260366	myosin, heavy polypeptide 10, non-muscle [Source:MGI Symbol;Acc:MGI:1930780]
ENSMUSG00000029108	Pcdh7	597.73	2139.53	5.47	0	1289.76	2771.99	2.66422	5.47e-156	2.05366	3.67384e-38	protocadherin 7 [Source:MGI Symbol;Acc:MGI:1860487]
ENSMUSG00000054520	Sh3bp2	309.71	1605.97	9.05	0	394.934	1195.71	4.41304	2.45e-207	2.05112	8.25935e-26	SH3-domain binding protein 2 [Source:MGI Symbol;Acc:MGI:1346349]
ENSMUSG00000090958	Lrrc32	375.12	2234.23	10.08	0	484.804	1660.42	4.91472	8.48e-248	2.0501	2.9975e-26	leucine rich repeat containing 32 [Source:MGI Symbol;Acc:MGI:93882]
ENSMUSG00000035373	Ccl7	162.83	1115	13.44	2.6e-259	149.381	571.886	6.57069	4.36e-96	2.04573	1.98522e-08	chemokine (C-C motif) ligand 7 [Source:MGI Symbol;Acc:MGI:99512]
ENSMUSG00000097487	Ptges3l	27.75	108.45	7.58	2.52e-32	35.1081	84.9371	3.71149	6.64e-13	2.04252	0.0188103	prostaglandin E synthase 3 (cytosolic)-like [Source:MGI Symbol;Acc:MGI:1916146]
ENSMUSG00000037411	Serpine1	16129.5	154695	18.13	0	18032.9	98899	9.0032	0	2.014	2.36172e-25	serine (or cysteine) peptidase inhibitor, clade E, member 1 [Source:MGI Symbol;Acc:MGI:97608]
ENSMUSG00000108218	Olfr1372-ps1	958.61	1902.77	2.47	1.4e-170	770.178	895.26	1.22668	2.13e-06	2.01131	8.08036e-39	olfactory receptor 1372, pseudogene 1 [Source:MGI Symbol;Acc:MGI:3031206]
ENSMUSG00000022358	Fbxo32	487.66	2866.2	11.21	0	570.703	2013.52	5.60492	1.85e-237	2.0003	2.05086e-20	F-box protein 32 [Source:MGI Symbol;Acc:MGI:1914981]
ENSMUSG00000020836	Coro6	50	360.48	15.07	3.86e-117	30.063	105.012	7.53463	1.36e-25	2.00012	0.011011	coronin 6 [Source:MGI Symbol;Acc:MGI:2183448]
ENSMUSG00000034220	Gpc1	897.43	7139.08	15.81	0	1299.79	6293.89	7.92483	3.41e-301	1.99512	7.893e-17	glypican 1 [Source:MGI Symbol;Acc:MGI:1194891]
ENSMUSG00000053004	Hrh1	20.87	144.94	18.45	1.79e-66	26.0862	115.561	9.26323	5.73e-35	1.99194	0.0239675	histamine receptor H1 [Source:MGI Symbol;Acc:MGI:107619]
ENSMUSG00000028793	Rnf19b	1212.04	5149.06	6.96	0	1832.02	4730.18	3.4965	7.84e-276	1.9901	3.31401e-41	ring finger protein 19B [Source:MGI Symbol;Acc:MGI:1922484]
ENSMUSG00000044646	Zbtb7c	25.68	113.83	11.41	1.06e-44	55.6742	188.53	5.7548	5.39e-43	1.98272	0.0078863	zinc finger and BTB domain containing 7C [Source:MGI Symbol;Acc:MGI:2443302]
ENSMUSG00000043903	Gm22	48.09	542	24.24	8.96e-220	41.4836	262.403	12.2272	2.43e-79	1.9823	0.000320832	predicted gene 22 [Source:MGI Symbol;Acc:MGI:2684868]
ENSMUSG00000052353	Cemip	72.11	222.1	4.9	5.8e-41	76.4947	142.869	2.47485	2.92e-11	1.98139	0.000882967	cell migration inducing protein, hyaluronan binding [Source:MGI Symbol;Acc:MGI:2443629]
ENSMUSG00000052387	Trpm3	29.07	64.7	3.26	7.21e-13	38.2273	53.9827	1.65127	0.00690881	1.97407	0.0181411	transient receptor potential cation channel, subfamily M, member 3 [Source:MGI Symbol;Acc:MGI:2443101]
ENSMUSG00000011148	Adssl1	475.25	1884.16	6.38	0	493.963	1166.47	3.24441	6.92e-124	1.96506	6.91149e-23	adenylosuccinate synthetase like 1 [Source:MGI Symbol;Acc:MGI:87947]
ENSMUSG00000043644	0610009L18Rik	37.99	51.56	1.59	0.00940197	37.995	33.4292	0.813129	0.419047	1.95858	0.03388	RIKEN cDNA 0610009L18 gene [Source:MGI Symbol;Acc:MGI:1914088]
ENSMUSG00000052512	Nav2	353.79	1355.57	6.09	2.19e-142	489.528	1143.21	3.11144	4.31e-55	1.95844	6.45389e-10	neuron navigator 2 [Source:MGI Symbol;Acc:MGI:2183691]
ENSMUSG00000019970	Sgk1	1238.34	7321.06	10.61	0	2119.3	7844	5.44681	0	1.9483	8.96907e-31	serum/glucocorticoid regulated kinase 1 [Source:MGI Symbol;Acc:MGI:1340062]
ENSMUSG00000050345	4930486L24Rik	21.41	57.62	5.41	2.13e-18	253.268	576.835	2.78146	5.03e-49	1.9433	0.0062703	RIKEN cDNA 4930486L24 gene [Source:MGI Symbol;Acc:MGI:1922258]
ENSMUSG00000057604	Lmcd1	1331.25	6783.97	8.28	0	1932.95	5977.49	4.26301	3.45e-161	1.94166	6.4607e-17	LIM and cysteine-rich domains 1 [Source:MGI Symbol;Acc:MGI:1353635]
ENSMUSG00000027368	Dusp2	61.99	283.17	7.82	1.01e-79	66.0739	180.699	4.03294	5.36e-29	1.93963	0.000449901	dual specificity phosphatase 2 [Source:MGI Symbol;Acc:MGI:101911]
ENSMUSG00000030055	Rab43	464.06	1152.71	3.34	6.92e-18	527.751	795.318	1.73314	0.000235955	1.92919	0.00520219	RAB43, member RAS oncogene family [Source:MGI Symbol;Acc:MGI:1917084]
ENSMUSG00000038600	Atp6v0a4	147.12	214.33	1.67	5.61e-06	386.47	344.775	0.866277	0.263736	1.92448	8.52125e-05	ATPase, H+ transporting, lysosomal V0 subunit A4 [Source:MGI Symbol;Acc:MGI:2153480]
ENSMUSG00000048895	Cdk5r1	85.59	356.6	6.92	1.59e-106	106.951	279.118	3.59663	1.27e-41	1.92424	4.40127e-06	cyclin-dependent kinase 5, regulatory subunit 1 (p35) [Source:MGI Symbol;Acc:MGI:101764]
ENSMUSG00000039328	Rnf122	153.31	357.03	3.21	4.08e-44	159.636	227.506	1.67197	1.85e-07	1.91967	2.72153e-06	ring finger protein 122 [Source:MGI Symbol;Acc:MGI:1916117]
ENSMUSG00000001864	Aif1l	2867.26	14617.8	8.35	0	4203.41	13170.8	4.35128	6.71e-293	1.91842	1.36477e-28	allograft inflammatory factor 1-like [Source:MGI Symbol;Acc:MGI:1919598]
ENSMUSG00000047281	Sfn	22.25	99.56	8.83	1.03e-38	25.929	74.8007	4.61886	8.52e-17	1.91203	0.0371313	stratifin [Source:MGI Symbol;Acc:MGI:1891831]
ENSMUSG00000097971	Gm26917	1627.12	4441.29	3.73	9.04e-24	2106.11	3531.25	1.96574	6.57e-07	1.89932	0.00319708	predicted gene, 26917 [Source:MGI Symbol;Acc:MGI:5504032]
ENSMUSG00000051343	Rab11fip5	1828.67	7129.24	6.05	0	2848.14	6959.26	3.19694	3.71e-263	1.89247	4.33907e-39	RAB11 family interacting protein 5 (class I) [Source:MGI Symbol;Acc:MGI:1098586]
ENSMUSG00000049511	Htr1b	1267.6	2261.01	2.15	1.58e-121	1244.28	1369.2	1.14012	0.00108191	1.8891	3.77773e-36	5-hydroxytryptamine (serotonin) receptor 1B [Source:MGI Symbol;Acc:MGI:96274]
ENSMUSG00000039405	Prss23	851.52	10758.3	31.66	0	1176.36	9619.29	16.7831	0	1.88623	1.65655e-22	protease, serine 23 [Source:MGI Symbol;Acc:MGI:1923703]
ENSMUSG00000021453	Gadd45g	1362.49	8795.98	11.28	0	1467.29	5737.29	5.99689	1.49e-194	1.88121	1.67632e-12	growth arrest and DNA-damage-inducible 45 gamma [Source:MGI Symbol;Acc:MGI:1346325]
ENSMUSG00000030000	Add2	1049.88	5379.46	9.1	0	1544.89	5055.7	4.83902	0	1.8797	2.92733e-36	adducin 2 (beta) [Source:MGI Symbol;Acc:MGI:87919]
ENSMUSG00000101731	3830432H09Rik	41.92	85.79	2.94	2.87e-15	56.1718	76.1586	1.56785	0.00318035	1.87717	0.00684991	RIKEN cDNA 3830432H09 gene [Source:MGI Symbol;Acc:MGI:2443278]
ENSMUSG00000028789	Azin2	207.6	1068.12	9.07	0	290.218	947.911	4.83295	1.57e-151	1.87586	1.82974e-12	antizyme inhibitor 2 [Source:MGI Symbol;Acc:MGI:2442093]
ENSMUSG00000097310	A930038B10Rik	77.18	215.82	4.25	4.43e-41	85.3105	151.859	2.27275	2.09e-11	1.87008	0.00072815	RIKEN cDNA A930038B10 gene [Source:MGI Symbol;Acc:MGI:2443813]
ENSMUSG00000022261	Sdc2	550.73	1621.97	4.45	2.57e-219	767.078	1449.4	2.37988	7.24e-72	1.86841	7.50505e-19	syndecan 2 [Source:MGI Symbol;Acc:MGI:1349165]
ENSMUSG00000097789	Gm2115	48.47	230.65	10.03	1.14e-78	75.4288	247.545	5.37971	4.41e-47	1.86421	0.00160049	predicted gene 2115 [Source:MGI Symbol;Acc:MGI:3780284]
ENSMUSG00000052688	Rab7b	60.54	155.61	4.11	7.02e-38	85.5041	145.355	2.20623	3.33e-12	1.8641	0.000493928	RAB7B, member RAS oncogene family [Source:MGI Symbol;Acc:MGI:2442295]
ENSMUSG00000070687	Htr1d	28.23	108.02	6.48	6.96e-35	23.0333	52.9436	3.47708	2.02e-10	1.86229	0.0451618	5-hydroxytryptamine (serotonin) receptor 1D [Source:MGI Symbol;Acc:MGI:96276]
ENSMUSG00000050132	Sarm1	88.34	225.81	3.7	3.97e-30	112.87	184.33	1.98718	2.37e-08	1.8611	0.00117151	sterile alpha and HEAT/Armadillo motif containing 1 [Source:MGI Symbol;Acc:MGI:2136419]
ENSMUSG00000061878	Sphk1	327.5	1898.91	10.34	0	372.441	1342.73	5.57261	3.06e-182	1.85578	7.42986e-13	sphingosine kinase 1 [Source:MGI Symbol;Acc:MGI:1316649]
ENSMUSG00000023032	Slc4a8	213.15	404.84	2.44	2.71e-46	411.172	506.951	1.323	2.74e-06	1.84791	7.38801e-12	solute carrier family 4 (anion exchanger), member 8 [Source:MGI Symbol;Acc:MGI:1928745]
ENSMUSG00000051832	E230016K23Rik	193.93	791.89	6.45	4.81e-187	311.927	818.716	3.4933	3.58e-88	1.84692	1.51331e-10	RIKEN cDNA E230016K23 gene [Source:MGI Symbol;Acc:MGI:3041204]
ENSMUSG00000108484	RP23-361O12.4	203.36	275.45	1.53	0.000238098	274.67	239.627	0.828665	0.170804	1.84673	0.000668725	predicted gene, 18537
ENSMUSG00000028766	Alpl	4805.97	3193.46	0.59	6.31e-48	2539.26	1130.8	0.318034	1.11e-158	1.84382	6.36926e-26	alkaline phosphatase, liver/bone/kidney [Source:MGI Symbol;Acc:MGI:87983]
ENSMUSG00000039137	Whrn	363.71	1361.12	5.79	4.01e-189	431.013	1012.67	3.14195	1.14e-72	1.84316	4.92621e-11	whirlin [Source:MGI Symbol;Acc:MGI:2682003]
ENSMUSG00000060981	Hist1h4h	200.55	328.53	1.95	3e-15	178.48	185.532	1.0587	0.702044	1.8409	1.72236e-05	histone cluster 1, H4h [Source:MGI Symbol;Acc:MGI:2448427]
ENSMUSG00000046442	Ppm1e	46.18	126.12	4.55	1.1e-29	104.09	202.08	2.47557	1.01e-15	1.83932	0.00286644	protein phosphatase 1E (PP2C domain containing) [Source:MGI Symbol;Acc:MGI:2444096]
ENSMUSG00000068270	Shroom4	1832.18	5525.33	4.28	0	2513.73	4803.2	2.32728	3.93e-209	1.83826	1.02901e-54	shroom family member 4 [Source:MGI Symbol;Acc:MGI:2685570]
ENSMUSG00000085795	Zfp703	937.91	2667.51	4.1	7.04e-205	1248.45	2267.48	2.23117	3.21e-64	1.83753	1.26232e-18	zinc finger protein 703 [Source:MGI Symbol;Acc:MGI:2662729]
ENSMUSG00000020904	Cfap52	52.2	86.24	2.03	3.41e-06	82.8176	90.1338	1.1078	0.636104	1.83594	0.0170009	cilia and flagella associated protein 52 [Source:MGI Symbol;Acc:MGI:1919110]
ENSMUSG00000048490	Nrip1	810.19	2567.3	4.76	2.2e-181	992.87	2018.62	2.6093	3.16e-65	1.82603	3.24989e-13	nuclear receptor interacting protein 1 [Source:MGI Symbol;Acc:MGI:1315213]
ENSMUSG00000000126	Wnt9a	227.07	5783.35	65.76	0	302.369	4961.18	36.0546	0	1.82392	2.26339e-15	wingless-type MMTV integration site family, member 9A [Source:MGI Symbol;Acc:MGI:2446084]
ENSMUSG00000048807	Slc35e4	1988.49	5755.38	4.1	7.05e-223	2491.36	4612.05	2.26014	9.94e-73	1.81384	1.71701e-19	solute carrier family 35, member E4 [Source:MGI Symbol;Acc:MGI:2144150]
ENSMUSG00000027381	Bcl2l11	1524.84	2564	2.02	3.28e-128	1512.07	1640.73	1.11827	0.00208898	1.80651	7.82937e-39	BCL2-like 11 (apoptosis facilitator) [Source:MGI Symbol;Acc:MGI:1197519]
ENSMUSG00000049907	Rasl11b	201.46	317.63	1.87	9.81e-16	203.947	209.512	1.03654	0.805024	1.80561	4.44176e-06	RAS-like, family 11, member B [Source:MGI Symbol;Acc:MGI:1916189]
ENSMUSG00000022952	Runx1	589.95	2780.69	7.96	0	693.986	2106.29	4.4104	4.41e-282	1.80415	6.43201e-24	runt related transcription factor 1 [Source:MGI Symbol;Acc:MGI:99852]
ENSMUSG00000031523	Dlc1	688.72	3290.14	7.48	0	702.419	2102.73	4.17824	4.19e-211	1.79075	5.63421e-19	deleted in liver cancer 1 [Source:MGI Symbol;Acc:MGI:1354949]
ENSMUSG00000031373	Car5b	144.01	410.33	4.19	9.59e-61	184.225	344.606	2.34068	2.72e-20	1.78981	3.57548e-05	carbonic anhydrase 5b, mitochondrial [Source:MGI Symbol;Acc:MGI:1926249]
ENSMUSG00000020829	Slc46a1	736.41	2537.47	5.22	8.35e-210	809.035	1794.89	2.92293	7.54e-81	1.78552	1.94691e-12	solute carrier family 46, member 1 [Source:MGI Symbol;Acc:MGI:1098733]
ENSMUSG00000040729	Cep126	191.92	346.35	2.22	6.84e-20	225.984	265.308	1.24688	0.0355218	1.78428	4.26223e-05	centrosomal protein 126 [Source:MGI Symbol;Acc:MGI:2680221]
ENSMUSG00000034295	Fhod3	868.82	3696.54	6.64	0	1354.93	3782.37	3.7327	0	1.78014	1.15631e-45	formin homology 2 domain containing 3 [Source:MGI Symbol;Acc:MGI:1925847]
ENSMUSG00000033863	Klf9	395.78	1011.85	3.58	9.54e-166	529.985	890.576	2.01312	9.54e-47	1.77775	3.34328e-16	Kruppel-like factor 9 [Source:MGI Symbol;Acc:MGI:1333856]
ENSMUSG00000039831	Arhgap29	140.65	819.65	9.75	1.45e-154	200.341	757.572	5.48867	8.65e-85	1.77615	2.80518e-05	Rho GTPase activating protein 29 [Source:MGI Symbol;Acc:MGI:2443818]
ENSMUSG00000058152	Chsy3	286.99	595.93	2.74	4.08e-83	248.323	337.751	1.54257	5.38e-10	1.77313	3.54812e-10	chondroitin sulfate synthase 3 [Source:MGI Symbol;Acc:MGI:1926173]
ENSMUSG00000024727	Trpm6	83.6	380.81	7.79	7.36e-100	91.3276	269.733	4.41952	1.14e-42	1.76367	0.000700423	transient receptor potential cation channel, subfamily M, member 6 [Source:MGI Symbol;Acc:MGI:2675603]
ENSMUSG00000028278	Rragd	279.29	56.19	0.1	1.17e-83	191.103	32.2691	0.0580021	2.55e-61	1.76297	0.0301299	Ras-related GTP binding D [Source:MGI Symbol;Acc:MGI:1098604]
ENSMUSG00000027333	Smox	961.79	2741.69	4.11	1.47e-218	1345.98	2541.24	2.33185	3.02e-77	1.76218	2.33931e-17	spermine oxidase [Source:MGI Symbol;Acc:MGI:2445356]
ENSMUSG00000082361	Btc	344.95	204.41	0.48	5.99e-18	263.911	111.754	0.273967	3.85e-34	1.76075	0.000216492	betacellulin, epidermal growth factor family member [Source:MGI Symbol;Acc:MGI:99439]
ENSMUSG00000027230	Creb3l1	51.96	283.72	10.38	8.56e-104	34.8053	110.782	5.89977	1.24e-26	1.76003	0.020209	cAMP responsive element binding protein 3-like 1 [Source:MGI Symbol;Acc:MGI:1347062]
ENSMUSG00000026679	Enkur	61.64	87.1	1.68	7.28e-05	94.2477	92.188	0.952448	0.810604	1.75911	0.00674122	enkurin, TRPC channel interacting protein [Source:MGI Symbol;Acc:MGI:1918483]
ENSMUSG00000055407	Map6	206.22	669.84	4.77	1.37e-46	366.721	803.28	2.73277	2.18e-20	1.74497	0.00184272	microtubule-associated protein 6 [Source:MGI Symbol;Acc:MGI:1201690]
ENSMUSG00000060639	Hist1h4i	417.64	763.19	2.23	2.13e-43	339.318	405.866	1.28114	0.000845001	1.74446	9.4507e-09	histone cluster 1, H4i [Source:MGI Symbol;Acc:MGI:2448432]
ENSMUSG00000027994	Ccdc109b	193.25	522.9	3.76	1.09e-53	292.2	529.378	2.17398	4.98e-19	1.73147	5.61081e-05	coiled-coil domain containing 109B [Source:MGI Symbol;Acc:MGI:1914065]
ENSMUSG00000017754	Pltp	230.18	797.21	5.49	1.73e-145	437.04	1060.47	3.17853	2.96e-77	1.72707	2.74724e-08	phospholipid transfer protein [Source:MGI Symbol;Acc:MGI:103151]
ENSMUSG00000045312	Lhfpl2	1318.11	3711.92	3.93	0	1483.48	2753.78	2.27875	9.77e-124	1.72462	1.74669e-28	lipoma HMGIC fusion partner-like 2 [Source:MGI Symbol;Acc:MGI:2145236]
ENSMUSG00000020846	Fam101b	363.94	3869.37	22.98	0	541.901	3962.06	13.3335	0	1.72332	8.86879e-15	family with sequence similarity 101, member B [Source:MGI Symbol;Acc:MGI:1923816]
ENSMUSG00000020886	Dlg4	312.45	672.71	2.95	1.86e-83	615.703	919.043	1.71725	6.06e-26	1.71634	1.66253e-11	discs, large homolog 4 (Drosophila) [Source:MGI Symbol;Acc:MGI:1277959]
ENSMUSG00000031748	Gnao1	58.29	176.85	4.79	3.43e-30	67.4901	140.189	2.79361	5.01e-12	1.71493	0.0316108	guanine nucleotide binding protein, alpha O [Source:MGI Symbol;Acc:MGI:95775]
ENSMUSG00000047246	Hist1h2be	192.3	333.55	2.11	1.8e-13	176.134	204.474	1.22935	0.117061	1.71419	0.0019201	histone cluster 1, H2be [Source:MGI Symbol;Acc:MGI:2448380]
ENSMUSG00000070604	Vsig10l	88.69	183.13	2.78	2.77e-17	89.223	125.216	1.62963	0.00063336	1.70447	0.014961	V-set and immunoglobulin domain containing 10 like [Source:MGI Symbol;Acc:MGI:1922940]
ENSMUSG00000050762	Prss27	99.76	162.4	1.95	1.29e-09	119.848	130.545	1.143	0.375393	1.70386	0.00409685	protease, serine 27 [Source:MGI Symbol;Acc:MGI:2450123]
ENSMUSG00000026435	Slc45a3	103.75	353.3	5.27	4.52e-89	150.187	352.213	3.09307	3.64e-41	1.70355	5.75028e-05	solute carrier family 45, member 3 [Source:MGI Symbol;Acc:MGI:1922082]
ENSMUSG00000031972	Acta1	263.74	2335.05	16.96	1.58e-249	190.783	1024.53	9.95713	2.76e-124	1.7031	0.000285291	actin, alpha 1, skeletal muscle [Source:MGI Symbol;Acc:MGI:87902]
ENSMUSG00000050860	Phospho1	44.33	116.76	4.21	2.43e-27	47.9905	86.0324	2.47237	5.72e-09	1.70254	0.035229	phosphatase, orphan 1 [Source:MGI Symbol;Acc:MGI:2447348]
ENSMUSG00000053469	Tg	96.85	329.03	5.06	4.02e-75	144.89	333.294	2.97424	2.02e-34	1.70198	0.000181223	thyroglobulin [Source:MGI Symbol;Acc:MGI:98733]
ENSMUSG00000028965	Tnfrsf9	40.91	81.74	2.87	5.7e-14	66.6968	95.8603	1.68882	0.0001478	1.70025	0.0245611	tumor necrosis factor receptor superfamily, member 9 [Source:MGI Symbol;Acc:MGI:1101059]
ENSMUSG00000032578	Cish	209.71	941.87	7.34	1.51e-94	353.146	1100.08	4.31727	9.03e-53	1.70024	0.000713924	cytokine inducible SH2-containing protein [Source:MGI Symbol;Acc:MGI:103159]
ENSMUSG00000045827	Serpinb9	4702.7	8670.74	2.26	1.51e-145	5273.66	6528.54	1.33099	6.67e-18	1.69799	1.2997e-29	serine (or cysteine) peptidase inhibitor, clade B, member 9 [Source:MGI Symbol;Acc:MGI:106603]
ENSMUSG00000019122	Ccl9	379.99	931.45	3.35	2.11e-103	859.565	1462.98	1.97811	3.22e-39	1.69501	8.77207e-11	chemokine (C-C motif) ligand 9 [Source:MGI Symbol;Acc:MGI:104533]
ENSMUSG00000093577	Gm20632	92.79	187.77	2.74	5.1e-22	102.059	143.702	1.62158	7.27e-05	1.69265	0.00422398	predicted gene 20632 [Source:MGI Symbol;Acc:MGI:5313079]
ENSMUSG00000026480	Ncf2	60.49	465.8	15.7	1.11e-161	95.0968	523.219	9.2761	1.84e-114	1.69264	0.0014193	neutrophil cytosolic factor 2 [Source:MGI Symbol;Acc:MGI:97284]
ENSMUSG00000038967	Pdk2	593.77	799.06	1.52	2.74e-12	605.639	560.662	0.900408	0.19048	1.69079	2.88831e-08	pyruvate dehydrogenase kinase, isoenzyme 2 [Source:MGI Symbol;Acc:MGI:1343087]
ENSMUSG00000027070	Lrp2	107.88	290.15	3.65	2.47e-41	224.678	415.586	2.16575	3.35e-17	1.68609	0.000553277	low density lipoprotein receptor-related protein 2 [Source:MGI Symbol;Acc:MGI:95794]
ENSMUSG00000074170	Plekhf1	596.28	836.38	1.58	2.37e-17	730.662	695.01	0.938165	0.391696	1.68469	2.41857e-10	pleckstrin homology domain containing, family F (with FYVE domain) member 1 [Source:MGI Symbol;Acc:MGI:1919537]
ENSMUSG00000063954	Hist2h2aa2	837.39	1335.63	1.87	3.85e-10	846.6	916.722	1.11071	0.438165	1.68462	0.00136005	histone cluster 2, H2aa2 [Source:MGI Symbol;Acc:MGI:2448283]
ENSMUSG00000081058	Hist2h3c2	102.41	223.35	2.91	6.56e-23	102.482	152.889	1.72994	1.31e-05	1.68162	0.00709999	histone cluster 2, H3c2 [Source:MGI Symbol;Acc:MGI:2448357]
ENSMUSG00000032374	Plod2	1355.59	7095.94	8.78	0	1757.2	6248.65	5.22808	0	1.67996	1.01948e-31	procollagen lysine, 2-oxoglutarate 5-dioxygenase 2 [Source:MGI Symbol;Acc:MGI:1347007]
ENSMUSG00000036103	Colec12	210.32	296.53	1.56	1.33e-07	144.172	136.09	0.931219	0.635131	1.67802	0.000527173	collectin sub-family member 12 [Source:MGI Symbol;Acc:MGI:2152907]
ENSMUSG00000023036	Pcdhga8	700.68	1171.01	1.99	9.52e-12	715.679	806.984	1.18559	0.169735	1.67674	0.00177946	protocadherin gamma subfamily A, 8 [Source:MGI Symbol;Acc:MGI:1935221]
ENSMUSG00000046157	Tmem229b	61.65	93.44	1.83	2.18e-06	85.6056	91.5244	1.09203	0.635669	1.67589	0.0165949	transmembrane protein 229B [Source:MGI Symbol;Acc:MGI:2444389]
ENSMUSG00000058056	Palld	6184.47	23134.5	5.72	0	6291.55	15728.1	3.41536	0	1.67581	6.3875e-71	palladin, cytoskeletal associated protein [Source:MGI Symbol;Acc:MGI:1919583]
ENSMUSG00000040430	Pitpnc1	899.49	1919.03	2.79	2.11e-164	1179.19	1723.17	1.66737	9.82e-39	1.67577	5.94256e-20	phosphatidylinositol transfer protein, cytoplasmic 1 [Source:MGI Symbol;Acc:MGI:1919045]
ENSMUSG00000018340	Anxa6	4892.5	12116.4	3.35	0	6187.31	10444.7	2.00337	9.11e-143	1.6737	2.74371e-39	annexin A6 [Source:MGI Symbol;Acc:MGI:88255]
ENSMUSG00000043336	Filip1l	3695.43	14180.5	6.04	0	3903.84	10093.3	3.60956	1.6e-292	1.67228	5.30286e-24	filamin A interacting protein 1-like [Source:MGI Symbol;Acc:MGI:1925999]
ENSMUSG00000019718	L3hypdh	87.31	124.41	1.67	2.14e-06	69.3484	71.42	1.00167	1	1.67041	0.0162188	L-3-hydroxyproline dehydratase (trans-) [Source:MGI Symbol;Acc:MGI:1914467]
ENSMUSG00000092365	BC023719	1223.51	2619.66	2.77	6.16e-158	1394.35	2030.18	1.65846	7.47e-36	1.66831	7.31623e-19	cDNA sequence BC023719 [Source:MGI Symbol;Acc:MGI:3574836]
ENSMUSG00000028035	Dnajb4	2508.42	6876.16	3.86	8.9e-185	2843.78	5307.21	2.31229	2.84e-69	1.66815	3.81002e-13	DnaJ heat shock protein family (Hsp40) member B4 [Source:MGI Symbol;Acc:MGI:1914285]
ENSMUSG00000002603	Tgfb1	579.49	1621.65	4.05	6.31e-82	629.983	1204.74	2.43129	3.28e-31	1.66653	1.28383e-05	transforming growth factor, beta 1 [Source:MGI Symbol;Acc:MGI:98725]
ENSMUSG00000025931	Paqr8	933.2	2151.6	3.1	2.46e-199	1103.58	1741.98	1.86415	2.83e-54	1.66339	6.42016e-19	progestin and adipoQ receptor family member VIII [Source:MGI Symbol;Acc:MGI:1921479]
ENSMUSG00000062127	Cttnbp2nl	1926.2	7878.73	6.59	0	2732.45	7778.4	3.96614	0	1.66272	1.41382e-48	CTTNBP2 N-terminal like [Source:MGI Symbol;Acc:MGI:1933137]
ENSMUSG00000033721	Vav3	253.27	594.13	3.2	1.3e-56	230.961	366.203	1.92833	1.86e-14	1.66138	4.93999e-05	vav 3 oncogene [Source:MGI Symbol;Acc:MGI:1888518]
ENSMUSG00000001349	Cnn1	535.2	1475.19	3.75	4.09e-62	1742.6	3381.34	2.2557	8.54e-26	1.66046	4.10719e-05	calponin 1 [Source:MGI Symbol;Acc:MGI:104979]
ENSMUSG00000097209	AU022754	136.69	237.33	2.12	9.58e-10	134.249	159.289	1.27913	0.110679	1.65628	0.0208589	expressed sequence AU022754 [Source:MGI Symbol;Acc:MGI:2146143]
ENSMUSG00000030287	Itpr2	258.36	476.12	2.35	2.5e-44	316.67	410.281	1.41954	2.61e-07	1.65546	2.18655e-07	inositol 1,4,5-triphosphate receptor 2 [Source:MGI Symbol;Acc:MGI:99418]
ENSMUSG00000024190	Dusp1	4596.49	7200.42	1.8	4.07e-95	5271.19	5641.1	1.09414	0.00517432	1.64625	1.13266e-32	dual specificity phosphatase 1 [Source:MGI Symbol;Acc:MGI:105120]
ENSMUSG00000024521	Pmaip1	4970.32	10775.2	2.8	3.37e-178	5269.02	7831.44	1.70168	2.21e-46	1.64405	2.68059e-20	phorbol-12-myristate-13-acetate-induced protein 1 [Source:MGI Symbol;Acc:MGI:1930146]
ENSMUSG00000024143	Rhoq	2823.39	8972.63	4.76	0	3468.04	7652.61	2.89702	7.84e-162	1.64364	6.93894e-18	ras homolog gene family, member Q [Source:MGI Symbol;Acc:MGI:1931553]
ENSMUSG00000032261	Sh3bgrl2	905.57	2835.69	4.72	0	1419.94	3154.65	2.87569	1.16e-199	1.64251	1.50637e-21	SH3 domain binding glutamic acid-rich protein like 2 [Source:MGI Symbol;Acc:MGI:1915350]
ENSMUSG00000046876	Atxn1	1124.94	2404.63	2.84	4.52e-159	1117.98	1659.1	1.73064	1.4e-37	1.64008	2.63494e-16	ataxin 1 [Source:MGI Symbol;Acc:MGI:104783]
ENSMUSG00000059895	Ptp4a3	623.6	964.32	1.82	2.48e-14	883.206	956.121	1.11067	0.292875	1.63769	6.02866e-05	protein tyrosine phosphatase 4a3 [Source:MGI Symbol;Acc:MGI:1277098]
ENSMUSG00000039542	Ncam1	3459.74	13182.5	6.04	0	4531.78	12061.9	3.68806	0	1.63709	2.4251e-56	neural cell adhesion molecule 1 [Source:MGI Symbol;Acc:MGI:97281]
ENSMUSG00000024818	Slc25a45	90.4	323.73	6.53	8.15e-110	98.8411	250.677	3.98878	2.35e-43	1.63626	0.00118343	solute carrier family 25, member 45 [Source:MGI Symbol;Acc:MGI:2147731]
ENSMUSG00000069874	Irgm2	280.49	545.8	2.48	2.8e-43	269.02	360.836	1.52059	7.84e-08	1.63117	9.83146e-06	immunity-related GTPase family M member 2 [Source:MGI Symbol;Acc:MGI:1926262]
ENSMUSG00000007207	Stx1a	362.3	872.44	3.27	1.09e-103	281.671	458.351	2.00763	1.3e-23	1.63069	3.48146e-07	syntaxin 1A (brain) [Source:MGI Symbol;Acc:MGI:109355]
ENSMUSG00000031367	Ap1s2	786.86	1789.88	3.02	8.05e-94	1187.69	1900.29	1.85681	4.7e-30	1.62803	2.55587e-09	adaptor-related protein complex 1, sigma 2 subunit [Source:MGI Symbol;Acc:MGI:1889383]
ENSMUSG00000018906	P4ha2	449.38	716.96	1.9	3.5e-38	377.245	420.266	1.16593	0.0275832	1.6268	9.66629e-09	procollagen-proline, 2-oxoglutarate 4-dioxygenase (proline 4-hydroxylase), alpha II polypeptide [Source:MGI Symbol;Acc:MGI:894286]
ENSMUSG00000028599	Tnfrsf1b	407.73	1870.55	7.78	0	527.424	1707.68	4.78662	4.95e-220	1.62532	3.4699e-11	tumor necrosis factor receptor superfamily, member 1b [Source:MGI Symbol;Acc:MGI:1314883]
ENSMUSG00000026204	Ptprn	260.73	1140.04	7.13	4.41e-139	233.423	683.488	4.39244	3.34e-64	1.62247	0.000306685	protein tyrosine phosphatase, receptor type, N [Source:MGI Symbol;Acc:MGI:102765]
ENSMUSG00000051890	Klhdc1	121.22	187.42	1.84	2.8e-10	104.928	114.47	1.13363	0.415045	1.62155	0.00659096	kelch domain containing 1 [Source:MGI Symbol;Acc:MGI:2672853]
ENSMUSG00000026430	Rassf5	415.78	1503.65	5.69	1.08e-303	511.425	1302.2	3.51187	9.84e-142	1.6201	3.18521e-11	Ras association (RalGDS/AF-6) domain family member 5 [Source:MGI Symbol;Acc:MGI:1926375]
ENSMUSG00000025083	Afap1l2	815.36	2261.99	3.76	0	1368.04	2663.16	2.32441	1.47e-160	1.61715	4.12347e-25	actin filament associated protein 1-like 2 [Source:MGI Symbol;Acc:MGI:2147658]
ENSMUSG00000110697	RP23-312B17.2	67.96	94.25	1.61	0.000290288	72.1019	71.7377	0.998197	1	1.61517	0.0448609	predicted gene, 31718
ENSMUSG00000025648	Pfkfb4	199.32	527.72	3.79	5.43e-91	218.925	406.064	2.3486	8.9e-31	1.61504	1.24564e-05	6-phosphofructo-2-kinase/fructose-2,6-biphosphatase 4 [Source:MGI Symbol;Acc:MGI:2687284]
ENSMUSG00000041135	Ripk2	322.21	840.09	3.65	8.71e-74	450.481	835.523	2.26217	2.93e-29	1.61492	2.27702e-05	receptor (TNFRSF)-interacting serine-threonine kinase 2 [Source:MGI Symbol;Acc:MGI:1891456]
ENSMUSG00000052684	Jun	2313.29	5119.99	2.97	7.41e-194	2860.45	4478.22	1.83964	6.84e-59	1.61416	2.52566e-18	jun proto-oncogene [Source:MGI Symbol;Acc:MGI:96646]
ENSMUSG00000040964	Arhgef10l	1193.96	1668.74	1.59	7.45e-17	1455.15	1439.07	0.986066	0.891073	1.61041	1.66022e-08	Rho guanine nucleotide exchange factor (GEF) 10-like [Source:MGI Symbol;Acc:MGI:1920004]
ENSMUSG00000031453	Rasa3	2727.56	4227.14	1.81	3.25e-146	3178.88	3467	1.12666	4.27e-06	1.60961	3.69648e-43	RAS p21 protein activator 3 [Source:MGI Symbol;Acc:MGI:1197013]
ENSMUSG00000074384	AI429214	311.43	615.98	2.57	6.13e-53	303.161	425.339	1.59886	5.51e-11	1.60542	3.8133e-06	expressed sequence AI429214 [Source:MGI Symbol;Acc:MGI:2142538]
ENSMUSG00000017897	Eya2	966.68	432.44	0.32	1.41e-118	897.979	300.179	0.198499	2.15e-160	1.6016	2.17553e-08	EYA transcriptional coactivator and phosphatase 2 [Source:MGI Symbol;Acc:MGI:109341]
ENSMUSG00000055322	Tns1	9596.22	23571.6	3.32	1.03e-187	17819.8	31355.6	2.0717	3.27e-70	1.60071	1.5056e-14	tensin 1 [Source:MGI Symbol;Acc:MGI:104552]
ENSMUSG00000031520	Vegfc	246.15	1052.58	7.07	4.3e-286	327.643	1001.16	4.41765	3.17e-154	1.59996	2.74724e-08	vascular endothelial growth factor C [Source:MGI Symbol;Acc:MGI:109124]
ENSMUSG00000079259	Trim71	681.94	196.26	0.17	4.41e-185	667.949	146.148	0.105811	7.79e-193	1.59543	1.82778e-05	tripartite motif-containing 71 [Source:MGI Symbol;Acc:MGI:2685973]
ENSMUSG00000008318	Relt	329	1249.36	5.69	9.02e-203	314.718	821.004	3.56597	7.68e-87	1.59455	7.76978e-07	RELT tumor necrosis factor receptor [Source:MGI Symbol;Acc:MGI:2443373]
ENSMUSG00000004891	Nes	197.58	754.85	6.72	6.1e-138	213.51	587.625	4.22453	2.15e-65	1.59144	0.000354778	nestin [Source:MGI Symbol;Acc:MGI:101784]
ENSMUSG00000006435	Neurl1a	929.5	1293.22	1.56	2.11e-26	1090.55	1073.73	0.978596	0.75555	1.59003	2.49408e-13	neuralized E3 ubiquitin protein ligase 1A [Source:MGI Symbol;Acc:MGI:1334263]
ENSMUSG00000026421	Csrp1	27729.2	80513.8	4.04	0	29230.7	59203.6	2.53969	1.06e-171	1.58936	3.45002e-21	cysteine and glycine-rich protein 1 [Source:MGI Symbol;Acc:MGI:88549]
ENSMUSG00000026811	St6galnac6	894.93	2956.95	5.03	0	1098.65	2591.01	3.16654	7.73e-147	1.58721	2.55674e-12	ST6 (alpha-N-acetyl-neuraminyl-2,3-beta-galactosyl-1,3)-N-acetylgalactosaminide alpha-2,6-sialyltransferase 6 [Source:MGI Symbol;Acc:MGI:1355316]
ENSMUSG00000036356	Csgalnact1	406.43	557.44	1.52	2.09e-14	506.377	492.466	0.961028	0.64101	1.58651	6.23311e-08	chondroitin sulfate N-acetylgalactosaminyltransferase 1 [Source:MGI Symbol;Acc:MGI:2442354]
ENSMUSG00000003585	Sec14l2	146.99	322.4	3.01	1.15e-42	157.296	247.52	1.90047	3.67e-12	1.58221	0.00104934	SEC14-like lipid binding 2 [Source:MGI Symbol;Acc:MGI:1915065]
ENSMUSG00000001435	Col18a1	26438.9	65500.7	3.34	9.21e-296	33358.6	58904.7	2.11906	9.3e-115	1.5754	6.70492e-21	collagen, type XVIII, alpha 1 [Source:MGI Symbol;Acc:MGI:88451]
ENSMUSG00000036181	Hist1h1c	4761.15	8131.34	2.04	7.87e-77	4065.46	4924.67	1.2994	1.72e-10	1.56925	9.81493e-15	histone cluster 1, H1c [Source:MGI Symbol;Acc:MGI:1931526]
ENSMUSG00000029270	Fam69a	1167.41	3339.92	4.12	1.21e-219	1633.15	3386.72	2.62635	3.53e-101	1.56906	3.18521e-11	family with sequence similarity 69, member A [Source:MGI Symbol;Acc:MGI:1914516]
ENSMUSG00000026414	Tnnt2	390.37	1361.88	5.3	1.22e-224	616.322	1570.25	3.38196	3.09e-124	1.56784	1.36798e-08	troponin T2, cardiac [Source:MGI Symbol;Acc:MGI:104597]
ENSMUSG00000037553	Zdhhc18	1932.05	6400.95	4.88	0	2153.14	5053.09	3.11264	1.22e-290	1.56742	8.08785e-24	zinc finger, DHHC domain containing 18 [Source:MGI Symbol;Acc:MGI:3527792]
ENSMUSG00000021775	Nr1d2	1396.46	1931.53	1.57	6.19e-15	1897.47	1903.5	1.00404	0.979464	1.56614	3.90994e-07	nuclear receptor subfamily 1, group D, member 2 [Source:MGI Symbol;Acc:MGI:2449205]
ENSMUSG00000026193	Fn1	134300	634870	7.49	0	142371	472328	4.78735	0	1.56504	1.02157e-16	fibronectin 1 [Source:MGI Symbol;Acc:MGI:95566]
ENSMUSG00000033029	1700088E04Rik	589.83	792.34	1.5	9.36e-08	621.441	601.874	0.960147	0.738782	1.56312	0.000235368	RIKEN cDNA 1700088E04 gene [Source:MGI Symbol;Acc:MGI:1920774]
ENSMUSG00000040435	Ppp1r15a	819.14	1493.94	2.25	5.77e-129	790.625	1031.49	1.4415	9.67e-20	1.56151	2.76468e-16	protein phosphatase 1, regulatory (inhibitor) subunit 15A [Source:MGI Symbol;Acc:MGI:1927072]
ENSMUSG00000057143	Trim12c	667.57	1319.56	2.57	4.37e-62	721.397	1033.49	1.65008	2.72e-16	1.55611	1.03386e-06	tripartite motif-containing 12C [Source:MGI Symbol;Acc:MGI:4821183]
ENSMUSG00000108456	RP24-143K11.2	104.99	221.46	2.86	5.64e-25	104.47	161	1.83868	3.24e-07	1.55605	0.0191331	RIKEN cDNA 4732496C06 gene
ENSMUSG00000022790	Igsf11	920.93	2223.48	3.38	1.46e-232	1239.13	2195.76	2.17124	4.11e-91	1.55553	4.61051e-15	immunoglobulin superfamily, member 11 [Source:MGI Symbol;Acc:MGI:2388477]
ENSMUSG00000009418	Nav1	1153.94	3094.82	3.79	0	1373.02	2663.31	2.4378	1.25e-183	1.5549	6.56339e-24	neuron navigator 1 [Source:MGI Symbol;Acc:MGI:2183683]
ENSMUSG00000034614	Pik3ip1	86.44	513.85	12.95	7.73e-162	82.3101	338.484	8.33355	4.38e-71	1.55436	0.0186913	phosphoinositide-3-kinase interacting protein 1 [Source:MGI Symbol;Acc:MGI:1917016]
ENSMUSG00000036533	Cdc42ep3	468.15	1617.18	5.23	2.36e-174	503.488	1237.61	3.3636	2.25e-83	1.55345	3.47216e-06	CDC42 effector protein (Rho GTPase binding) 3 [Source:MGI Symbol;Acc:MGI:2384718]
ENSMUSG00000047407	Tgif1	5834.64	9874.3	2.03	0	6702.86	8179.05	1.31008	2.28e-42	1.55324	5.16518e-57	TGFB-induced factor homeobox 1 [Source:MGI Symbol;Acc:MGI:1194497]
ENSMUSG00000025856	Pdgfa	2297.64	7219.92	4.54	0	3208.57	7322.41	2.92896	2.08e-265	1.55033	3.74466e-22	platelet derived growth factor, alpha [Source:MGI Symbol;Acc:MGI:97527]
ENSMUSG00000034751	Mast4	1485.96	3825.99	3.52	2.12e-228	1329.77	2422.41	2.27431	6.02e-83	1.54944	8.41989e-13	microtubule associated serine/threonine kinase family member 4 [Source:MGI Symbol;Acc:MGI:1918885]
ENSMUSG00000024778	Fas	868.47	1350.39	1.81	4.74e-33	969.556	1088.58	1.17083	0.00579557	1.54764	1.58195e-08	Fas (TNF receptor superfamily member 6) [Source:MGI Symbol;Acc:MGI:95484]
ENSMUSG00000074813	Gm14005	619.85	903.2	1.65	1.18e-15	463.5	484.004	1.06525	0.520322	1.54709	2.68383e-05	predicted gene 14005 [Source:MGI Symbol;Acc:MGI:3652191]
ENSMUSG00000028051	Hcn3	854.58	1272.65	1.7	4.34e-22	830.962	890.333	1.10186	0.17734	1.54687	6.12051e-07	hyperpolarization-activated, cyclic nucleotide-gated K+ 3 [Source:MGI Symbol;Acc:MGI:1298211]
ENSMUSG00000028517	Plpp3	897.69	1311.09	1.67	2.17e-43	767.333	810.978	1.08453	0.133143	1.54264	1.88713e-12	phospholipid phosphatase 3 [Source:MGI Symbol;Acc:MGI:1915166]
ENSMUSG00000022676	Snai2	104.88	186.05	2.24	1.41e-12	117.717	152.959	1.45134	0.00446859	1.54221	0.0365325	snail family zinc finger 2 [Source:MGI Symbol;Acc:MGI:1096393]
ENSMUSG00000021725	Parp8	450.85	941.83	2.77	1.08e-73	563.631	866.733	1.79564	2.95e-23	1.54043	1.06996e-06	poly (ADP-ribose) polymerase family, member 8 [Source:MGI Symbol;Acc:MGI:1098713]
ENSMUSG00000038400	Pmepa1	5678.81	30233.3	9.24	0	6794.87	26285.3	6.00251	0	1.53954	3.16374e-14	prostate transmembrane protein, androgen induced 1 [Source:MGI Symbol;Acc:MGI:1929600]
ENSMUSG00000037012	Hk1	5343.64	7388.76	1.55	7.75e-51	5294.26	5328.77	1.01079	0.838174	1.53789	1.04653e-22	hexokinase 1 [Source:MGI Symbol;Acc:MGI:96103]
ENSMUSG00000021557	Agtpbp1	693.53	1390.86	2.56	1.45e-115	852.248	1247.76	1.66216	2.04e-31	1.53742	1.13485e-11	ATP/GTP binding protein 1 [Source:MGI Symbol;Acc:MGI:2159437]
ENSMUSG00000024014	Pim1	450.6	1657.27	5.54	0	631.012	1696.27	3.60895	5.39e-193	1.5356	3.83492e-11	proviral integration site 1 [Source:MGI Symbol;Acc:MGI:97584]
ENSMUSG00000020108	Ddit4	1945.91	3054.95	1.85	2.46e-41	1963.84	2246.46	1.20393	0.000240206	1.53308	1.14962e-09	DNA-damage-inducible transcript 4 [Source:MGI Symbol;Acc:MGI:1921997]
ENSMUSG00000021253	Tgfb3	133.07	92.16	0.58	1.27e-06	150.196	77.163	0.378111	1.44e-15	1.53126	0.0376407	transforming growth factor, beta 3 [Source:MGI Symbol;Acc:MGI:98727]
ENSMUSG00000059554	Ccdc28a	319.1	476.89	1.76	6.34e-23	359.437	399.308	1.14952	0.0538805	1.52888	5.15378e-06	coiled-coil domain containing 28A [Source:MGI Symbol;Acc:MGI:2443508]
ENSMUSG00000041263	Rusc1	1344.04	1962.17	1.67	1.5e-26	1126.72	1198.49	1.09178	0.168507	1.52772	2.6325e-08	RUN and SH3 domain containing 1 [Source:MGI Symbol;Acc:MGI:1919546]
ENSMUSG00000022791	Tnk2	2832.42	7344.93	3.54	5.27e-131	3575.95	6768.66	2.31761	1.22e-57	1.52681	1.33655e-07	tyrosine kinase, non-receptor, 2 [Source:MGI Symbol;Acc:MGI:1858308]
ENSMUSG00000029314	Agpat9	351.88	611.25	2.12	4.06e-44	388.307	493.433	1.39109	7.97e-08	1.52471	1.58129e-06	1-acylglycerol-3-phosphate O-acyltransferase 9 [Source:MGI Symbol;Acc:MGI:3603816]
ENSMUSG00000073856	Iqck	164.79	274.76	2.03	1.15e-12	183.255	225.999	1.33441	0.0129376	1.52299	0.0167763	IQ motif containing K [Source:MGI Symbol;Acc:MGI:3612188]
ENSMUSG00000024621	Csf1r	226.47	350.44	1.82	1.22e-15	492.38	564.032	1.19699	0.0172309	1.521	0.000222098	colony stimulating factor 1 receptor [Source:MGI Symbol;Acc:MGI:1339758]
ENSMUSG00000041986	Elmod1	107.98	214.85	2.58	9.37e-27	242.814	364.085	1.6967	2.32e-11	1.52098	0.0022565	ELMO/CED-12 domain containing 1 [Source:MGI Symbol;Acc:MGI:3583900]
ENSMUSG00000034394	Lif	4966.82	8611.22	2.06	1.19e-110	6239.95	7883.58	1.35694	3.65e-20	1.51621	4.1377e-18	leukemia inhibitory factor [Source:MGI Symbol;Acc:MGI:96787]
ENSMUSG00000000531	Grasp	611.05	849.38	1.58	3.82e-26	996.992	1029.51	1.0403	0.486715	1.51491	4.19092e-11	GRP1 (general receptor for phosphoinositides 1)-associated scaffold protein [Source:MGI Symbol;Acc:MGI:1860303]
ENSMUSG00000004872	Pax3	105.34	150.25	1.66	1.86e-08	66.9298	70.7529	1.09366	0.669181	1.51489	0.0472935	paired box 3 [Source:MGI Symbol;Acc:MGI:97487]
ENSMUSG00000042286	Stab1	71.82	809.17	25.77	0	90.9003	773.478	17.0167	2.79e-206	1.51436	0.00663594	stabilin 1 [Source:MGI Symbol;Acc:MGI:2178742]
ENSMUSG00000020614	Fam20a	2667.47	656.13	0.15	0	2098.47	412.03	0.0962856	0	1.51348	4.78514e-09	family with sequence similarity 20, member A [Source:MGI Symbol;Acc:MGI:2388266]
ENSMUSG00000018076	Med13l	410.17	948.58	3.17	1.15e-76	598.704	1039.08	2.09821	3.92e-32	1.51292	2.62634e-05	mediator complex subunit 13-like [Source:MGI Symbol;Acc:MGI:2670178]
ENSMUSG00000072949	Acot1	2287.78	1478.52	0.54	1.89e-61	2421.01	1177.09	0.358106	1.61e-147	1.51207	6.47686e-13	acyl-CoA thioesterase 1 [Source:MGI Symbol;Acc:MGI:1349396]
ENSMUSG00000103649	Gm37768	77.52	127.12	2.04	1.14e-11	78.3951	97.2015	1.35281	0.0261553	1.51145	0.0401781	predicted gene, 37768 [Source:MGI Symbol;Acc:MGI:5610996]
ENSMUSG00000003752	Itpkc	473.71	807.41	2.07	7.12e-33	516.951	649.107	1.37117	3.17e-06	1.51033	3.17321e-05	inositol 1,4,5-trisphosphate 3-kinase C [Source:MGI Symbol;Acc:MGI:2442554]
ENSMUSG00000031340	Gabre	531.28	1977.49	5.78	0	577.814	1583.73	3.8322	2.72e-180	1.50822	1.94681e-09	gamma-aminobutyric acid (GABA) A receptor, subunit epsilon [Source:MGI Symbol;Acc:MGI:1330235]
ENSMUSG00000031207	Msn	43515	128691	4.18	0	50729.7	109986	2.7733	0	1.50797	9.7117e-39	moesin [Source:MGI Symbol;Acc:MGI:97167]
ENSMUSG00000041773	Enc1	6752.25	12204.2	2.19	0	5849.03	7692.63	1.45446	3.61e-104	1.50796	1.73408e-69	ectodermal-neural cortex 1 [Source:MGI Symbol;Acc:MGI:109610]
ENSMUSG00000029207	Apbb2	864.38	3291.94	6.08	0	1038.17	2941.09	4.04374	0	1.50459	1.03108e-18	amyloid beta (A4) precursor protein-binding, family B, member 2 [Source:MGI Symbol;Acc:MGI:108405]
ENSMUSG00000046546	Fam43a	864.3	385.76	0.33	1.37e-68	893.363	301.511	0.219371	3.75e-108	1.50326	0.00011599	family with sequence similarity 43, member A [Source:MGI Symbol;Acc:MGI:2676309]
ENSMUSG00000030643	Rab30	381.27	699.47	2.29	2.01e-31	520.905	713.968	1.52687	1.14e-08	1.50286	0.000415069	RAB30, member RAS oncogene family [Source:MGI Symbol;Acc:MGI:1923235]
ENSMUSG00000037035	Inhbb	1208.93	2072.43	2.03	2.77e-81	2305.2	2917.55	1.35075	1.44e-16	1.50205	6.62824e-14	inhibin beta-B [Source:MGI Symbol;Acc:MGI:96571]
ENSMUSG00000025185	Loxl4	1846.31	5130.82	3.81	5.19e-252	2223.96	4544.83	2.54288	6.02e-118	1.49981	1.69697e-11	lysyl oxidase-like 4 [Source:MGI Symbol;Acc:MGI:1914823]
ENSMUSG00000070392	Gm20634	518.47	1142.13	2.86	2.7e-34	462.588	742.735	1.90888	2.67e-12	1.49924	0.00674965	predicted gene 20634 [Source:MGI Symbol;Acc:MGI:5313081]
ENSMUSG00000005087	Cd44	16412.4	30867.2	2.34	3.4e-186	19989.5	27873.3	1.56077	3.62e-51	1.4992	6.70492e-21	CD44 antigen [Source:MGI Symbol;Acc:MGI:88338]
ENSMUSG00000037813	D630003M21Rik	2700.27	12349.2	7.33	0	2981.32	9975.15	4.89226	0	1.49813	2.29927e-10	RIKEN cDNA D630003M21 gene [Source:MGI Symbol;Acc:MGI:3606579]
ENSMUSG00000071537	Klrg2	191.61	331.13	2.11	3.63e-14	234.975	302.655	1.41038	0.00152816	1.49659	0.019315	killer cell lectin-like receptor subfamily G, member 2 [Source:MGI Symbol;Acc:MGI:1921503]
ENSMUSG00000063856	Gpx1	17515.6	26135	1.72	5.6e-23	21283.5	23602.7	1.15015	0.023422	1.49657	2.02214e-06	glutathione peroxidase 1 [Source:MGI Symbol;Acc:MGI:104887]
ENSMUSG00000090115	Usp49	1887.51	1302.29	0.6	3.92e-49	1646.09	1396.26	0.795303	1.4e-09	0.754108	2.76567e-07	ubiquitin specific peptidase 49 [Source:MGI Symbol;Acc:MGI:2685391]
ENSMUSG00000026304	Rab17	772.23	233.14	0.18	8.99e-155	592.119	224.702	0.236657	2.94e-92	0.753706	0.0172575	RAB17, member RAS oncogene family [Source:MGI Symbol;Acc:MGI:104640]
ENSMUSG00000028438	Kif24	488.05	310.74	0.54	3.73e-19	506.273	393.442	0.714225	2.98e-06	0.753659	0.0182075	kinesin family member 24 [Source:MGI Symbol;Acc:MGI:1918345]
ENSMUSG00000024277	Mapre2	2014.46	1275.23	0.53	1.06e-79	2089.53	1614.14	0.701946	4.5e-25	0.753508	4.38052e-08	microtubule-associated protein, RP/EB family, member 2 [Source:MGI Symbol;Acc:MGI:106271]
ENSMUSG00000097750	Gm4673	484.26	252.86	0.41	2.09e-37	410.411	265.976	0.537802	2.66e-16	0.753398	0.0274204	predicted gene 4673 [Source:MGI Symbol;Acc:MGI:3782854]
ENSMUSG00000052563	D930048N14Rik	333.92	195.06	0.46	9.61e-25	392.378	276.48	0.610247	1.55e-11	0.753393	0.0297145	RIKEN cDNA D930048N14 gene [Source:MGI Symbol;Acc:MGI:2144709]
ENSMUSG00000021252	0610007P14Rik	3712.18	2396.6	0.55	1.17e-117	3709.57	2943.14	0.732464	5.01e-32	0.753136	3.05452e-13	RIKEN cDNA 0610007P14 gene [Source:MGI Symbol;Acc:MGI:1915571]
ENSMUSG00000026134	Prim2	3377.92	2093.21	0.52	1.14e-125	3261.94	2487.47	0.695777	1.48e-38	0.752609	5.38431e-12	DNA primase, p58 subunit [Source:MGI Symbol;Acc:MGI:97758]
ENSMUSG00000049932	H2afx	2542.25	1900.56	0.68	7.97e-19	2336.9	2160.83	0.900956	0.0395215	0.752393	4.10772e-05	H2A histone family, member X [Source:MGI Symbol;Acc:MGI:102688]
ENSMUSG00000045991	Onecut2	8015.9	5829.42	0.64	1.46e-18	6628.42	5908.85	0.849384	0.00333806	0.751992	0.000531606	one cut domain, family member 2 [Source:MGI Symbol;Acc:MGI:1891408]
ENSMUSG00000001520	Nrip2	427.39	338.46	0.72	1.25e-06	425.886	413.176	0.959639	0.686188	0.751872	0.0119257	nuclear receptor interacting protein 2 [Source:MGI Symbol;Acc:MGI:1891884]
ENSMUSG00000034127	Tspan8	14945.8	3346.97	0.12	0	14286.2	3876.86	0.157003	0	0.751871	6.36244e-18	tetraspanin 8 [Source:MGI Symbol;Acc:MGI:2384918]
ENSMUSG00000035413	Tmem98	20737.5	12076.1	0.48	2.47e-111	22239.9	15903.4	0.638815	5.41e-42	0.750979	1.03576e-08	transmembrane protein 98 [Source:MGI Symbol;Acc:MGI:1923457]
ENSMUSG00000024833	Pola2	6253.43	3407.68	0.44	2.61e-137	6406.91	4293.39	0.585351	1.38e-58	0.75074	1.32847e-08	polymerase (DNA directed), alpha 2 [Source:MGI Symbol;Acc:MGI:99690]
ENSMUSG00000040213	Ccbl2	291.26	190.75	0.54	4.68e-13	386.633	305.937	0.725916	8.72e-05	0.750695	0.0472645	cysteine conjugate-beta lyase 2 [Source:MGI Symbol;Acc:MGI:2677849]
ENSMUSG00000023960	Enpp5	5648.76	3472.24	0.51	1.16e-118	4480.24	3401.09	0.678022	1.56e-36	0.750577	2.08541e-10	ectonucleotide pyrophosphatase/phosphodiesterase 5 [Source:MGI Symbol;Acc:MGI:1933830]
ENSMUSG00000042724	Map3k9	873.51	502.24	0.47	2.11e-50	676.438	482.969	0.6274	7.27e-17	0.75052	0.000877127	mitogen-activated protein kinase kinase kinase 9 [Source:MGI Symbol;Acc:MGI:2449952]
ENSMUSG00000027959	Sass6	833.4	503.22	0.5	4.22e-30	954.731	707.146	0.66953	3.72e-11	0.750512	0.00414796	spindle assembly 6 homolog (C. elegans) [Source:MGI Symbol;Acc:MGI:1920026]
ENSMUSG00000027173	Depdc7	294.04	225.27	0.69	5.87e-07	255.681	242.271	0.916624	0.407716	0.749912	0.0326828	DEP domain containing 7 [Source:MGI Symbol;Acc:MGI:2139258]
ENSMUSG00000101878	Gm8203	8450.64	4946.07	0.49	6.5e-19	7751.3	5621.7	0.651621	2.59e-07	0.749669	0.0462664	predicted pseudogene 8203 [Source:MGI Symbol;Acc:MGI:3646499]
ENSMUSG00000031937	Vstm5	707.39	278.56	0.27	4.6e-71	809.332	385.282	0.364809	1.86e-46	0.749663	0.0217452	V-set and transmembrane domain containing 5 [Source:MGI Symbol;Acc:MGI:1916387]
ENSMUSG00000068394	Cep152	1024.49	607.15	0.49	1.28e-63	1021.09	743.464	0.65316	1.23e-22	0.749378	1.78916e-05	centrosomal protein 152 [Source:MGI Symbol;Acc:MGI:2139083]
ENSMUSG00000015112	Slc25a13	1158.05	567.2	0.37	2.24e-101	1165.84	700.097	0.487972	2.77e-52	0.749317	0.000128564	solute carrier family 25 (mitochondrial carrier, adenine nucleotide translocator), member 13 [Source:MGI Symbol;Acc:MGI:1354721]
ENSMUSG00000039231	Suv39h1	5681.72	3130.3	0.45	3.3e-92	5302.7	3619.84	0.600613	1.77e-37	0.749115	2.55624e-06	suppressor of variegation 3-9 homolog 1 (Drosophila) [Source:MGI Symbol;Acc:MGI:1099440]
ENSMUSG00000000751	Rpa1	12163.2	6976.25	0.47	1.07e-162	11787.7	8352.76	0.630476	2.45e-61	0.748887	3.81809e-12	replication protein A1 [Source:MGI Symbol;Acc:MGI:1915525]
ENSMUSG00000022912	Pros1	1867.57	1246.05	0.58	1.59e-39	1437.5	1192.29	0.769129	1.33e-08	0.748306	2.14377e-05	protein S (alpha) [Source:MGI Symbol;Acc:MGI:1095733]
ENSMUSG00000025076	Casp7	535.34	329.27	0.51	4.88e-24	392.952	298.946	0.680978	5.48e-07	0.747902	0.0172391	caspase 7 [Source:MGI Symbol;Acc:MGI:109383]
ENSMUSG00000006373	Pgrmc1	30579.9	16213.7	0.42	5.66e-119	25429.7	16717.1	0.560289	9.11e-53	0.747887	6.18254e-07	progesterone receptor membrane component 1 [Source:MGI Symbol;Acc:MGI:1858305]
ENSMUSG00000007038	Neu1	13498.2	8535.77	0.53	9.92e-193	12594.1	9822.62	0.711813	4.63e-55	0.747506	3.91207e-20	neuraminidase 1 [Source:MGI Symbol;Acc:MGI:97305]
ENSMUSG00000038685	Rtel1	3768.14	2246.17	0.49	7.33e-98	3722.8	2741.97	0.662043	1.46e-33	0.74674	1.4036e-08	regulator of telomere elongation helicase 1 [Source:MGI Symbol;Acc:MGI:2139369]
ENSMUSG00000041757	Plekha6	5193.07	2729.43	0.41	6.34e-210	4582.72	2968.21	0.5436	3.3e-91	0.745656	5.45362e-11	pleckstrin homology domain containing, family A member 6 [Source:MGI Symbol;Acc:MGI:2388662]
ENSMUSG00000024378	Stard4	15090	9672.99	0.55	2.46e-66	14694.1	11690.7	0.735852	7.4e-18	0.745194	3.8734e-08	StAR-related lipid transfer (START) domain containing 4 [Source:MGI Symbol;Acc:MGI:2156764]
ENSMUSG00000032397	Tipin	2364.96	1350.97	0.47	1.18e-55	2632.81	1857.85	0.628417	1.16e-21	0.744508	0.000127307	timeless interacting protein [Source:MGI Symbol;Acc:MGI:1921571]
ENSMUSG00000022978	Mis18a	1559.99	884.59	0.46	1.46e-87	1578.88	1107.52	0.621534	1.37e-33	0.744485	1.04949e-06	MIS18 kinetochore protein homolog A (S. pombe) [Source:MGI Symbol;Acc:MGI:1913828]
ENSMUSG00000027698	Nceh1	2274.24	1452.81	0.54	8.9e-87	2355.14	1858.78	0.724241	3.68e-24	0.744354	4.97467e-10	neutral cholesterol ester hydrolase 1 [Source:MGI Symbol;Acc:MGI:2443191]
ENSMUSG00000107215	Gm43197	844.1	1415.2	2.01	4.8e-25	670.944	1381.73	2.70653	2.18e-44	0.744076	0.0134168	predicted gene 43197 [Source:MGI Symbol;Acc:MGI:5663334]
ENSMUSG00000034218	Atm	1774.37	1410.81	0.73	5.85e-07	1672.5	1649.88	0.982737	0.873905	0.74392	0.00382582	ataxia telangiectasia mutated [Source:MGI Symbol;Acc:MGI:107202]
ENSMUSG00000025323	Sp4	330.62	264.4	0.73	4.88e-05	325.673	324.01	0.983972	0.909193	0.743596	0.0237245	trans-acting transcription factor 4 [Source:MGI Symbol;Acc:MGI:107595]
ENSMUSG00000007589	Tinf2	1105.59	642.11	0.47	3.28e-78	1199.91	859.069	0.636604	3.57e-30	0.743059	1.3749e-06	Terf1 (TRF1)-interacting nuclear factor 2 [Source:MGI Symbol;Acc:MGI:107246]
ENSMUSG00000040648	Ppip5k2	11041.4	6408.64	0.47	1.53e-50	9903.87	7123.43	0.634095	6.32e-19	0.743033	0.000253754	diphosphoinositol pentakisphosphate kinase 2 [Source:MGI Symbol;Acc:MGI:2142810]
ENSMUSG00000024556	Me2	3930.98	2151.19	0.44	5.11e-164	3781.17	2565.56	0.594301	2.27e-65	0.74286	6.79447e-11	malic enzyme 2, NAD(+)-dependent, mitochondrial [Source:MGI Symbol;Acc:MGI:2147351]
ENSMUSG00000024769	Cdc42bpg	4307.31	2546.07	0.48	1.35e-83	4217.42	3079.4	0.650371	2.18e-29	0.742708	3.18497e-07	CDC42 binding protein kinase gamma (DMPK-like) [Source:MGI Symbol;Acc:MGI:2652845]
ENSMUSG00000005718	Tfap4	545.92	324.87	0.48	2.52e-35	587.773	430.684	0.648522	2.19e-13	0.742247	0.00201541	transcription factor AP4 [Source:MGI Symbol;Acc:MGI:103239]
ENSMUSG00000055184	Fam72a	841.84	627.58	0.67	4.61e-10	885.946	821.883	0.905853	0.203013	0.741906	0.0045113	family with sequence similarity 72, member A [Source:MGI Symbol;Acc:MGI:1919669]
ENSMUSG00000019960	Dusp6	4151.63	823.43	0.1	0	4440.84	1054.92	0.137724	0	0.741449	0.000148899	dual specificity phosphatase 6 [Source:MGI Symbol;Acc:MGI:1914853]
ENSMUSG00000026971	Itgb6	1364.92	3342.46	3.27	2.48e-173	1181.79	3613.22	4.40648	3.15e-240	0.741403	1.34572e-05	integrin beta 6 [Source:MGI Symbol;Acc:MGI:96615]
ENSMUSG00000028927	Padi2	2687.42	1250.72	0.34	2.47e-294	3305.8	1859.44	0.454788	4.07e-181	0.741247	3.42438e-12	peptidyl arginine deiminase, type II [Source:MGI Symbol;Acc:MGI:1338892]
ENSMUSG00000107331	Gm42732	787.05	496.86	0.53	2.57e-17	926.775	718.952	0.71732	1.42e-05	0.741061	0.0191491	predicted gene 42732 [Source:MGI Symbol;Acc:MGI:5662869]
ENSMUSG00000026235	Epha4	9530.48	6176.67	0.56	2.71e-92	9468.68	7647.77	0.751187	1.77e-22	0.740929	4.29042e-12	Eph receptor A4 [Source:MGI Symbol;Acc:MGI:98277]
ENSMUSG00000005370	Msh6	6242.36	3748.03	0.5	1.11e-205	6501.31	4852.19	0.674711	1.05e-66	0.740528	3.15856e-19	mutS homolog 6 (E. coli) [Source:MGI Symbol;Acc:MGI:1343961]
ENSMUSG00000022469	Rapgef3	725.03	204.92	0.17	1.03e-138	562.918	199.594	0.226503	1.64e-85	0.740185	0.019603	Rap guanine nucleotide exchange factor (GEF) 3 [Source:MGI Symbol;Acc:MGI:2441741]
ENSMUSG00000029822	Osbpl3	4905.58	3673.41	0.67	5.24e-60	4520.55	4222.26	0.909524	0.000413015	0.739864	1.4054e-16	oxysterol binding protein-like 3 [Source:MGI Symbol;Acc:MGI:1918970]
ENSMUSG00000001123	Lgals9	24130	11692.9	0.37	0	21197.1	12789.1	0.49769	4.9e-208	0.738521	9.30055e-20	lectin, galactose binding, soluble 9 [Source:MGI Symbol;Acc:MGI:109496]
ENSMUSG00000028549	Itgb3bp	343.05	273.83	0.73	0.000141412	345.919	343.372	0.989447	0.947575	0.737673	0.0310107	integrin beta 3 binding protein (beta3-endonexin) [Source:MGI Symbol;Acc:MGI:1914983]
ENSMUSG00000029716	Tfr2	2357.1	4405.6	2.32	5.4e-100	1611.75	3681.6	3.14451	5.11e-157	0.737658	2.373e-06	transferrin receptor 2 [Source:MGI Symbol;Acc:MGI:1354956]
ENSMUSG00000087213	2810408I11Rik	424.78	187.36	0.32	2.01e-39	469.08	254.561	0.440286	1.86e-22	0.737508	0.0459945	RIKEN cDNA 2810408I11 gene [Source:MGI Symbol;Acc:MGI:1917191]
ENSMUSG00000031609	Sap30	1692.41	997.73	0.49	8.56e-60	1508.8	1114.95	0.660186	2.26e-19	0.737458	1.55655e-05	sin3 associated polypeptide [Source:MGI Symbol;Acc:MGI:1929129]
ENSMUSG00000027018	Hat1	7246.8	3423.15	0.36	2.59e-158	7425.65	4363.23	0.49145	5.23e-78	0.73686	1.75929e-07	histone aminotransferase 1 [Source:MGI Symbol;Acc:MGI:96013]
ENSMUSG00000020492	Ska2	3823.3	2594.27	0.59	2.84e-32	3674.35	3127.76	0.805755	3.21e-06	0.736624	9.73624e-06	spindle and kinetochore associated complex subunit 2 [Source:MGI Symbol;Acc:MGI:1913390]
ENSMUSG00000022364	Tbc1d31	1837.71	1037.59	0.46	2.11e-52	1860.95	1311.52	0.623378	8.94e-20	0.736379	0.000194831	TBC1 domain family, member 31 [Source:MGI Symbol;Acc:MGI:2684931]
ENSMUSG00000078249	Hmga1-rs1	5584.57	1324.95	0.13	4.99e-195	6544.76	1859.15	0.180007	2.23e-144	0.736233	0.00801059	high mobility group AT-hook I, related sequence 1 [Source:MGI Symbol;Acc:MGI:96161]
ENSMUSG00000024742	Fen1	5289.36	2999.82	0.47	1.18e-84	5450.05	3859.62	0.63267	7.05e-31	0.735888	4.21142e-07	flap structure specific endonuclease 1 [Source:MGI Symbol;Acc:MGI:102779]
ENSMUSG00000027187	Cat	39138.7	18938.5	0.37	0	31907.3	19353.3	0.4966	0	0.735393	5.431e-33	catalase [Source:MGI Symbol;Acc:MGI:88271]
ENSMUSG00000001247	Lsr	14963.7	6800.49	0.34	0	13287.2	7546.79	0.460112	2.19e-179	0.734884	2.58816e-14	lipolysis stimulated lipoprotein receptor [Source:MGI Symbol;Acc:MGI:1927471]
ENSMUSG00000024948	Map4k2	6728.73	4607.54	0.6	2.19e-74	6547.53	5619.54	0.814049	1.82e-12	0.734624	3.12288e-13	mitogen-activated protein kinase kinase kinase kinase 2 [Source:MGI Symbol;Acc:MGI:1346883]
ENSMUSG00000041939	Mvk	2953.88	1874.89	0.54	1.3e-24	2924.33	2325.72	0.737176	1e-06	0.734148	0.00170713	mevalonate kinase [Source:MGI Symbol;Acc:MGI:107624]
ENSMUSG00000048416	Mlf1	1350.81	625.46	0.36	4.8e-47	1388.97	805.744	0.486096	1.38e-23	0.733914	0.0119097	myeloid leukemia factor 1 [Source:MGI Symbol;Acc:MGI:1341819]
ENSMUSG00000044783	Hjurp	17777.6	10713.8	0.5	4.21e-244	16693.4	12631.9	0.686566	1.72e-72	0.733025	1.35054e-24	Holliday junction recognition protein [Source:MGI Symbol;Acc:MGI:2685821]
ENSMUSG00000028073	Pear1	6345.96	4243.59	0.58	4.28e-32	5039.33	4236.6	0.785943	1.13e-06	0.731894	2.62468e-05	platelet endothelial aggregation receptor 1 [Source:MGI Symbol;Acc:MGI:1920432]
ENSMUSG00000086968	4933431E20Rik	804.05	615.83	0.69	1.3e-15	675.764	646.759	0.939799	0.348714	0.731612	4.55176e-05	RIKEN cDNA 4933431E20 gene [Source:MGI Symbol;Acc:MGI:3584041]
ENSMUSG00000044026	Slc35g1	3483.06	2236.47	0.54	2.35e-79	3489	2801.37	0.743494	3.61e-19	0.730976	1.59473e-10	solute carrier family 35, member G1 [Source:MGI Symbol;Acc:MGI:2444789]
ENSMUSG00000048240	Gng7	422.44	324.47	0.69	5.23e-11	351.661	336.787	0.944033	0.506537	0.730891	0.00118772	guanine nucleotide binding protein (G protein), gamma 7 [Source:MGI Symbol;Acc:MGI:95787]
ENSMUSG00000027342	Pcna	24379.5	12196.7	0.39	1.44e-105	24210.2	15203.1	0.536647	4.97e-47	0.730536	2.81101e-06	proliferating cell nuclear antigen [Source:MGI Symbol;Acc:MGI:97503]
ENSMUSG00000045751	Mms22l	1172.2	661.51	0.46	2.34e-58	1203.98	854.102	0.63035	2.84e-21	0.73032	3.69162e-05	MMS22-like, DNA repair protein [Source:MGI Symbol;Acc:MGI:2684980]
ENSMUSG00000008855	Hdac5	5331.66	1853.33	0.23	1.44e-267	5037.34	2173.88	0.308221	6.49e-167	0.730237	2.51577e-06	histone deacetylase 5 [Source:MGI Symbol;Acc:MGI:1333784]
ENSMUSG00000042942	Greb1l	1123.22	762.7	0.59	4.43e-32	1097.48	940.001	0.813386	1.2e-05	0.73021	5.84702e-06	growth regulation by estrogen in breast cancer-like [Source:MGI Symbol;Acc:MGI:3576497]
ENSMUSG00000043015	Tmem194b	777.56	422.34	0.43	1.1e-67	792.874	539.843	0.588588	1.81e-27	0.729997	4.18508e-05	transmembrane protein 194B [Source:MGI Symbol;Acc:MGI:2444113]
ENSMUSG00000063354	Slc39a4	8047.27	4826.17	0.49	1.66e-51	6844.23	5162.51	0.677403	4.07e-16	0.729991	1.98013e-05	solute carrier family 39 (zinc transporter), member 4 [Source:MGI Symbol;Acc:MGI:1919277]
ENSMUSG00000045636	Mtus1	1186.23	2524.29	2.77	8.08e-193	929.171	2464.85	3.79328	3.14e-250	0.729313	2.7133e-08	mitochondrial tumor suppressor 1 [Source:MGI Symbol;Acc:MGI:2142572]
ENSMUSG00000006494	Pdk1	3631.94	1107.14	0.19	0	3080.49	1184.62	0.264977	0	0.729269	2.11041e-09	pyruvate dehydrogenase kinase, isoenzyme 1 [Source:MGI Symbol;Acc:MGI:1926119]
ENSMUSG00000021391	Cenpp	455.51	294.54	0.55	8.55e-17	437.575	356.307	0.758545	0.000325491	0.728134	0.00907187	centromere protein P [Source:MGI Symbol;Acc:MGI:1913586]
ENSMUSG00000021377	Dek	9684.05	5016.79	0.41	2.15e-49	8973.18	5873.78	0.566153	9.48e-21	0.727656	0.00129919	DEK oncogene (DNA binding) [Source:MGI Symbol;Acc:MGI:1926209]
ENSMUSG00000032782	Cntrob	1722.21	1239.18	0.64	1.08e-30	1609.21	1459.29	0.878493	0.00283843	0.727446	1.27056e-07	centrobin, centrosomal BRCA2 interacting protein [Source:MGI Symbol;Acc:MGI:2443290]
ENSMUSG00000023019	Gpd1	4573.8	1878.6	0.29	3.43e-258	3414.99	1784.4	0.393715	2.99e-131	0.727278	2.69977e-08	glycerol-3-phosphate dehydrogenase 1 (soluble) [Source:MGI Symbol;Acc:MGI:95679]
ENSMUSG00000028841	Cnksr1	418.99	233.86	0.44	2.04e-27	391.91	273.859	0.605288	2.22e-10	0.727255	0.0160077	connector enhancer of kinase suppressor of Ras 1 [Source:MGI Symbol;Acc:MGI:2670958]
ENSMUSG00000037211	Spry1	1241.61	678.59	0.44	2.51e-68	1237.27	851.763	0.603832	5.4e-26	0.726627	1.79135e-05	sprouty homolog 1 (Drosophila) [Source:MGI Symbol;Acc:MGI:1345139]
ENSMUSG00000028933	Xrcc2	771.29	469.65	0.5	1.96e-28	694.409	529.784	0.691988	2.36e-08	0.726427	0.0021402	X-ray repair complementing defective repair in Chinese hamster cells 2 [Source:MGI Symbol;Acc:MGI:1927345]
ENSMUSG00000041272	Tox	776.68	130.7	0.07	5.86e-235	727.274	149.512	0.0964142	1.47e-206	0.725762	0.020787	thymocyte selection-associated high mobility group box [Source:MGI Symbol;Acc:MGI:2181659]
ENSMUSG00000027635	Dsn1	1767.27	1120.36	0.54	1.36e-57	1834.06	1466.13	0.741448	4.22e-14	0.725605	6.54326e-08	DSN1 homolog, MIS12 kinetochore complex component [Source:MGI Symbol;Acc:MGI:1914184]
ENSMUSG00000021892	Sh3bp5	1771.37	1054.52	0.49	6.97e-103	1875.56	1404.37	0.678469	4.91e-32	0.72522	8.21785e-11	SH3-domain binding protein 5 (BTK-associated) [Source:MGI Symbol;Acc:MGI:1344391]
ENSMUSG00000020212	Mdm1	891.43	531.67	0.49	3.68e-44	932.668	700.16	0.679194	5.92e-14	0.725185	6.37915e-05	transformed mouse 3T3 cell double minute 1 [Source:MGI Symbol;Acc:MGI:96951]
ENSMUSG00000011884	Gltp	4468.85	2366.02	0.42	4.95e-264	4191.64	2796.01	0.574708	1.15e-102	0.72496	1.63024e-17	glycolipid transfer protein [Source:MGI Symbol;Acc:MGI:1929253]
ENSMUSG00000062248	Cks2	3535.48	2442.82	0.61	1.46e-24	3195.32	2809.29	0.842186	0.00102432	0.724861	2.26583e-05	CDC28 protein kinase regulatory subunit 2 [Source:MGI Symbol;Acc:MGI:1913447]
ENSMUSG00000029718	Pcolce	551.67	447.31	0.74	1.5e-07	588.85	595.696	1.01583	0.877699	0.724593	0.000443643	procollagen C-endopeptidase enhancer protein [Source:MGI Symbol;Acc:MGI:105099]
ENSMUSG00000022519	Srl	231.28	174.97	0.67	2.25e-06	239.062	225.158	0.925219	0.497099	0.724586	0.0259286	sarcalumenin [Source:MGI Symbol;Acc:MGI:2146620]
ENSMUSG00000028782	Adgrb2	1448.5	1065.97	0.67	4.87e-30	1858.71	1742.67	0.920064	0.0313033	0.724524	8.59002e-10	adhesion G protein-coupled receptor B2 [Source:MGI Symbol;Acc:MGI:2451244]
ENSMUSG00000028693	Nasp	6200.68	3405.59	0.44	2.18e-100	6277.22	4352.85	0.612199	4.95e-37	0.724331	3.783e-08	nuclear autoantigenic sperm protein (histone-binding) [Source:MGI Symbol;Acc:MGI:1355328]
ENSMUSG00000017724	Etv4	808.96	214.26	0.16	4.44e-136	781.496	256.879	0.223605	5.7e-96	0.724031	0.00973939	ets variant 4 [Source:MGI Symbol;Acc:MGI:99423]
ENSMUSG00000039934	Gsap	2299.6	938.08	0.29	0	1787.72	934.163	0.398091	3.33e-156	0.723396	1.24528e-10	gamma-secretase activating protein [Source:MGI Symbol;Acc:MGI:2442259]
ENSMUSG00000032327	Stra6	881.35	484.19	0.43	7.43e-54	1047.86	718.86	0.598959	1.86e-22	0.722594	0.000129363	stimulated by retinoic acid gene 6 [Source:MGI Symbol;Acc:MGI:107742]
ENSMUSG00000038009	Dnajc22	5997.44	2815.73	0.35	6.26e-305	5412.92	3210.07	0.485448	3.27e-141	0.722579	1.57406e-14	DnaJ heat shock protein family (Hsp40) member C22 [Source:MGI Symbol;Acc:MGI:1920028]
ENSMUSG00000028066	Pmf1	3977.63	1862.41	0.36	3.77e-92	3953.61	2340.12	0.496163	2.05e-43	0.722437	4.93618e-05	polyamine-modulated factor 1 [Source:MGI Symbol;Acc:MGI:1914287]
ENSMUSG00000025792	Slc25a10	6392.5	2967.55	0.35	1.22e-139	5781.79	3392.67	0.481558	2.49e-66	0.722042	6.27251e-07	solute carrier family 25 (mitochondrial carrier, dicarboxylate transporter), member 10 [Source:MGI Symbol;Acc:MGI:1353497]
ENSMUSG00000026779	Mastl	1955.51	1191.77	0.51	2.56e-46	1993.23	1544.43	0.711477	1.03e-12	0.721904	8.01653e-06	microtubule associated serine/threonine kinase-like [Source:MGI Symbol;Acc:MGI:1914371]
ENSMUSG00000041361	Myzap	364.57	983.75	3.85	5.08e-73	294.718	992.579	5.3432	4.65e-92	0.721425	0.0173026	myocardial zonula adherens protein [Source:MGI Symbol;Acc:MGI:2142908]
ENSMUSG00000053580	Tanc2	2022.74	1337.15	0.57	5.27e-42	1443.89	1217.13	0.793623	5.04e-07	0.721166	6.83261e-07	tetratricopeptide repeat, ankyrin repeat and coiled-coil containing 2 [Source:MGI Symbol;Acc:MGI:2444121]
ENSMUSG00000021281	Tnfaip2	394.06	190.44	0.35	1.3e-41	290.018	178.814	0.491251	2.99e-16	0.720762	0.0214162	tumor necrosis factor, alpha-induced protein 2 [Source:MGI Symbol;Acc:MGI:104960]
ENSMUSG00000063531	Sema3e	5432.86	1352.53	0.14	0	5916.18	1811.26	0.198015	7.45e-238	0.720584	3.29797e-05	sema domain, immunoglobulin domain (Ig), short basic domain, secreted, (semaphorin) 3E [Source:MGI Symbol;Acc:MGI:1340034]
ENSMUSG00000004880	Lbr	6370.73	3589.21	0.46	2.02e-121	6381.24	4560.82	0.638078	5.4e-41	0.720516	6.20773e-11	lamin B receptor [Source:MGI Symbol;Acc:MGI:2138281]
ENSMUSG00000036777	Anln	8533.83	4903.58	0.48	1.49e-31	9334.61	6824.28	0.663573	2.21e-10	0.720384	0.00156462	anillin, actin binding protein [Source:MGI Symbol;Acc:MGI:1920174]
ENSMUSG00000018008	Cyth4	174.9	130	0.66	1.73e-05	206.473	192.139	0.920779	0.504628	0.719599	0.0432325	cytohesin 4 [Source:MGI Symbol;Acc:MGI:2441702]
ENSMUSG00000070348	Ccnd1	38225.2	18218.2	0.36	1.72e-220	42507.1	25505.7	0.504993	4.48e-101	0.719201	7.42774e-12	cyclin D1 [Source:MGI Symbol;Acc:MGI:88313]
ENSMUSG00000001053	N4bp3	230.14	135.05	0.47	1.74e-15	284.307	207.596	0.650288	3.93e-06	0.718807	0.0466808	NEDD4 binding protein 3 [Source:MGI Symbol;Acc:MGI:2442218]
ENSMUSG00000029363	Rfc5	3719.05	1873.77	0.39	1.66e-134	3994.47	2545.28	0.546128	1.16e-57	0.718086	9.40349e-09	replication factor C (activator 1) 5 [Source:MGI Symbol;Acc:MGI:1919401]
ENSMUSG00000022351	Sqle	20779.7	12974	0.53	1.39e-93	22446.8	17817.6	0.734823	1.96e-22	0.717674	1.23026e-12	squalene epoxidase [Source:MGI Symbol;Acc:MGI:109296]
ENSMUSG00000061859	Inadl	1793.13	895.09	0.38	2.26e-115	1626.14	1030.7	0.52869	2.91e-48	0.717001	5.7064e-07	InaD-like (Drosophila) [Source:MGI Symbol;Acc:MGI:1277960]
ENSMUSG00000029246	Ppat	3799.37	2058.4	0.43	5.57e-172	4038.21	2773.27	0.604547	4.38e-64	0.716846	7.74381e-14	phosphoribosyl pyrophosphate amidotransferase [Source:MGI Symbol;Acc:MGI:2387203]
ENSMUSG00000030254	Rad18	1142.84	692.94	0.51	1.09e-50	1246.32	963.909	0.70866	3.85e-14	0.716502	1.75332e-06	RAD18 E3 ubiquitin protein ligase [Source:MGI Symbol;Acc:MGI:1890476]
ENSMUSG00000021273	Fdft1	10118.8	5741.89	0.46	2.74e-142	9783.23	7076.87	0.646225	6.89e-46	0.716086	2.20273e-13	farnesyl diphosphate farnesyl transferase 1 [Source:MGI Symbol;Acc:MGI:102706]
ENSMUSG00000073434	Wdr90	2399.66	1027.95	0.31	9.39e-120	2273.62	1239.5	0.439114	1.47e-60	0.715723	2.21573e-05	WD repeat domain 90 [Source:MGI Symbol;Acc:MGI:1921267]
ENSMUSG00000001020	S100a4	606.89	1203.17	2.49	3.83e-35	855.314	2262.09	3.48582	1.39e-65	0.714887	0.00701208	S100 calcium binding protein A4 [Source:MGI Symbol;Acc:MGI:1330282]
ENSMUSG00000055240	Zfp101	1376.71	842.43	0.51	2.54e-71	1466.12	1144.29	0.711596	3.47e-19	0.714445	4.21033e-09	zinc finger protein 101 [Source:MGI Symbol;Acc:MGI:107547]
ENSMUSG00000027883	Gpsm2	1839.21	992.15	0.43	8.91e-83	1931.91	1325.47	0.603629	8.28e-31	0.714245	5.67933e-07	G-protein signalling modulator 2 (AGS3-like, C. elegans) [Source:MGI Symbol;Acc:MGI:1923373]
ENSMUSG00000047153	Khnyn	1521.43	723.8	0.36	3.22e-68	1181.46	720.068	0.500226	4.7e-29	0.713976	0.000585199	KH and NYN domain containing [Source:MGI Symbol;Acc:MGI:2451333]
ENSMUSG00000068747	Sort1	2749.32	1953.5	0.63	7.83e-31	2322.56	2108.35	0.87583	0.00374099	0.713726	8.94756e-08	sortilin 1 [Source:MGI Symbol;Acc:MGI:1338015]
ENSMUSG00000029370	Rassf6	3095.12	927.33	0.19	0	3067.6	1157.94	0.263324	2.79e-211	0.713692	5.43881e-07	Ras association (RalGDS/AF-6) domain family member 6 [Source:MGI Symbol;Acc:MGI:1920496]
ENSMUSG00000056665	Them6	1520.83	775.42	0.4	5.89e-67	1429.65	928.08	0.557141	5.88e-27	0.713656	7.80403e-05	thioesterase superfamily member 6 [Source:MGI Symbol;Acc:MGI:1925301]
ENSMUSG00000041012	Cmtm8	2756.47	1125.61	0.28	4.43e-210	2506.42	1299.66	0.398412	1.17e-110	0.713129	7.86273e-08	CKLF-like MARVEL transmembrane domain containing 8 [Source:MGI Symbol;Acc:MGI:2447167]
ENSMUSG00000026355	Mcm6	15909.7	8409.23	0.42	6.8e-119	15142	10246.6	0.59169	2.95e-44	0.7127	2.38969e-09	minichromosome maintenance deficient 6 (MIS5 homolog, S. pombe) (S. cerevisiae) [Source:MGI Symbol;Acc:MGI:1298227]
ENSMUSG00000004099	Dnmt1	9536.21	4963.49	0.41	4.05e-154	9275.8	6170.96	0.57948	6.83e-59	0.712583	1.94207e-11	DNA methyltransferase (cytosine-5) 1 [Source:MGI Symbol;Acc:MGI:94912]
ENSMUSG00000028718	Stil	1134.25	794	0.62	2.55e-10	1202.46	1080.77	0.868907	0.112499	0.712537	0.00712394	Scl/Tal1 interrupting locus [Source:MGI Symbol;Acc:MGI:107477]
ENSMUSG00000030630	Fah	2583.99	1873.55	0.64	1.07e-38	2504.31	2328.86	0.904401	0.00812683	0.712122	3.10868e-11	fumarylacetoacetate hydrolase [Source:MGI Symbol;Acc:MGI:95482]
ENSMUSG00000029730	Mcm7	13402.3	5914.09	0.33	9.05e-236	13563.7	7623.38	0.461585	1.61e-114	0.711958	3.40559e-11	minichromosome maintenance deficient 7 (S. cerevisiae) [Source:MGI Symbol;Acc:MGI:1298398]
ENSMUSG00000041974	Spidr	1415.91	976.93	0.6	7.48e-28	1402.45	1241.66	0.848974	0.00107678	0.711259	1.96335e-06	scaffolding protein involved in DNA repair [Source:MGI Symbol;Acc:MGI:1924834]
ENSMUSG00000027412	Lpin3	393.45	878.18	2.99	6.39e-63	253.238	690.617	4.20353	1.38e-73	0.710378	0.00530659	lipin 3 [Source:MGI Symbol;Acc:MGI:1891342]
ENSMUSG00000041147	Brca2	1316.9	811.57	0.52	1.94e-41	1201.02	951.413	0.729255	7.97e-10	0.710133	9.26654e-06	breast cancer 2, early onset [Source:MGI Symbol;Acc:MGI:109337]
ENSMUSG00000072680	Tmem254c	1176.02	932.36	0.72	2.08e-07	936.635	950.976	1.01925	0.864352	0.709852	0.000645766	transmembrane protein 254c [Source:MGI Symbol;Acc:MGI:3711260]
ENSMUSG00000032193	Ldlr	13368.5	10691	0.74	1.08e-18	12983.3	13410.8	1.04459	0.319335	0.709037	1.01404e-11	low density lipoprotein receptor [Source:MGI Symbol;Acc:MGI:96765]
ENSMUSG00000040010	Slc7a5	3316.44	2348.01	0.63	1.03e-15	3696.59	3379.42	0.889366	0.0774502	0.708899	0.000148077	solute carrier family 7 (cationic amino acid transporter, y+ system), member 5 [Source:MGI Symbol;Acc:MGI:1298205]
ENSMUSG00000027641	Rbl1	3340.06	1796.41	0.43	7.9e-105	3274.2	2264.37	0.610748	1.1e-36	0.708893	4.7468e-09	retinoblastoma-like 1 (p107) [Source:MGI Symbol;Acc:MGI:103300]
ENSMUSG00000027454	Gins1	1229.66	556.46	0.34	2.56e-81	1413.32	813.044	0.478949	2.27e-40	0.708279	0.000112155	GINS complex subunit 1 (Psf1 homolog) [Source:MGI Symbol;Acc:MGI:1916520]
ENSMUSG00000014791	Elmo3	783.17	292.33	0.25	6.26e-101	660.948	314.595	0.346459	2.4e-54	0.707598	0.00185396	engulfment and cell motility 3 [Source:MGI Symbol;Acc:MGI:2679007]
ENSMUSG00000028542	Slc6a9	497.49	303.26	0.5	1.35e-24	396.811	306.604	0.700661	3.95e-06	0.707251	0.00351959	solute carrier family 6 (neurotransmitter transporter, glycine), member 9 [Source:MGI Symbol;Acc:MGI:95760]
ENSMUSG00000029482	Aacs	9211.2	5172.88	0.46	1.47e-161	8887.84	6425.73	0.646627	2.8e-50	0.706986	8.87103e-16	acetoacetyl-CoA synthetase [Source:MGI Symbol;Acc:MGI:1926144]
ENSMUSG00000022265	Ank	11732.7	5507.61	0.36	0	10868.9	6557.64	0.503327	1.91e-191	0.706854	1.88361e-24	progressive ankylosis [Source:MGI Symbol;Acc:MGI:3045421]
ENSMUSG00000024799	Tm7sf2	3996.57	2944.37	0.66	6.53e-28	4314.45	4087.13	0.928449	0.10197	0.7068	2.08313e-09	transmembrane 7 superfamily member 2 [Source:MGI Symbol;Acc:MGI:1920416]
ENSMUSG00000055172	C1ra	1608.51	377.11	0.13	0	1587.9	464.548	0.1795	9.52e-261	0.706603	1.76717e-05	complement component 1, r subcomponent A [Source:MGI Symbol;Acc:MGI:1355313]
ENSMUSG00000044934	Zfp367	2191.58	1072.07	0.38	8.52e-57	1953.53	1236.43	0.538692	2.34e-23	0.706301	0.000448656	zinc finger protein 367 [Source:MGI Symbol;Acc:MGI:2442266]
ENSMUSG00000032420	Nt5e	246.19	863.36	5.7	1.53e-119	341.531	1647.31	8.07509	7.29e-174	0.706228	0.00614989	5' nucleotidase, ecto [Source:MGI Symbol;Acc:MGI:99782]
ENSMUSG00000025504	Eps8l2	13951.3	4873.36	0.23	0	12295.2	5492.93	0.324773	5.37e-263	0.706041	8.49179e-13	EPS8-like 2 [Source:MGI Symbol;Acc:MGI:2138828]
ENSMUSG00000021236	Entpd5	1896.91	935.57	0.37	5.34e-77	1540.98	982.756	0.528943	1.23e-30	0.70432	4.28859e-05	ectonucleoside triphosphate diphosphohydrolase 5 [Source:MGI Symbol;Acc:MGI:1321385]
ENSMUSG00000034413	Neurl1b	2572.82	769.95	0.18	0	2609.6	983.677	0.26186	8.22e-218	0.70383	1.35655e-07	neuralized E3 ubiquitin protein ligase 1B [Source:MGI Symbol;Acc:MGI:3643092]
ENSMUSG00000032586	Traip	966.88	686.1	0.63	4.53e-25	1011.12	932.599	0.895993	0.0291851	0.703719	2.54466e-07	TRAF-interacting protein [Source:MGI Symbol;Acc:MGI:1096377]
ENSMUSG00000106334	Gm43549	2626.72	1350.82	0.4	3.59e-40	2520.44	1666.87	0.572446	1.36e-15	0.703462	0.00191919	predicted gene 43549 [Source:MGI Symbol;Acc:MGI:5663686]
ENSMUSG00000029162	Khk	541.41	263.49	0.36	1.88e-42	522.719	322.906	0.50518	6.13e-19	0.703157	0.00598823	ketohexokinase [Source:MGI Symbol;Acc:MGI:1096353]
ENSMUSG00000106825	2510016D11Rik	163.83	124.05	0.67	5.18e-05	181.459	174.756	0.954812	0.752203	0.702702	0.0337075	RIKEN cDNA 2510016D11 gene [Source:MGI Symbol;Acc:MGI:1917539]
ENSMUSG00000096472	Cdkn2d	874.02	539.41	0.52	2.81e-40	856.296	682.202	0.736894	3.24e-09	0.702693	5.41844e-06	cyclin-dependent kinase inhibitor 2D (p19, inhibits CDK4) [Source:MGI Symbol;Acc:MGI:105387]
ENSMUSG00000022369	Mtbp	2084.16	1217.3	0.48	2.89e-61	2031.43	1536.9	0.688265	1.23e-16	0.702015	1.92392e-07	Mdm2, transformed 3T3 cell double minute p53 binding protein [Source:MGI Symbol;Acc:MGI:2146005]
ENSMUSG00000054115	Skp2	1578.46	965.66	0.51	1.61e-71	1761.7	1392.45	0.731299	3.74e-17	0.701174	1.90383e-10	S-phase kinase-associated protein 2 (p45) [Source:MGI Symbol;Acc:MGI:1351663]
ENSMUSG00000026429	Ube2t	1122.96	562.41	0.39	5.64e-69	1086.27	703.245	0.557288	4.81e-27	0.700951	2.78495e-05	ubiquitin-conjugating enzyme E2T (putative) [Source:MGI Symbol;Acc:MGI:1914446]
ENSMUSG00000066800	Rnasel	446.01	320.29	0.63	2.4e-12	355.473	332.083	0.899516	0.237885	0.699179	0.00145242	ribonuclease L (2', 5'-oligoisoadenylate synthetase-dependent) [Source:MGI Symbol;Acc:MGI:1098272]
ENSMUSG00000028614	Ndc1	3510.46	1741.97	0.39	1.31e-107	3718.6	2385.34	0.552868	7.3e-43	0.69859	5.6272e-08	NDC1 transmembrane nucleoporin [Source:MGI Symbol;Acc:MGI:1920037]
ENSMUSG00000035232	Pdk3	351.69	181.71	0.4	1.07e-24	358.928	239.834	0.565802	5.05e-10	0.698503	0.0222791	pyruvate dehydrogenase kinase, isoenzyme 3 [Source:MGI Symbol;Acc:MGI:2384308]
ENSMUSG00000034320	Slc26a2	7257.29	2988.08	0.28	1.46e-224	6154.48	3265.05	0.401377	1.56e-113	0.69837	4.03747e-09	solute carrier family 26 (sulfate transporter), member 2 [Source:MGI Symbol;Acc:MGI:892977]
ENSMUSG00000030498	Gas2	489.39	213.9	0.31	4.43e-51	452.979	253.734	0.440203	8.36e-25	0.698087	0.00722402	growth arrest specific 2 [Source:MGI Symbol;Acc:MGI:95657]
ENSMUSG00000027203	Dut	5714.22	2553.13	0.33	3.35e-165	5838.66	3368.48	0.478426	1.04e-75	0.698045	3.6264e-09	deoxyuridine triphosphatase [Source:MGI Symbol;Acc:MGI:1346051]
ENSMUSG00000060961	Slc4a4	6831.66	2625.75	0.26	0	6530.82	3228.43	0.378442	4.1e-172	0.698025	6.62134e-12	solute carrier family 4 (anion exchanger), member 4 [Source:MGI Symbol;Acc:MGI:1927555]
ENSMUSG00000035024	Ncapd3	2609.51	1339.82	0.4	1.02e-161	2570.55	1704.65	0.576238	8.41e-60	0.69796	1.01826e-12	non-SMC condensin II complex, subunit D3 [Source:MGI Symbol;Acc:MGI:2142989]
ENSMUSG00000041920	Slc16a6	431.28	99.77	0.12	1.08e-98	420.03	121.386	0.17365	7.79e-75	0.697248	0.0410143	solute carrier family 16 (monocarboxylic acid transporters), member 6 [Source:MGI Symbol;Acc:MGI:2144585]
ENSMUSG00000031756	Cenpn	826.92	400.06	0.37	5.93e-68	1011.47	627.457	0.534384	6.49e-31	0.697064	3.70104e-05	centromere protein N [Source:MGI Symbol;Acc:MGI:1919405]
ENSMUSG00000005667	Mthfd2	4679.9	3207.87	0.6	5.71e-31	4310.95	3869.26	0.866283	0.00260959	0.696794	6.15898e-08	methylenetetrahydrofolate dehydrogenase (NAD+ dependent), methenyltetrahydrofolate cyclohydrolase [Source:MGI Symbol;Acc:MGI:1338850]
ENSMUSG00000052135	Foxo6	795.12	555.4	0.61	5.8e-19	895.758	810.775	0.88007	0.0366199	0.696715	2.13462e-05	forkhead box O6 [Source:MGI Symbol;Acc:MGI:2676586]
ENSMUSG00000034926	Dhcr24	12857.5	8691.31	0.59	1.39e-63	11909.2	10503.4	0.844784	3.23e-07	0.696633	1.4239e-14	24-dehydrocholesterol reductase [Source:MGI Symbol;Acc:MGI:1922004]
ENSMUSG00000037348	Paqr7	3266.26	1111.64	0.23	2.06e-305	2874.38	1269.95	0.325928	2.97e-172	0.696364	2.67903e-09	progestin and adipoQ receptor family member VII [Source:MGI Symbol;Acc:MGI:1919154]
ENSMUSG00000044365	Cxxc4	1288.53	768.53	0.49	6.22e-37	1391.28	1068.72	0.697936	5.03e-10	0.695785	5.03573e-05	CXXC finger 4 [Source:MGI Symbol;Acc:MGI:2442112]
ENSMUSG00000021811	Dnajc9	2231.63	1143.88	0.4	2.12e-114	2225.52	1477.28	0.575317	1.99e-42	0.695381	3.02832e-09	DnaJ heat shock protein family (Hsp40) member C9 [Source:MGI Symbol;Acc:MGI:1915326]
ENSMUSG00000030528	Blm	1497.87	822.73	0.44	1.11e-48	1631.95	1168.28	0.640114	1.09e-15	0.694432	2.61019e-05	Bloom syndrome, RecQ helicase-like [Source:MGI Symbol;Acc:MGI:1328362]
ENSMUSG00000019312	Grb7	5502.75	1873.26	0.22	0	5015.21	2208.13	0.32129	1.46e-176	0.694208	2.21351e-09	growth factor receptor bound protein 7 [Source:MGI Symbol;Acc:MGI:102683]
ENSMUSG00000026921	Egfl7	316.99	170.7	0.42	8.45e-28	309.841	214.972	0.600779	5.26e-10	0.693373	0.00677125	EGF-like domain 7 [Source:MGI Symbol;Acc:MGI:2449923]
ENSMUSG00000070427	Il18bp	212.56	122.67	0.45	5.93e-18	196.39	147.059	0.652215	1.38e-05	0.692812	0.0236985	interleukin 18 binding protein [Source:MGI Symbol;Acc:MGI:1333800]
ENSMUSG00000060216	Arrb2	3045.87	1928.86	0.53	3.69e-115	3219.22	2647.75	0.766905	2.03e-21	0.692566	1.85259e-19	arrestin, beta 2 [Source:MGI Symbol;Acc:MGI:99474]
ENSMUSG00000028399	Ptprd	527.02	218.19	0.29	9.17e-67	596.685	316.325	0.425293	9.02e-37	0.692289	0.00119584	protein tyrosine phosphatase, receptor type, D [Source:MGI Symbol;Acc:MGI:97812]
ENSMUSG00000050107	Gsg2	811.92	484.69	0.5	1.83e-30	871.635	678.097	0.716549	9.54e-08	0.692101	0.000144423	germ cell-specific gene 2 [Source:MGI Symbol;Acc:MGI:1194498]
ENSMUSG00000025747	Tyms	5143.2	3207.27	0.53	6.15e-53	5126.57	4187.77	0.764027	3.57e-10	0.692069	6.01507e-09	thymidylate synthase [Source:MGI Symbol;Acc:MGI:98878]
ENSMUSG00000006715	Gmnn	3373.36	1560.93	0.36	9.08e-99	2897.29	1764.1	0.514228	1.76e-40	0.691814	1.55735e-06	geminin [Source:MGI Symbol;Acc:MGI:1927344]
ENSMUSG00000002489	Tiam1	530.44	310.82	0.48	3.48e-33	503.692	385.535	0.694812	1.23e-08	0.691223	0.000173616	T cell lymphoma invasion and metastasis 1 [Source:MGI Symbol;Acc:MGI:103306]
ENSMUSG00000044279	Crb3	1070.36	722.48	0.58	8.94e-36	942.431	829.566	0.840288	0.000367654	0.690534	5.52865e-08	crumbs family member 3 [Source:MGI Symbol;Acc:MGI:2670904]
ENSMUSG00000022385	Gtse1	4060.23	1961.42	0.38	5.43e-58	4463.35	2812.45	0.544437	3.99e-23	0.690402	0.00014164	G two S phase expressed protein 1 [Source:MGI Symbol;Acc:MGI:1352755]
ENSMUSG00000064373	Sepp1	96692.2	14288.8	0.06	0	84209.1	15853.3	0.0825843	0	0.6903	2.17253e-07	selenoprotein P, plasma, 1 [Source:MGI Symbol;Acc:MGI:894288]
ENSMUSG00000020733	Slc9a3r1	13145.2	5416.9	0.29	0	10322.7	5597.6	0.424682	8.83e-228	0.689854	9.80907e-22	solute carrier family 9 (sodium/hydrogen exchanger), member 3 regulator 1 [Source:MGI Symbol;Acc:MGI:1349482]
ENSMUSG00000022865	Cxadr	13775.2	5877.02	0.3	9.9e-190	13378.4	7390.2	0.440107	3.35e-90	0.6888	1.67187e-09	coxsackie virus and adenovirus receptor [Source:MGI Symbol;Acc:MGI:1201679]
ENSMUSG00000009378	Slc16a12	1058.11	193.55	0.09	7.9e-219	369.73	109.651	0.127601	1.61e-72	0.688632	0.0319252	solute carrier family 16 (monocarboxylic acid transporters), member 12 [Source:MGI Symbol;Acc:MGI:2147716]
ENSMUSG00000073705	Apitd1	384.17	178.75	0.35	2.4e-44	421.92	254.887	0.50201	7.3e-21	0.688283	0.00250818	apoptosis-inducing, TAF9-like domain 1 [Source:MGI Symbol;Acc:MGI:1917178]
ENSMUSG00000028832	Stmn1	13176.1	4987.13	0.27	0	10299.8	5165.53	0.388973	5.24e-171	0.688129	1.20177e-13	stathmin 1 [Source:MGI Symbol;Acc:MGI:96739]
ENSMUSG00000069008	Gm5537	24705.3	9278.59	0.27	0	20285.2	10076.2	0.387357	7.69e-179	0.688086	4.91946e-14	predicted gene 5537 [Source:MGI Symbol;Acc:MGI:3643179]
ENSMUSG00000027469	Tpx2	9864.88	6418.59	0.57	2.63e-21	9617.36	8287.45	0.822659	0.00264918	0.687756	7.88403e-05	TPX2, microtubule-associated protein homolog (Xenopus laevis) [Source:MGI Symbol;Acc:MGI:1919369]
ENSMUSG00000028521	Slc35d1	1570.11	883.44	0.45	4.7e-95	1195.25	889.015	0.656268	3.18e-23	0.687701	8.07614e-10	solute carrier family 35 (UDP-glucuronic acid/UDP-N-acetylgalactosamine dual transporter), member D1 [Source:MGI Symbol;Acc:MGI:2140361]
ENSMUSG00000105703	Gm43305	5361.73	3756.29	0.62	1.55e-50	3794.49	3506.93	0.896339	0.00312343	0.687421	2.96954e-14	predicted gene 43305 [Source:MGI Symbol;Acc:MGI:5663442]
ENSMUSG00000041406	BC055324	1938.03	954.81	0.38	1.25e-117	1904.41	1232.93	0.557554	2.3e-44	0.687338	3.09415e-09	cDNA sequence BC055324 [Source:MGI Symbol;Acc:MGI:3590554]
ENSMUSG00000047996	Prrg1	736.92	444.79	0.5	2.16e-11	697.53	553.285	0.729801	0.00470406	0.687239	0.0392441	proline rich Gla (G-carboxyglutamic acid) 1 [Source:MGI Symbol;Acc:MGI:1917364]
ENSMUSG00000044060	A830010M20Rik	550.63	409.38	0.66	1.1e-09	529.105	517.696	0.967384	0.755147	0.687071	0.000461447	RIKEN cDNA A830010M20 gene [Source:MGI Symbol;Acc:MGI:2445097]
ENSMUSG00000002870	Mcm2	9294.03	4991.57	0.43	3.57e-129	9851.03	6947.21	0.629163	3.81e-40	0.686061	4.16901e-13	minichromosome maintenance deficient 2 mitotin (S. cerevisiae) [Source:MGI Symbol;Acc:MGI:105380]
ENSMUSG00000022881	Rfc4	1456.5	724.06	0.38	1.89e-119	1511.63	980.423	0.559541	3.47e-46	0.685756	1.18551e-09	replication factor C (activator 1) 4 [Source:MGI Symbol;Acc:MGI:2146571]
ENSMUSG00000034485	Uaca	1678.64	892.85	0.42	2.65e-155	1516.37	1054.67	0.606771	5.15e-48	0.685212	4.9556e-14	uveal autoantigen with coiled-coil domains and ankyrin repeats [Source:MGI Symbol;Acc:MGI:1919815]
ENSMUSG00000045790	Ccdc149	578.59	420.1	0.64	1.94e-15	574.835	551.945	0.940973	0.412746	0.685088	1.11769e-05	coiled-coil domain containing 149 [Source:MGI Symbol;Acc:MGI:2685293]
ENSMUSG00000055980	Irs1	1451.46	919.63	0.54	1.16e-21	1021.01	858.15	0.788182	0.000969756	0.684532	0.000332555	insulin receptor substrate 1 [Source:MGI Symbol;Acc:MGI:99454]
ENSMUSG00000026639	Lamb3	4487.65	13654.2	4.37	3.23e-285	3854.43	15553.9	6.38546	0	0.684219	1.71591e-09	laminin, beta 3 [Source:MGI Symbol;Acc:MGI:99915]
ENSMUSG00000002617	Zfp40	319.29	229.89	0.64	9.99e-09	221.673	211.19	0.929013	0.559122	0.683886	0.00677235	zinc finger protein 40 [Source:MGI Symbol;Acc:MGI:99185]
ENSMUSG00000036985	Zdhhc9	5218.29	4001.65	0.69	3.81e-59	4169.4	4212.93	1.01621	0.655471	0.68383	1.78852e-29	zinc finger, DHHC domain containing 9 [Source:MGI Symbol;Acc:MGI:2444393]
ENSMUSG00000030978	Rrm1	12585.6	7899.77	0.53	1.07e-70	13060.9	10846.5	0.78177	1.13e-11	0.682772	4.81548e-13	ribonucleotide reductase M1 [Source:MGI Symbol;Acc:MGI:98180]
ENSMUSG00000021965	Ska3	890.37	387.97	0.32	1.29e-57	978.955	558.021	0.474052	7.34e-27	0.682692	0.000803792	spindle and kinetochore associated complex subunit 3 [Source:MGI Symbol;Acc:MGI:3041235]
ENSMUSG00000028560	Usp1	3881.88	2036.18	0.41	7.19e-98	4130.58	2846.13	0.606643	1.75e-32	0.682531	1.91775e-09	ubiquitin specific peptidase 1 [Source:MGI Symbol;Acc:MGI:2385198]
ENSMUSG00000034349	Smc4	11727.5	5709.55	0.38	2.92e-71	12538.7	8019.91	0.551379	4.77e-27	0.682296	8.43955e-06	structural maintenance of chromosomes 4 [Source:MGI Symbol;Acc:MGI:1917349]
ENSMUSG00000067889	Sptbn2	162.04	279.01	2.19	2.98e-19	153.586	347.611	3.20519	3.88e-34	0.682278	0.0152417	spectrin beta, non-erythrocytic 2 [Source:MGI Symbol;Acc:MGI:1313261]
ENSMUSG00000041417	Pik3r1	4821.39	2930.8	0.51	9.83e-109	3552.81	2867.03	0.741733	1.27e-19	0.681853	3.27575e-16	phosphatidylinositol 3-kinase, regulatory subunit, polypeptide 1 (p85 alpha) [Source:MGI Symbol;Acc:MGI:97583]
ENSMUSG00000040606	Kazn	364.53	261.96	0.63	1.72e-12	319.473	302.691	0.925658	0.395866	0.681825	0.000334702	kazrin, periplakin interacting protein [Source:MGI Symbol;Acc:MGI:1918779]
ENSMUSG00000022021	Diaph3	1883.9	1281.32	0.6	5.82e-16	2228.11	2015.37	0.87686	0.0710702	0.681455	0.000123538	diaphanous related formin 3 [Source:MGI Symbol;Acc:MGI:1927222]
ENSMUSG00000015980	Lrrc27	207.09	292.8	1.63	3.41e-13	252.467	481.487	2.39194	1.4e-40	0.681275	0.000278099	leucine rich repeat containing 27 [Source:MGI Symbol;Acc:MGI:1923862]
ENSMUSG00000057440	Mpp7	2167.86	1255.55	0.47	3.47e-57	2298.17	1742.79	0.684752	5.15e-15	0.681199	1.58179e-07	membrane protein, palmitoylated 7 (MAGUK p55 subfamily member 7) [Source:MGI Symbol;Acc:MGI:1922989]
ENSMUSG00000028337	Coro2a	1228.12	647.68	0.41	3.36e-92	1129.06	782.778	0.606415	4.26e-29	0.680845	8.81137e-09	coronin, actin binding protein 2A [Source:MGI Symbol;Acc:MGI:1345966]
ENSMUSG00000040111	Gramd1b	7947.13	4626.23	0.47	1.31e-260	6293.44	4849.32	0.693008	2.94e-57	0.680841	3.13059e-32	GRAM domain containing 1B [Source:MGI Symbol;Acc:MGI:1925037]
ENSMUSG00000031349	Nsdhl	10975.6	7467.85	0.59	3.34e-68	11161.1	10079.8	0.873192	1.69e-05	0.68048	2.19935e-18	NAD(P) dependent steroid dehydrogenase-like [Source:MGI Symbol;Acc:MGI:1099438]
ENSMUSG00000020974	Pole2	942.57	474.96	0.39	1.38e-41	940.724	626.361	0.579579	5.91e-15	0.679785	0.000539721	polymerase (DNA directed), epsilon 2 (p59 subunit) [Source:MGI Symbol;Acc:MGI:1197514]
ENSMUSG00000036492	Rnf39	792.7	177.69	0.12	1.15e-158	704.036	206.954	0.17804	4.48e-110	0.679666	0.00318371	ring finger protein 39 [Source:MGI Symbol;Acc:MGI:2156378]
ENSMUSG00000033060	Lmo7	6735.25	2848.99	0.3	3.03e-295	7041.81	3886.88	0.443578	2.13e-139	0.679455	1.45879e-15	LIM domain only 7 [Source:MGI Symbol;Acc:MGI:1353586]
ENSMUSG00000032400	Zwilch	2804.11	1533.5	0.44	3.56e-60	3327.38	2408.2	0.653315	1.38e-17	0.678241	3.39482e-07	zwilch kinetochore protein [Source:MGI Symbol;Acc:MGI:1915264]
ENSMUSG00000051065	Mb21d2	857.4	487.41	0.46	1.72e-67	727.957	548.1	0.675241	6.05e-16	0.678178	4.34596e-08	Mab-21 domain containing 2 [Source:MGI Symbol;Acc:MGI:1917028]
ENSMUSG00000042428	Mgat3	5930.28	2433.81	0.29	0	5251.15	2843.71	0.423478	7.39e-201	0.67758	1.01136e-20	mannoside acetylglucosaminyltransferase 3 [Source:MGI Symbol;Acc:MGI:104532]
ENSMUSG00000103475	Gm37697	1626.14	823.34	0.39	2.19e-64	1649.55	1103.3	0.583682	1.86e-22	0.676673	4.7919e-06	predicted gene, 37697 [Source:MGI Symbol;Acc:MGI:5610925]
ENSMUSG00000012350	Ehf	2942.13	615.46	0.1	0	1344	416.591	0.152479	2.43e-174	0.676544	6.50057e-05	ets homologous factor [Source:MGI Symbol;Acc:MGI:1270840]
ENSMUSG00000053414	Hunk	1037.36	412.13	0.28	3.32e-153	963.27	505.954	0.407433	1.19e-75	0.676236	2.01731e-07	hormonally upregulated Neu-associated kinase [Source:MGI Symbol;Acc:MGI:1347352]
ENSMUSG00000029283	Cdc7	1771.45	895.8	0.4	1.11e-124	1838.77	1238.36	0.589649	4.74e-43	0.675958	1.29456e-11	cell division cycle 7 (S. cerevisiae) [Source:MGI Symbol;Acc:MGI:1309511]
ENSMUSG00000053693	Mast1	217.03	147.03	0.58	8.47e-08	215.426	192.798	0.853243	0.202241	0.675888	0.0268079	microtubule associated serine/threonine kinase 1 [Source:MGI Symbol;Acc:MGI:1861901]
ENSMUSG00000104814	Gm42979	234.53	174.09	0.66	0.000108018	209.515	207.841	0.976427	0.903828	0.675853	0.0345929	predicted gene 42979 [Source:MGI Symbol;Acc:MGI:5663116]
ENSMUSG00000018796	Acsl1	2000.19	796.36	0.28	0	1809.16	954.766	0.411845	4.91e-151	0.674767	6.4538e-15	acyl-CoA synthetase long-chain family member 1 [Source:MGI Symbol;Acc:MGI:102797]
ENSMUSG00000110276	Gm45330	225.39	135.97	0.49	1.1e-12	152.388	120.362	0.724706	0.00955178	0.673959	0.0371998	predicted gene 45330 [Source:MGI Symbol;Acc:MGI:5791166]
ENSMUSG00000001467	Cyp51	20440.9	10208.3	0.39	8.14e-128	21097	13980.9	0.576592	5.22e-44	0.673926	2.71808e-11	cytochrome P450, family 51 [Source:MGI Symbol;Acc:MGI:106040]
ENSMUSG00000026196	Bard1	1124.76	544.14	0.37	3.18e-60	1220.79	785.652	0.55652	7.14e-23	0.67379	2.52093e-05	BRCA1 associated RING domain 1 [Source:MGI Symbol;Acc:MGI:1328361]
ENSMUSG00000020782	Llgl2	10928.4	5927.81	0.43	1.39e-83	9676.48	7004.57	0.644716	1.28e-23	0.673719	1.65006e-09	lethal giant larvae homolog 2 (Drosophila) [Source:MGI Symbol;Acc:MGI:1918843]
ENSMUSG00000091900	Gm4353	575.73	393.84	0.6	1.34e-11	586.387	535.073	0.884232	0.184547	0.673474	0.0014193	predicted gene 4353 [Source:MGI Symbol;Acc:MGI:3782538]
ENSMUSG00000048965	Mrgpre	637.6	1104.93	2.11	1.22e-40	435.619	985.189	3.13826	7.09e-71	0.673064	3.17321e-05	MAS-related GPR, member E [Source:MGI Symbol;Acc:MGI:2441884]
ENSMUSG00000017550	Atad5	1882.19	987.24	0.42	1.84e-112	1865.53	1303.22	0.618972	1.27e-34	0.672904	1.15124e-11	ATPase family, AAA domain containing 5 [Source:MGI Symbol;Acc:MGI:2442925]
ENSMUSG00000026479	Lamc2	2868.02	2320.02	0.75	5.21e-12	2616.58	2857.12	1.12247	0.0108628	0.671839	6.34289e-11	laminin, gamma 2 [Source:MGI Symbol;Acc:MGI:99913]
ENSMUSG00000044469	Tnfaip8l1	777.53	318.58	0.29	1.95e-94	627.258	345.209	0.435615	3.88e-40	0.67115	3.70182e-05	tumor necrosis factor, alpha-induced protein 8-like 1 [Source:MGI Symbol;Acc:MGI:1913693]
ENSMUSG00000034773	BC030867	544.77	267.99	0.38	1.93e-48	651.879	421.775	0.56163	1.6e-19	0.670954	0.000116385	cDNA sequence BC030867 [Source:MGI Symbol;Acc:MGI:2387601]
ENSMUSG00000071369	Map3k5	1645.47	447.72	0.16	1.84e-297	1532.18	547.809	0.232013	5.21e-195	0.66998	1.93641e-07	mitogen-activated protein kinase kinase kinase 5 [Source:MGI Symbol;Acc:MGI:1346876]
ENSMUSG00000019992	Mtfr2	599.89	269.96	0.34	1.61e-62	645.638	386.13	0.501311	1.88e-27	0.669948	9.18581e-05	mitochondrial fission regulator 2 [Source:MGI Symbol;Acc:MGI:1919054]
ENSMUSG00000073565	Prr16	300.91	72.64	0.13	2.9e-75	314.603	97.3585	0.189355	5.16e-58	0.669854	0.0390645	proline rich 16 [Source:MGI Symbol;Acc:MGI:1918623]
ENSMUSG00000021779	Thrb	198.55	129.77	0.54	3.93e-10	189.279	163.568	0.803665	0.0556648	0.669599	0.0186826	thyroid hormone receptor beta [Source:MGI Symbol;Acc:MGI:98743]
ENSMUSG00000025758	Plk4	2935.52	1711.4	0.49	9.76e-38	3263.68	2555.08	0.726034	2.95e-08	0.669077	3.97209e-06	polo-like kinase 4 [Source:MGI Symbol;Acc:MGI:101783]
ENSMUSG00000024791	Cdca5	3034.43	1557.33	0.41	1.04e-68	3233.28	2222.68	0.609581	8.34e-22	0.668784	3.21229e-07	cell division cycle associated 5 [Source:MGI Symbol;Acc:MGI:1915099]
ENSMUSG00000039994	Timeless	1816.79	753.47	0.3	9.03e-144	1995.13	1093.28	0.448878	3.26e-68	0.668762	1.47787e-08	timeless circadian clock 1 [Source:MGI Symbol;Acc:MGI:1321393]
ENSMUSG00000021636	Marveld2	856.45	266.8	0.19	2.87e-179	578.904	251.65	0.290758	6.22e-82	0.668403	3.05971e-05	MARVEL (membrane-associating) domain containing 2 [Source:MGI Symbol;Acc:MGI:2446166]
ENSMUSG00000098090	2700099C18Rik	900.1	498.29	0.45	2.82e-32	980.972	729.835	0.67557	9.64e-09	0.667684	0.000150786	RIKEN cDNA 2700099C18 gene [Source:MGI Symbol;Acc:MGI:1924272]
ENSMUSG00000044162	Tnip3	488.67	105.48	0.11	3.54e-124	526.221	147.049	0.167004	5.61e-102	0.667662	0.00715127	TNFAIP3 interacting protein 3 [Source:MGI Symbol;Acc:MGI:3041165]
ENSMUSG00000046245	Pilra	983.96	168.6	0.08	5.96e-295	426.562	111.792	0.113258	3.41e-102	0.667017	0.00635418	paired immunoglobin-like type 2 receptor alpha [Source:MGI Symbol;Acc:MGI:2450529]
ENSMUSG00000029556	Hnf1a	1429.39	590.24	0.29	4.36e-83	1268.81	697.009	0.432634	1.1e-37	0.666776	8.48618e-05	HNF1 homeobox A [Source:MGI Symbol;Acc:MGI:98504]
ENSMUSG00000026482	Rgl1	4470.95	1334.13	0.19	0	3854.43	1534.84	0.280164	1.82e-302	0.666654	1.87292e-15	ral guanine nucleotide dissociation stimulator,-like 1 [Source:MGI Symbol;Acc:MGI:107484]
ENSMUSG00000041220	Elovl6	2575.28	865.07	0.22	1.08e-216	2667.82	1181.41	0.329714	2.63e-122	0.666061	2.77048e-08	ELOVL family member 6, elongation of long chain fatty acids (yeast) [Source:MGI Symbol;Acc:MGI:2156528]
ENSMUSG00000032702	Kank1	4992.1	3905.19	0.71	3.46e-23	4920.75	5165.6	1.06833	0.105341	0.666016	9.64664e-16	KN motif and ankyrin repeat domains 1 [Source:MGI Symbol;Acc:MGI:2147707]
ENSMUSG00000097589	Dleu2	545.17	223.4	0.28	1.81e-64	539.168	290.969	0.423683	1.99e-31	0.665074	0.000717568	deleted in lymphocytic leukemia, 2 [Source:MGI Symbol;Acc:MGI:1934030]
ENSMUSG00000038943	Prc1	10830.9	6057.74	0.46	2.67e-40	11091.9	8386.49	0.692374	9.02e-10	0.664838	7.46542e-06	protein regulator of cytokinesis 1 [Source:MGI Symbol;Acc:MGI:1858961]
ENSMUSG00000022673	Mcm4	9699.61	4683	0.37	2.94e-159	9836.69	6378.07	0.560995	1.6e-55	0.664781	9.54881e-14	minichromosome maintenance deficient 4 homolog (S. cerevisiae) [Source:MGI Symbol;Acc:MGI:103199]
ENSMUSG00000110631	RP24-286J21.7	18020.3	9038.67	0.39	4.05e-95	16427.5	11078	0.586434	4.98e-31	0.664722	3.89237e-09	predicted gene, 42047
ENSMUSG00000027952	Pmvk	3810.93	1771.55	0.35	5.53e-168	3412.97	2135.37	0.530246	1.15e-61	0.664553	6.85472e-13	phosphomevalonate kinase [Source:MGI Symbol;Acc:MGI:1915853]
ENSMUSG00000028047	Thbs3	5478.53	3158.41	0.47	3.04e-73	4974.85	3856.2	0.70716	6.08e-16	0.664348	9.24769e-11	thrombospondin 3 [Source:MGI Symbol;Acc:MGI:98739]
ENSMUSG00000041064	Pif1	747.3	389.58	0.42	1.24e-21	857.885	600.84	0.629009	6.47e-07	0.663301	0.00731286	PIF1 5'-to-3' DNA helicase homolog (S. cerevisiae) [Source:MGI Symbol;Acc:MGI:2143057]
ENSMUSG00000053279	Aldh1a1	8822.03	3515.12	0.28	3.18e-298	8199.02	4367.42	0.420836	1.81e-137	0.662311	1.44838e-15	aldehyde dehydrogenase family 1, subfamily A1 [Source:MGI Symbol;Acc:MGI:1353450]
ENSMUSG00000025203	Scd2	248128	154638	0.53	2.86e-218	254326	214195	0.794905	1.15e-28	0.661787	1.6585e-44	stearoyl-Coenzyme A desaturase 2 [Source:MGI Symbol;Acc:MGI:98240]
ENSMUSG00000004633	Chn2	778.41	437.94	0.44	3.34e-42	699.713	520.348	0.671961	2.03e-10	0.661629	1.1974e-05	chimerin 2 [Source:MGI Symbol;Acc:MGI:1917243]
ENSMUSG00000039704	Lmbrd2	748.74	510.56	0.59	1.52e-10	746.853	685.394	0.892502	0.269162	0.661242	0.00196401	LMBR1 domain containing 2 [Source:MGI Symbol;Acc:MGI:2444173]
ENSMUSG00000051378	Kif18b	2446.17	1324.54	0.44	1.99e-36	2596.67	1904.77	0.666793	1.11e-09	0.661046	5.43826e-05	kinesin family member 18B [Source:MGI Symbol;Acc:MGI:2446979]
ENSMUSG00000035455	Fignl1	2909.34	1444.61	0.39	1.53e-53	3288.97	2201.14	0.589932	1.07e-17	0.660698	1.49902e-05	fidgetin-like 1 [Source:MGI Symbol;Acc:MGI:1890648]
ENSMUSG00000052397	Ezr	63102.3	32749.2	0.41	0	61175.8	42834.9	0.618504	0	0.660612	3.10676e-139	ezrin [Source:MGI Symbol;Acc:MGI:98931]
ENSMUSG00000040618	Pck2	3714.27	2059.17	0.44	2.58e-105	3191.98	2395.89	0.673521	7.31e-25	0.660439	1.39326e-13	phosphoenolpyruvate carboxykinase 2 (mitochondrial) [Source:MGI Symbol;Acc:MGI:1860456]
ENSMUSG00000027242	Wdr76	2040.85	1024.35	0.39	3.51e-223	1976.22	1331.89	0.587361	2.61e-72	0.660355	1.67179e-21	WD repeat domain 76 [Source:MGI Symbol;Acc:MGI:1926186]
ENSMUSG00000093930	Hmgcs1	41671.6	20131.2	0.37	3.17e-125	34998.8	23017.5	0.567316	4.82e-42	0.659402	2.38387e-11	3-hydroxy-3-methylglutaryl-Coenzyme A synthase 1 [Source:MGI Symbol;Acc:MGI:107592]
ENSMUSG00000003038	Hmgn2	4778.48	3016.22	0.53	2.67e-43	4939.75	4223.37	0.809999	9.84e-06	0.659362	1.32089e-09	high mobility group nucleosomal binding domain 2 [Source:MGI Symbol;Acc:MGI:96136]
ENSMUSG00000038732	Mboat1	13722.1	5129.78	0.26	0	11179.4	5701.03	0.400963	9.3e-216	0.65873	1.35764e-22	membrane bound O-acyltransferase domain containing 1 [Source:MGI Symbol;Acc:MGI:2387184]
ENSMUSG00000079429	Mroh2a	395.59	240.05	0.49	1.59e-27	380.061	309.611	0.751859	3.24e-05	0.658203	4.38324e-05	maestro heat-like repeat family member 2A [Source:MGI Symbol;Acc:MGI:3705228]
ENSMUSG00000107201	5930420M18Rik	177.6	130.71	0.65	1.14e-05	154.976	154.372	0.987018	0.94821	0.657729	0.0124438	RIKEN cDNA 5930420M18 gene [Source:MGI Symbol;Acc:MGI:2441703]
ENSMUSG00000031379	Pir	479.13	309.94	0.54	2.41e-19	439.89	382.557	0.823756	0.0119867	0.657395	0.000124547	pirin [Source:MGI Symbol;Acc:MGI:1916906]
ENSMUSG00000006585	Cdt1	3382.45	1367.92	0.29	8.59e-132	3389.8	1849.64	0.445151	1.94e-58	0.657166	4.96606e-08	chromatin licensing and DNA replication factor 1 [Source:MGI Symbol;Acc:MGI:1914427]
ENSMUSG00000027330	Cdc25b	1872.46	868.78	0.35	9.48e-162	2038.73	1270	0.526465	3.71e-64	0.655957	2.63356e-13	cell division cycle 25B [Source:MGI Symbol;Acc:MGI:99701]
ENSMUSG00000024371	C2	2764.29	2054.31	0.67	6.26e-42	1733.09	1756.81	1.01918	0.719166	0.655461	2.00863e-19	complement component 2 (within H-2S) [Source:MGI Symbol;Acc:MGI:88226]
ENSMUSG00000028613	Lrp8	1386.45	743.94	0.43	1.76e-115	1505.55	1093.05	0.653166	3.88e-32	0.655227	7.00164e-15	low density lipoprotein receptor-related protein 8, apolipoprotein e receptor [Source:MGI Symbol;Acc:MGI:1340044]
ENSMUSG00000053398	Phgdh	30458.6	14127.9	0.35	6.36e-124	27838.7	17587.5	0.539123	4.42e-44	0.654625	1.99008e-10	3-phosphoglycerate dehydrogenase [Source:MGI Symbol;Acc:MGI:1355330]
ENSMUSG00000020415	Pttg1	3362.14	1636.65	0.38	1.85e-66	3411.19	2265.87	0.583195	1.42e-21	0.654351	9.51406e-07	pituitary tumor-transforming gene 1 [Source:MGI Symbol;Acc:MGI:1353578]
ENSMUSG00000025001	Hells	11455.9	5464.49	0.37	1.26e-88	12469.8	8092.15	0.566248	9.03e-30	0.653793	2.28607e-08	helicase, lymphoid specific [Source:MGI Symbol;Acc:MGI:106209]
ENSMUSG00000031262	Cenpi	3116.42	1573.37	0.4	2.21e-56	3396.3	2336.84	0.612299	4.97e-17	0.653373	2.084e-06	centromere protein I [Source:MGI Symbol;Acc:MGI:2147897]
ENSMUSG00000069910	Spdl1	2381.76	1146.66	0.37	7.04e-59	2497.57	1638.03	0.573459	9.87e-20	0.653034	6.6886e-06	spindle apparatus coiled-coil protein 1 [Source:MGI Symbol;Acc:MGI:1917635]
ENSMUSG00000027831	Veph1	130.56	84.33	0.52	8.65e-10	93.8411	80.4575	0.804074	0.132607	0.65259	0.0322679	ventricular zone expressed PH domain-containing 1 [Source:MGI Symbol;Acc:MGI:1920039]
ENSMUSG00000069996	Gm7125	197.61	122.71	0.51	8.28e-11	196.115	163.585	0.780433	0.0322107	0.651561	0.0153475	predicted pseudogene 7125 [Source:MGI Symbol;Acc:MGI:3645829]
ENSMUSG00000024660	Incenp	7140.82	3418.66	0.37	1.98e-122	7232.21	4725.68	0.56854	2.21e-40	0.651376	1.46179e-11	inner centromere protein [Source:MGI Symbol;Acc:MGI:1313288]
ENSMUSG00000023961	Enpp4	3880.62	2758.13	0.63	3.61e-33	3837.19	3743.16	0.967371	0.547945	0.649676	6.3683e-14	ectonucleotide pyrophosphatase/phosphodiesterase 4 [Source:MGI Symbol;Acc:MGI:2682634]
ENSMUSG00000035678	Tnfsf9	925.47	339.7	0.25	2.9e-167	855.483	427.839	0.384896	1.04e-82	0.648436	1.37975e-08	tumor necrosis factor (ligand) superfamily, member 9 [Source:MGI Symbol;Acc:MGI:1101058]
ENSMUSG00000020593	Lpin1	1519.53	717.66	0.35	2.05e-185	1423.66	916.168	0.543977	2.59e-64	0.647343	3.4896e-16	lipin 1 [Source:MGI Symbol;Acc:MGI:1891340]
ENSMUSG00000028873	Cdca8	2488.78	1142.44	0.35	3.5e-75	2617.28	1645.19	0.541505	9.05e-27	0.647198	7.9047e-07	cell division cycle associated 8 [Source:MGI Symbol;Acc:MGI:1196274]
ENSMUSG00000094627	Gm10182	4673.79	2864.31	0.51	2.49e-57	4676.75	3931.2	0.792288	8.45e-08	0.647157	3.82613e-12	predicted pseudogene 10182 [Source:MGI Symbol;Acc:MGI:3704327]
ENSMUSG00000025019	Lcor	864.89	508.62	0.48	4.1e-11	841.799	672.822	0.742712	0.0144477	0.64699	0.0227798	ligand dependent nuclear receptor corepressor [Source:MGI Symbol;Acc:MGI:2443930]
ENSMUSG00000055301	Adh7	913.57	290.7	0.18	1.22e-144	1289.86	517.075	0.277919	1.72e-110	0.646752	8.77716e-06	alcohol dehydrogenase 7 (class IV), mu or sigma polypeptide [Source:MGI Symbol;Acc:MGI:87926]
ENSMUSG00000047534	Mis18bp1	1421.84	827.91	0.48	9.26e-27	1574.53	1262.97	0.747577	3.88e-05	0.646372	4.06132e-05	MIS18 binding protein 1 [Source:MGI Symbol;Acc:MGI:2145099]
ENSMUSG00000045319	Proser2	506.37	95.38	0.08	2.27e-152	468.951	114.439	0.121775	4.8e-126	0.64624	0.00533875	proline and serine rich 2 [Source:MGI Symbol;Acc:MGI:2442238]
ENSMUSG00000055114	Anxa13	11054.6	4653.62	0.3	0	8271.26	4803.37	0.462567	1.1e-191	0.645876	2.05074e-31	annexin A13 [Source:MGI Symbol;Acc:MGI:1917037]
ENSMUSG00000026039	Sgol2a	2948.62	1664.29	0.47	1.59e-52	3100.16	2417.68	0.720392	1.69e-10	0.645537	9.03093e-09	shugoshin-like 2a (S. pombe) [Source:MGI Symbol;Acc:MGI:1098767]
ENSMUSG00000039187	Fanci	1329.99	568.7	0.31	1.73e-106	1519.9	882.736	0.485713	3.64e-45	0.64397	3.21595e-08	Fanconi anemia, complementation group I [Source:MGI Symbol;Acc:MGI:2384790]
ENSMUSG00000021572	Cep72	466.48	316.69	0.59	4.65e-15	393.987	368.281	0.916801	0.340868	0.643208	4.22402e-05	centrosomal protein 72 [Source:MGI Symbol;Acc:MGI:1921720]
ENSMUSG00000002108	Nr1h3	1442.69	514.1	0.24	1.13e-183	959.717	480.097	0.370473	2.35e-74	0.643045	3.05613e-08	nuclear receptor subfamily 1, group H, member 3 [Source:MGI Symbol;Acc:MGI:1352462]
ENSMUSG00000042606	Hirip3	2116.89	1094.11	0.4	4.61e-66	2240.21	1585.87	0.629469	2.38e-18	0.642877	3.53525e-08	HIRA interacting protein 3 [Source:MGI Symbol;Acc:MGI:2142364]
ENSMUSG00000024386	Proc	1071.83	207.7	0.09	9.53e-249	710.461	194.068	0.146227	4.92e-141	0.642584	0.000175989	protein C [Source:MGI Symbol;Acc:MGI:97771]
ENSMUSG00000037278	Tmem97	4936.92	2274.5	0.35	2.12e-89	5054.38	3200.58	0.545568	1.07e-30	0.642546	3.05815e-08	transmembrane protein 97 [Source:MGI Symbol;Acc:MGI:1916321]
ENSMUSG00000021754	Map3k1	4075	1491.25	0.24	0	3044.73	1539.21	0.379387	8.23e-136	0.642381	1.13233e-14	mitogen-activated protein kinase kinase kinase 1 [Source:MGI Symbol;Acc:MGI:1346872]
ENSMUSG00000078776	9530053A07Rik	1125.33	448.4	0.28	7.12e-137	1036.63	562.201	0.430553	2.88e-60	0.642364	1.86496e-08	RIKEN cDNA 9530053A07 gene [Source:MGI Symbol;Acc:MGI:2442118]
ENSMUSG00000035473	Galm	443.06	213.23	0.36	1.63e-56	144.877	102.861	0.556088	9.47e-07	0.641844	0.00477175	galactose mutarotase [Source:MGI Symbol;Acc:MGI:2442420]
ENSMUSG00000079553	Kifc1	3510.45	1670.36	0.37	3.52e-64	3725.51	2445.93	0.575437	1.51e-20	0.640875	1.04949e-06	kinesin family member C1 [Source:MGI Symbol;Acc:MGI:109596]
ENSMUSG00000051910	Sox6	229.19	72.19	0.19	1.73e-53	176.57	77.6328	0.292355	5.65e-27	0.640855	0.0224917	SRY (sex determining region Y)-box 6 [Source:MGI Symbol;Acc:MGI:98368]
ENSMUSG00000056413	Adap1	1353.55	398.1	0.18	1.52e-211	1346.67	532.654	0.273212	1.97e-129	0.640794	1.46476e-07	ArfGAP with dual PH domains 1 [Source:MGI Symbol;Acc:MGI:2442201]
ENSMUSG00000031467	Agpat5	5123.64	2104.99	0.29	0	4600.86	2598.54	0.460088	1.87e-143	0.640692	1.8521e-23	1-acylglycerol-3-phosphate O-acyltransferase 5 (lysophosphatidic acid acyltransferase, epsilon) [Source:MGI Symbol;Acc:MGI:1196345]
ENSMUSG00000019966	Kitl	10543.5	2930.32	0.16	1.04e-194	10207.4	3804.81	0.249529	7.63e-113	0.640691	3.79095e-06	kit ligand [Source:MGI Symbol;Acc:MGI:96974]
ENSMUSG00000028420	Tmem38b	1104.05	691.48	0.53	8.64e-53	734.683	638.799	0.825069	0.000159648	0.640214	3.72995e-11	transmembrane protein 38B [Source:MGI Symbol;Acc:MGI:1098718]
ENSMUSG00000025017	Pik3ap1	4376.99	2810.39	0.55	3.61e-83	3367.6	2998.66	0.8526	3.35e-06	0.640009	2.35498e-21	phosphoinositide-3-kinase adaptor protein 1 [Source:MGI Symbol;Acc:MGI:1933177]
ENSMUSG00000061451	Tmem151a	7806.56	6113.75	0.72	2.2e-16	6782.83	7391.94	1.12346	0.00886225	0.639143	5.33406e-14	transmembrane protein 151A [Source:MGI Symbol;Acc:MGI:2147713]
ENSMUSG00000032841	Prr5l	651.41	335.85	0.41	4.06e-45	730.104	519.118	0.634029	4.86e-13	0.639034	4.95179e-06	proline rich 5 like [Source:MGI Symbol;Acc:MGI:1919696]
ENSMUSG00000030008	Pradc1	504.23	301.71	0.49	4.57e-30	491.402	404.969	0.769361	6.74e-05	0.638268	3.41455e-06	protease-associated domain containing 1 [Source:MGI Symbol;Acc:MGI:1920577]
ENSMUSG00000024590	Lmnb1	4763.49	2766.82	0.48	4.35e-94	5147.28	4157.02	0.75431	5.52e-15	0.637128	7.97378e-18	lamin B1 [Source:MGI Symbol;Acc:MGI:96795]
ENSMUSG00000024301	Kifc5b	1894.14	909.86	0.37	1.12e-86	2013.38	1338.57	0.584358	4.51e-27	0.636735	2.27644e-09	kinesin family member C5B [Source:MGI Symbol;Acc:MGI:2137414]
ENSMUSG00000035769	Xylb	1084.29	557.27	0.39	8.43e-109	891.073	626.606	0.609552	2.09e-27	0.636542	7.97617e-12	xylulokinase homolog (H. influenzae) [Source:MGI Symbol;Acc:MGI:2142985]
ENSMUSG00000021175	Cdca7l	1547.49	770.32	0.38	6.19e-104	1431.38	990.24	0.605573	3.83e-29	0.635615	9.08664e-12	cell division cycle associated 7 like [Source:MGI Symbol;Acc:MGI:2384982]
ENSMUSG00000029727	Cyp3a13	2523.42	486.63	0.09	0	1850.14	496.344	0.134704	4.31e-260	0.635135	3.40458e-07	cytochrome P450, family 3, subfamily a, polypeptide 13 [Source:MGI Symbol;Acc:MGI:88610]
ENSMUSG00000037725	Ckap2	2745.23	1271.5	0.35	3.84e-65	3090.24	1979.58	0.555933	9.18e-22	0.634511	1.4314e-06	cytoskeleton associated protein 2 [Source:MGI Symbol;Acc:MGI:1931797]
ENSMUSG00000048489	8430408G22Rik	2725.54	161.26	0.01	0	1447.74	138.772	0.0201153	6.75e-240	0.63431	0.0187245	RIKEN cDNA 8430408G22 gene [Source:MGI Symbol;Acc:MGI:1918730]
ENSMUSG00000092569	Gm20544	147.98	246.83	1.99	1.36e-09	90.5562	204.672	3.139	3.1e-18	0.633739	0.0339259	predicted gene 20544 [Source:MGI Symbol;Acc:MGI:5142009]
ENSMUSG00000053559	Smagp	314.7	72.35	0.11	6.93e-88	251.618	78.0333	0.171749	1.13e-55	0.633563	0.0193981	small cell adhesion glycoprotein [Source:MGI Symbol;Acc:MGI:2448476]
ENSMUSG00000027115	Kif18a	1219.9	698.78	0.47	7.53e-27	1309.07	1045.99	0.742898	5.12e-05	0.632693	3.15737e-05	kinesin family member 18A [Source:MGI Symbol;Acc:MGI:2446977]
ENSMUSG00000015085	Entpd2	1265.19	505.23	0.28	1.39e-73	397.604	238.043	0.43804	5.43e-18	0.632584	0.000745514	ectonucleoside triphosphate diphosphohydrolase 2 [Source:MGI Symbol;Acc:MGI:1096863]
ENSMUSG00000040658	Dnph1	1413.6	620.95	0.32	9.8e-81	1486.47	900.745	0.511278	3.23e-30	0.632471	4.51726e-07	2'-deoxynucleoside 5'-phosphate N-hydrolase 1 [Source:MGI Symbol;Acc:MGI:3039376]
ENSMUSG00000038515	Grtp1	801.7	341.96	0.3	1.19e-103	549.772	329.013	0.471639	8.12e-33	0.63157	5.53993e-07	GH regulated TBC protein 1 [Source:MGI Symbol;Acc:MGI:1914040]
ENSMUSG00000029735	Tpk1	2545.44	838.68	0.21	1.02e-263	2364.1	1074.04	0.332147	4.72e-136	0.631131	8.36645e-12	thiamine pyrophosphokinase [Source:MGI Symbol;Acc:MGI:1352500]
ENSMUSG00000051517	Arhgef39	384.94	162.7	0.3	3.55e-50	407.27	234.705	0.476937	1.52e-21	0.630311	0.000272462	Rho guanine nucleotide exchange factor (GEF) 39 [Source:MGI Symbol;Acc:MGI:3036286]
ENSMUSG00000041237	Pklr	5245.01	2383.06	0.33	1.38e-286	3870.84	2469.44	0.531361	1.48e-88	0.630278	2.64093e-24	pyruvate kinase liver and red blood cell [Source:MGI Symbol;Acc:MGI:97604]
ENSMUSG00000029366	Dck	3631.77	1616.04	0.33	4.02e-122	3769.22	2331.16	0.525431	7.9e-43	0.63009	6.26756e-11	deoxycytidine kinase [Source:MGI Symbol;Acc:MGI:102726]
ENSMUSG00000020961	Ston2	800.55	248.99	0.19	1.62e-108	781.347	331.639	0.306454	2.04e-60	0.628957	7.02718e-05	stonin 2 [Source:MGI Symbol;Acc:MGI:1918272]
ENSMUSG00000028312	Smc2	3890.67	1943.08	0.39	4.47e-74	4241.66	2963.83	0.621834	6.74e-20	0.627854	2.5589e-09	structural maintenance of chromosomes 2 [Source:MGI Symbol;Acc:MGI:106067]
ENSMUSG00000027353	Mcm8	1303.78	672.22	0.41	1.77e-87	1284.27	930.968	0.647843	1.73e-21	0.627441	6.37781e-12	minichromosome maintenance deficient 8 (S. cerevisiae) [Source:MGI Symbol;Acc:MGI:1913884]
ENSMUSG00000021947	Cryl1	298.23	132.03	0.3	2.94e-41	230.255	140.99	0.486071	6.15e-14	0.626507	0.0019653	crystallin, lambda 1 [Source:MGI Symbol;Acc:MGI:1915881]
ENSMUSG00000030677	Kif22	4019.53	1764.02	0.33	9.61e-88	4100.2	2523.83	0.525796	2.67e-30	0.626369	4.44783e-08	kinesin family member 22 [Source:MGI Symbol;Acc:MGI:109233]
ENSMUSG00000040570	Rundc3b	278.43	112.13	0.27	1.56e-46	269.295	149.353	0.431999	3.69e-21	0.626285	0.00151947	RUN domain containing 3B [Source:MGI Symbol;Acc:MGI:2685286]
ENSMUSG00000006517	Mvd	3753.47	1911.39	0.4	2.55e-103	3751.24	2677.96	0.637453	8.8e-26	0.626038	1.58337e-13	mevalonate (diphospho) decarboxylase [Source:MGI Symbol;Acc:MGI:2179327]
ENSMUSG00000058258	Idi1	18567.1	9235.26	0.39	5.08e-55	17409	12202.5	0.621581	1.3e-14	0.625417	4.92616e-07	isopentenyl-diphosphate delta isomerase [Source:MGI Symbol;Acc:MGI:2442264]
ENSMUSG00000017713	Tha1	159.27	102.56	0.53	4.53e-10	127.178	113.054	0.840635	0.20257	0.625183	0.00916101	threonine aldolase 1 [Source:MGI Symbol;Acc:MGI:1919026]
ENSMUSG00000028587	Orc1	606.08	286.78	0.36	4.98e-56	644.965	427.235	0.573698	2.41e-18	0.625031	2.19332e-06	origin recognition complex, subunit 1 [Source:MGI Symbol;Acc:MGI:1328337]
ENSMUSG00000073418	C4b	1406.28	285.95	0.11	1.7e-153	701.23	215.471	0.169239	1.84e-77	0.624891	0.00168048	complement component 4B (Chido blood group) [Source:MGI Symbol;Acc:MGI:88228]
ENSMUSG00000031245	Hmgn5	2322.48	1168.8	0.39	4.73e-66	1793.48	1278.15	0.628848	2.86e-16	0.624628	2.15928e-08	high-mobility group nucleosome binding domain 5 [Source:MGI Symbol;Acc:MGI:1355295]
ENSMUSG00000075266	Cenpw	1012.97	473.31	0.35	3.43e-71	1057.67	690.61	0.567131	5.93e-23	0.624617	9.60322e-08	centromere protein W [Source:MGI Symbol;Acc:MGI:1913561]
ENSMUSG00000018909	Arrb1	2151.96	1114.46	0.4	1.05e-123	1966.55	1418.47	0.635042	3.87e-30	0.624514	6.87812e-16	arrestin, beta 1 [Source:MGI Symbol;Acc:MGI:99473]
ENSMUSG00000046997	Spsb4	899.47	305.07	0.22	2.39e-105	878.417	412.54	0.355998	5.72e-53	0.623534	1.02592e-05	splA/ryanodine receptor domain and SOCS box containing 4 [Source:MGI Symbol;Acc:MGI:2183445]
ENSMUSG00000058135	Gstm1	2829.59	384.11	0.04	0	1826.74	358.694	0.0674006	4.85e-278	0.623353	5.54279e-05	glutathione S-transferase, mu 1 [Source:MGI Symbol;Acc:MGI:95860]
ENSMUSG00000028068	Iqgap3	5851.16	2559.93	0.33	6.21e-68	6292.89	3885.26	0.532754	6.68e-23	0.622697	1.39707e-06	IQ motif containing GTPase activating protein 3 [Source:MGI Symbol;Acc:MGI:3028642]
ENSMUSG00000037466	4930427A07Rik	1898.13	929.71	0.38	3.54e-76	1821.04	1260.15	0.615303	2.56e-20	0.622598	1.75009e-09	RIKEN cDNA 4930427A07 gene [Source:MGI Symbol;Acc:MGI:2144738]
ENSMUSG00000078762	Haus5	1351.78	646.48	0.36	9.98e-93	1372.72	919.221	0.583359	6.24e-28	0.622325	1.65059e-10	HAUS augmin-like complex, subunit 5 [Source:MGI Symbol;Acc:MGI:1919159]
ENSMUSG00000025137	Pcyt2	10040.7	4794.5	0.36	3.6e-191	9025.38	6066.82	0.581713	1.66e-54	0.621153	9.28183e-21	phosphate cytidylyltransferase 2, ethanolamine [Source:MGI Symbol;Acc:MGI:1915921]
ENSMUSG00000042429	Adora1	10351.1	458.96	0.01	0	5248.71	392.366	0.0139216	0	0.621037	8.66686e-06	adenosine A1 receptor [Source:MGI Symbol;Acc:MGI:99401]
ENSMUSG00000026622	Nek2	4267.34	1689.74	0.29	2.09e-70	4598.53	2564.72	0.464942	1.34e-27	0.620882	1.45505e-05	NIMA (never in mitosis gene a)-related expressed kinase 2 [Source:MGI Symbol;Acc:MGI:109359]
ENSMUSG00000046324	Ermp1	17385.1	1940.56	0.04	0	12569.7	2005.22	0.0701241	0	0.620534	1.34223e-23	endoplasmic reticulum metallopeptidase 1 [Source:MGI Symbol;Acc:MGI:106250]
ENSMUSG00000007646	Rad51c	513.23	254	0.37	9.53e-55	538.822	371.621	0.604269	2.03e-16	0.620213	5.04357e-07	RAD51 homolog C [Source:MGI Symbol;Acc:MGI:2150020]
ENSMUSG00000028713	Cyp4b1	244.57	88.09	0.21	2.97e-50	150.877	78.12	0.332187	8.99e-18	0.619814	0.0186412	cytochrome P450, family 4, subfamily b, polypeptide 1 [Source:MGI Symbol;Acc:MGI:103225]
ENSMUSG00000074006	Omp	412.49	148.34	0.24	4.61e-68	321.869	164.763	0.386526	1.5e-28	0.619418	0.000395761	olfactory marker protein [Source:MGI Symbol;Acc:MGI:97436]
ENSMUSG00000000440	Pparg	541.66	272.54	0.39	9.09e-44	197.284	146.737	0.630054	7.1e-06	0.618671	0.000431098	peroxisome proliferator activated receptor gamma [Source:MGI Symbol;Acc:MGI:97747]
ENSMUSG00000039774	Galnt12	931.59	326.2	0.23	4.21e-171	912.838	441.584	0.369545	2.59e-87	0.618663	8.75426e-10	UDP-N-acetyl-alpha-D-galactosamine:polypeptide N-acetylgalactosaminyltransferase 12 [Source:MGI Symbol;Acc:MGI:2444664]
ENSMUSG00000021250	Fos	247.98	124.06	0.37	1.72e-25	186.268	129.998	0.59704	1.4e-06	0.618004	0.00359493	FBJ osteosarcoma oncogene [Source:MGI Symbol;Acc:MGI:95574]
ENSMUSG00000093916	Gm379	456.43	203.12	0.32	2.94e-55	347.525	218.11	0.511537	3.47e-17	0.617614	6.49408e-05	predicted gene 379 [Source:MGI Symbol;Acc:MGI:2685225]
ENSMUSG00000002055	Spag5	4659.81	2221.4	0.37	5.14e-71	4845.1	3287.26	0.600382	1.36e-19	0.617101	1.24385e-08	sperm associated antigen 5 [Source:MGI Symbol;Acc:MGI:1927470]
ENSMUSG00000035365	Parpbp	1125.78	555.05	0.38	1.12e-47	1255.6	877.052	0.622307	6.76e-13	0.616177	1.78458e-06	PARP1 binding protein [Source:MGI Symbol;Acc:MGI:1922567]
ENSMUSG00000025950	Idh1	17830.8	6712.86	0.26	0	12834	6937.32	0.420641	0	0.615247	2.07568e-53	isocitrate dehydrogenase 1 (NADP+), soluble [Source:MGI Symbol;Acc:MGI:96413]
ENSMUSG00000041859	Mcm3	12948	5371.98	0.3	2.21e-184	12918	7611.87	0.495399	2.4e-65	0.615079	1.74701e-15	minichromosome maintenance deficient 3 (S. cerevisiae) [Source:MGI Symbol;Acc:MGI:101845]
ENSMUSG00000019971	Cep290	1588.98	1054.01	0.57	8.07e-24	1567.86	1482.51	0.928314	0.297538	0.614112	7.2208e-09	centrosomal protein 290 [Source:MGI Symbol;Acc:MGI:2384917]
ENSMUSG00000062510	Nsl1	1588.12	764.92	0.37	4.06e-59	1584.44	1089.48	0.608925	5.81e-16	0.614079	1.49376e-07	NSL1, MIND kinetochore complex component, homolog (S. cerevisiae) [Source:MGI Symbol;Acc:MGI:2685830]
ENSMUSG00000033952	Aspm	3472.64	1785.49	0.41	1.77e-39	3541.14	2611.06	0.67042	8.54e-09	0.613915	3.19048e-06	asp (abnormal spindle)-like, microcephaly associated (Drosophila) [Source:MGI Symbol;Acc:MGI:1334448]
ENSMUSG00000031482	Slc25a15	2432.91	1043.54	0.31	1.21e-237	1847.27	1132.55	0.509201	1.83e-73	0.61368	6.61277e-20	solute carrier family 25 (mitochondrial carrier ornithine transporter), member 15 [Source:MGI Symbol;Acc:MGI:1342274]
ENSMUSG00000029516	Cit	1031.32	504.4	0.38	3.68e-55	1065.32	743.894	0.621906	1.44e-14	0.613636	1.95264e-07	citron [Source:MGI Symbol;Acc:MGI:105313]
ENSMUSG00000024601	Isoc1	2362.16	1808.45	0.69	1.11e-32	2103.9	2288.7	1.12291	0.000864864	0.61332	3.98929e-26	isochorismatase domain containing 1 [Source:MGI Symbol;Acc:MGI:1913557]
ENSMUSG00000027489	Necab3	131.26	83.81	0.53	2.26e-07	116.349	104.727	0.868243	0.379967	0.612872	0.0191331	N-terminal EF-hand calcium binding protein 3 [Source:MGI Symbol;Acc:MGI:1861721]
ENSMUSG00000086119	Gm2415	180.88	90.42	0.37	3.14e-17	168.915	119.485	0.5971	3e-05	0.612002	0.0161142	predicted gene 2415 [Source:MGI Symbol;Acc:MGI:3780582]
ENSMUSG00000006930	Hap1	183.95	99.64	0.4	1.69e-19	234.313	171.226	0.654292	4.04e-06	0.611998	0.00159896	huntingtin-associated protein 1 [Source:MGI Symbol;Acc:MGI:1261831]
ENSMUSG00000020534	Shmt1	3926.73	955.63	0.14	0	3389.59	1161.42	0.224226	0	0.610613	8.58994e-26	serine hydroxymethyltransferase 1 (soluble) [Source:MGI Symbol;Acc:MGI:98299]
ENSMUSG00000024646	Cyb5a	24649.9	9024.07	0.25	0	21776.8	11309.7	0.4026	2.28e-296	0.609012	1.6126e-43	cytochrome b5 type A (microsomal) [Source:MGI Symbol;Acc:MGI:1926952]
ENSMUSG00000045273	Cenph	1316.08	532.39	0.29	5.79e-105	1208.44	701.141	0.482575	3.31e-38	0.60883	6.59599e-09	centromere protein H [Source:MGI Symbol;Acc:MGI:1349448]
ENSMUSG00000036882	Arhgap33	294.96	134.46	0.33	4.79e-25	239.272	154.533	0.546365	7.9e-08	0.60851	0.00622187	Rho GTPase activating protein 33 [Source:MGI Symbol;Acc:MGI:2673998]
ENSMUSG00000038521	C1s1	949.2	166.99	0.08	1.17e-249	872.174	208.881	0.127736	4.81e-195	0.607449	1.32446e-05	complement component 1, s subcomponent 1 [Source:MGI Symbol;Acc:MGI:1355312]
ENSMUSG00000030849	Fgfr2	3231.22	1359.97	0.28	6.95e-296	3168.75	1862.65	0.468604	1.8e-114	0.607004	6.97889e-24	fibroblast growth factor receptor 2 [Source:MGI Symbol;Acc:MGI:95523]
ENSMUSG00000070327	Rnf213	2822.62	1133.56	0.28	1.92e-269	2855.1	1613.54	0.454807	9.32e-109	0.606967	6.70492e-21	ring finger protein 213 [Source:MGI Symbol;Acc:MGI:1289196]
ENSMUSG00000037405	Icam1	373.47	303.07	0.75	0.00327508	498.453	586.33	1.23815	0.0310727	0.606699	0.000510905	intercellular adhesion molecule 1 [Source:MGI Symbol;Acc:MGI:96392]
ENSMUSG00000030208	Emp1	8666.25	3030.59	0.23	0	10656.8	5200.44	0.383231	1.04e-147	0.605792	1.34684e-19	epithelial membrane protein 1 [Source:MGI Symbol;Acc:MGI:107941]
ENSMUSG00000000028	Cdc45	1806.73	839.05	0.35	9.11e-77	1896.42	1266.14	0.585721	9.34e-22	0.605355	2.56969e-09	cell division cycle 45 [Source:MGI Symbol;Acc:MGI:1338073]
ENSMUSG00000002835	Chaf1a	4545.63	1946.54	0.32	3.09e-95	4503.18	2783.11	0.529465	1.43e-30	0.604692	1.60226e-09	chromatin assembly factor 1, subunit A (p150) [Source:MGI Symbol;Acc:MGI:1351331]
ENSMUSG00000032135	Mcam	226.82	2014.25	19.24	0	178.321	2190.82	31.8347	0	0.604501	0.00010172	melanoma cell adhesion molecule [Source:MGI Symbol;Acc:MGI:1933966]
ENSMUSG00000005470	Asf1b	2891.5	1272.96	0.33	3.53e-121	2992.13	1896.24	0.548035	1.55e-37	0.604305	7.6374e-13	anti-silencing function 1B histone chaperone [Source:MGI Symbol;Acc:MGI:1914179]
ENSMUSG00000020134	Peli1	5471.27	2519.43	0.34	2.86e-185	4005.55	2675.26	0.567462	8.35e-50	0.603819	6.36365e-20	pellino 1 [Source:MGI Symbol;Acc:MGI:1914495]
ENSMUSG00000037474	Dtl	3580.87	1467.41	0.3	2.69e-107	3602.22	2124.15	0.496145	2.35e-37	0.60288	1.05661e-09	denticleless E3 ubiquitin protein ligase [Source:MGI Symbol;Acc:MGI:1924093]
ENSMUSG00000023015	Racgap1	10366	5419.37	0.42	3.67e-83	10400.8	7912.93	0.697385	4.15e-15	0.600933	3.07466e-14	Rac GTPase-activating protein 1 [Source:MGI Symbol;Acc:MGI:1349423]
ENSMUSG00000024795	Kif20b	6323.45	2835.92	0.34	6.1e-84	6821.81	4425.34	0.566306	2.95e-24	0.600843	1.36111e-09	kinesin family member 20B [Source:MGI Symbol;Acc:MGI:2444576]
ENSMUSG00000064032	Gm10143	161.39	88.07	0.42	2.43e-12	163.034	127.213	0.70576	0.00739917	0.600628	0.0132149	predicted gene 10143 [Source:MGI Symbol;Acc:MGI:3704492]
ENSMUSG00000032113	Chek1	1685.62	679.76	0.29	5.93e-95	1749.46	1015.75	0.484953	1.4e-34	0.600607	1.63371e-08	checkpoint kinase 1 [Source:MGI Symbol;Acc:MGI:1202065]
ENSMUSG00000017146	Brca1	3379.93	1557.87	0.35	9.83e-248	3398.74	2262.47	0.57734	2.75e-70	0.599808	3.28935e-29	breast cancer 1, early onset [Source:MGI Symbol;Acc:MGI:104537]
ENSMUSG00000019942	Cdk1	10934.6	5088.96	0.36	8.04e-82	11147.9	7529.55	0.59554	1.74e-21	0.599569	2.96256e-10	cyclin-dependent kinase 1 [Source:MGI Symbol;Acc:MGI:88351]
ENSMUSG00000029910	Mad2l1	6530.38	2643.06	0.29	2.94e-133	7369.96	4291.74	0.490831	1.46e-46	0.599364	6.66098e-12	MAD2 mitotic arrest deficient-like 1 [Source:MGI Symbol;Acc:MGI:1860374]
ENSMUSG00000006611	Hfe	233.47	158.08	0.58	2.89e-10	122.699	117.878	0.963519	0.845454	0.599193	0.00161184	hemochromatosis [Source:MGI Symbol;Acc:MGI:109191]
ENSMUSG00000026764	Kif5c	236.03	74.07	0.19	8.2e-50	189.286	86.6724	0.319924	8.93e-24	0.599001	0.00686725	kinesin family member 5C [Source:MGI Symbol;Acc:MGI:1098269]
ENSMUSG00000028555	Ttc39a	540.87	175.13	0.2	7.99e-106	484.319	222.424	0.334562	1.23e-52	0.598482	6.22508e-06	tetratricopeptide repeat domain 39A [Source:MGI Symbol;Acc:MGI:2444350]
ENSMUSG00000078521	Aunip	471.48	168.44	0.24	7.72e-85	520.954	265.774	0.403496	8.45e-42	0.597966	2.24996e-06	aurora kinase A and ninein interacting protein [Source:MGI Symbol;Acc:MGI:1917135]
ENSMUSG00000046826	Fam187b	220.32	92.97	0.29	7.82e-30	180.039	109.928	0.480222	1.92e-10	0.597155	0.00597025	family with sequence similarity 187, member B [Source:MGI Symbol;Acc:MGI:1923665]
ENSMUSG00000058290	Espl1	2926.95	1263.43	0.32	2.84e-76	3283.4	2053.28	0.54077	9.87e-24	0.596323	2.72959e-08	extra spindle pole bodies 1, separase [Source:MGI Symbol;Acc:MGI:2146156]
ENSMUSG00000023963	Cyp39a1	1493.68	769.32	0.41	1.03e-91	910.64	694.377	0.680582	4.1e-14	0.595602	1.98992e-13	cytochrome P450, family 39, subfamily a, polypeptide 1 [Source:MGI Symbol;Acc:MGI:1927096]
ENSMUSG00000047757	Fancb	1142.4	515.48	0.34	3.5e-63	1304.53	851.173	0.567577	4.85e-19	0.59544	1.1036e-07	Fanconi anemia, complementation group B [Source:MGI Symbol;Acc:MGI:2448558]
ENSMUSG00000037379	Spon2	10683.4	5669.27	0.42	4.21e-164	8106.9	6300.36	0.70592	1.79e-26	0.59541	1.32506e-28	spondin 2, extracellular matrix protein [Source:MGI Symbol;Acc:MGI:1923724]
ENSMUSG00000039055	Eme1	1097.57	543.68	0.39	2.81e-70	1133.75	818.484	0.65073	7.24e-16	0.595396	7.58829e-11	essential meiotic structure-specific endonuclease 1 [Source:MGI Symbol;Acc:MGI:3576783]
ENSMUSG00000046203	Sprr2g	1372.58	275.16	0.11	9.43e-252	1252.55	362.081	0.179317	3.18e-164	0.594983	1.88362e-07	small proline-rich protein 2G [Source:MGI Symbol;Acc:MGI:1330348]
ENSMUSG00000029177	Cenpa	3297.1	1692.27	0.41	8.19e-63	3667.37	2750.77	0.686305	4.37e-12	0.594492	9.30979e-11	centromere protein A [Source:MGI Symbol;Acc:MGI:88375]
ENSMUSG00000097113	Gm19705	171.79	123.25	0.64	0.000114429	126.811	134.53	1.07743	0.677064	0.594424	0.00706543	predicted gene, 19705 [Source:MGI Symbol;Acc:MGI:5011890]
ENSMUSG00000047250	Ptgs1	147.94	118.35	0.72	0.00104617	111.124	127.711	1.21435	0.134058	0.59436	0.00173566	prostaglandin-endoperoxide synthase 1 [Source:MGI Symbol;Acc:MGI:97797]
ENSMUSG00000044313	Mab21l3	212.73	61.2	0.15	6.59e-62	176.502	71.9773	0.257572	3.5e-34	0.593953	0.00586894	mab-21-like 3 (C. elegans) [Source:MGI Symbol;Acc:MGI:2446273]
ENSMUSG00000110702	RP24-97K3.3	116.72	79.71	0.57	2.2e-05	94.3746	89.6985	0.965617	0.885824	0.593649	0.0219923	predicted gene 45767
ENSMUSG00000024056	Ndc80	2851.76	1298.44	0.35	7.13e-63	2887.5	1924.74	0.585685	5.27e-17	0.593577	6.28113e-08	NDC80 homolog, kinetochore complex component (S. cerevisiae) [Source:MGI Symbol;Acc:MGI:1914302]
ENSMUSG00000096954	Gdap10	157.77	59.64	0.25	2.07e-25	115.79	63.641	0.41304	1.05e-09	0.593336	0.0332535	ganglioside-induced differentiation-associated-protein 10 [Source:MGI Symbol;Acc:MGI:1338008]
ENSMUSG00000001403	Ube2c	6486.05	3098.19	0.37	1.21e-40	6740.74	4730.89	0.629941	1.02e-09	0.593287	5.35867e-06	ubiquitin-conjugating enzyme E2C [Source:MGI Symbol;Acc:MGI:1915862]
ENSMUSG00000028884	Rpa2	2015.16	798.9	0.28	5.04e-156	2069.77	1188.01	0.474553	1.31e-57	0.592583	1.00765e-13	replication protein A2 [Source:MGI Symbol;Acc:MGI:1339939]
ENSMUSG00000031906	Smpd3	18399.7	11610.2	0.53	3.4e-178	16068.5	14841.3	0.896683	3.92e-06	0.592015	1.36903e-59	sphingomyelin phosphodiesterase 3, neutral [Source:MGI Symbol;Acc:MGI:1927578]
ENSMUSG00000020493	Prr11	2972.91	1595.43	0.43	1.07e-53	3266.49	2572.04	0.730831	1.75e-08	0.591899	1.14891e-10	proline rich 11 [Source:MGI Symbol;Acc:MGI:2444496]
[truncated: 537 more rows]

## Sheet: Relevant pathways
Pathway	SIZE	NES	FDR q-val
KEGG_FOCAL_ADHESION	190	3.95591	0
KEGG_REGULATION_OF_ACTIN_CYTOSKELETON	197	3.56862	0
[truncated: 5 more rows]
