# Supplementary material for: TGF-β uses a novel mode of receptor activation to phosphorylate SMAD1/5 and induce epithelial-to-mesenchymal transition
Source: eLife. 2018 Jan 29;7:e31756. doi: 10.7554/eLife.31756 (PMC5832415; doi:10.7554/eLife.31756)
Supplement: Figure 6—figure supplement 2—Source data 1. [file elife-31756-fig6-figsupp2-data1.xlsx]

## Sheet: ID1
		Parental		ΔSMAD1/5 Clone 1
		Mean	S.D.	Mean	S.D.
Un		1	0.09	0.06	0
T_1h		1.88	0.12	0.21	0.01
T_4h		0.57	0.03	0.16	0.01
T_8h		0.47	0.03	0.13	0.02
T_24h		0.28	0.02	0.06	0
T_48h		0.16	0	0.03	0

## Sheet: TIMP3
		Parental		ΔSMAD1/5 Clone 1
		Mean	S.D.	Mean	S.D.
Un		1	0.39	0.11	0.04
T_1h		11.44	1.62	0.74	0.17
T_4h		62.67	5.77	5.05	1.35
T_8h		29.9	3.11	3.39	1.06
T_24h		28.44	1.58	2.12	0.83
T_48h		44.74	6.17	0.99	0.35

## Sheet: KIF26b
		Parental		ΔSMAD1/5 Clone 1
		Mean	S.D.	Mean	S.D.
Un		1	0.13	0.69	0.11
T_1h		1.5	0.38	1.05	0.05
T_4h		2.26	0.62	0.98	0.31
T_8h		2.64	0.54	1.58	0.18
T_24h		19.19	1.03	3.33	2.74
T_48h		31.57	2.66	2.15	0.43

## Sheet: ITGA5
		Parental		ΔSMAD1/5 Clone 1
		Mean	S.D.	Mean	S.D.
Un		1	0.08	0.81	0.07
T_1h		1.53	0.12	1.02	0.06
T_4h		2.99	0.22	2.16	0.41
T_8h		2.94	0.59	3.3	0.48
T_24h		9.23	1.06	7.8	0.36
T_48h		20.77	1.32	8.12	1.14

## Sheet: COL6A1
		Parental		ΔSMAD1/5 Clone 1
		R1	R2	R1	R2
Un		1	1	1	1
T_1h		1.81	1.33	1.02	1.07
T_4h		1.55	1.21	0.96	0.85
T_8h		1.45	1.56	1.15	1.15
T_24h		12.2	7.92	2.31	2.28
T_48h		51.28	50.43	4.81	4.12

## Sheet: CLDN1
		Parental		ΔSMAD1/5 Clone 1
		Mean	S.D.	Mean	S.D.
Un		1	0.09	0.16	0.12
T_1h		0.72	0.45	0.08	0.05
T_4h		0.36	0.34	0.11	0.02
T_8h		0.27	0.3	0.14	0.02
T_24h		0.66	0.4	0.7	0.58
T_48h		10.55	1.33	1.85	0.21

## Sheet: FN1
		Parental		ΔSMAD1/5 Clone 1
		Mean	S.D.	Mean	S.D.
Un		1	0.07	0.78	0.05
T_1h		1.13	0.13	1.04	0.06
T_4h		2.72	0.15	1.18	0.12
T_8h		3.16	0.38	1.96	0.07
T_24h		6.3	0.34	5.53	0.46
T_48h		11.51	0.63	7.22	0.67

## Sheet: ACTA2
		Parental		ΔSMAD1/5 Clone 1
		Mean	S.D.	Mean	S.D.
Un		1	3.19	0.71	0.41
T_1h		4.5	3.3	4.67	1.1
T_4h		11.56	2.79	8.79	2.67
T_8h		10.23	2.76	8.57	2.05
T_24h		123.38	28.08	68.15	6.95
T_48h		3057.1	218.47	1660.45	316.27
