# Supplementary material for: TGF-β uses a novel mode of receptor activation to phosphorylate SMAD1/5 and induce epithelial-to-mesenchymal transition
Source: eLife. 2018 Jan 29;7:e31756. doi: 10.7554/eLife.31756 (PMC5832415; doi:10.7554/eLife.31756)
Supplement: Supplementary file 3. [file elife-31756-supp3.xlsx]

## Sheet: Oligonucleotides
Oligonucleotides for qPCR
Target	Forward	Reverse	Application
Human GAPDH	CTTCAACAGCGACACCCACT	GTGGTCCAGGGGTCTTACTC	qPCR
Human ID1	GCCGAGGCGGCATGCGTTC	CTTGCCCCCTGGATGGCTGG	qPCR
Human ID3	GGCCCCCACCTTCCCATCC	GCCAGCACCTGCGTTCTGGAG	qPCR
Human JUNB	ATACACAGCTACGGGATACGG	GCTCGGTTTCAGGAGTTTGT	qPCR
Human TGFBR1	GAACTTCCAACTACTGGCCCT	AATGACAGCTGCCAGTTCCA	qPCR
Human TGFBR2	GGCTGTATGGAGAAAGAATGACG	CAGAGCTACAGGAACACATGAAG	qPCR
Mouse Gapdh	AATGGGGTGAGGCCGGTGCT	CACCCTTCAAGTGGGCCCCG	qPCR
Mouse Id1	GCGAGATCAGTGCCTTGG	CTCCTGAAGGGCTGGAGTC	qPCR
Mouse Id3	CCTCCCGAACGCAGGTGCTG	CATGCCCTCAGGCTTCCGGC	qPCR
Mouse JunB	AGGCAGCTACTTTTCGGGTC	TTGCTGTTGGGGACGATCAA	qPCR
Mouse Cldn1	ACTCCTTGCTGAATCTGAACAGT	GGACACAAAGATTGCGATCAG	qPCR
Mouse Timp3	CACGGAAGCCTCTGAAAGTC	TCCCACCTCTCCACAAAGTT	qPCR
Mouse Kif26b	AAGAGGCAGGCTCTCAAGC	GCAGAGAAAGCAGGGTCCTT	qPCR
Mouse Col6a1	GACATCCAGGGCTCCAAA	AGGTGTCGAGCACGAAGAAT	qPCR
Mouse Itga5	CACCATTCAATTTGACAGCAA	TCCTCTCCCTTGGCACTGTA	qPCR
Oligonucleotides for ChIP-PCR
Target	Forward	Reverse	Application
Human ID1 Upstream 1	GGTAAGGTGACCCTTGCTCA	GGTCTAGCTAGTTCCCGTGCT	ChIP-PCR
Human ID1 Downstream 1	CCGGTGTGTGTGCATGTAA	TCCAGGAGGGGTTAAGGAGT	ChIP-PCR
Human ID3 Upstream	GTTTCAGAACTTTTCTCACAATCCT	GCTGTCTGGGGCTGAGTCT	ChIP-PCR
Human ID4 Upstream	GCCGAGCCAATGAATCAG	CATTCCTGCACCCAGCTC	ChIP-PCR
Human ATOH8 Intron	AGAGGGCAGGGAAAGCAC	GGAGAGCTGGGGAATGTG	ChIP-PCR
Human JUNB Upstream	GTGTCTCGGGAACATCCTGT	TTTACTCTGCCCCCAGTCA	ChIP-PCR
Human PMEPA1 Upstream 1	TGATGTCACTTGATAGCTCCTTG	GGCTGAGCAGCTCTCATTTT	ChIP-PCR
Oligonucleotides for cloning
Human ACVR1	TTAAGTGCTAGCATGGTAGATGGAGTGATGATT	ATGAAAAAGCTTACAGTCAGTTTTCAATTTGTC	Primers used to generate hACVR1 and IPF fragments. The assembled fragment was cloned into NheI/NotI sites of pcDNA3.1 Hygro + .
IPF	AAGCTTTATGCAGGCTACAACAGC	GCGGCCGCCTATTCGACCTTGAGC
Myristoylation domain	GGCGCCAGATCTATGGGGAGTAGCAAG	GACAGTGCGGTTGTGTCCGCCACCACTTCC	Primers used to generate overlapping myristyolation, hTGFBR1 and LOV domain fragments. The assembled fragment was cloned into BamHI/XhoI sites of pCS2.
Human TGFBR1	GGAAGTGGTGGCGGACACAACCGCACTGTC	AGAACCTCCTCCACCCATTTTGATGCCTTC
LOV domain	GAAGGCATCAAAATGGGTGGAGGAGGTTCT	CTCGAGTTATGCGTAGTCTGGTACG
Myristoylation domain	GGCGCCGGATCCATGGGGAGTAGCAAG	CCTTTTAAATTTTCGTCCGCCACCACTTCC	Primers used to generate overlapping myristyolation, hACVR1 and LOV domain fragments. The assembled fragment was cloned into BamHI/XhoI sites of pCS2.
Human ACVR1	GGAAGTGGTGGCGGACGAAAATTTAAAAGG	AGAACCTCCTCCACCACAGTCAGTTTTCAA
LOV domain	TTGAAAACTGACTGTGGTGGAGGAGGTTCT	CTCGAGTTATGCGTAGTCTGGTACG
Human ACVR1 GS domain mutation	TTGGATCATTCGTGTGTTGCAGGAGCAGGCGCGGGTCTTCCTTTTCTG	CAGAAAAGGAAGACCCGCGCCTGCTCCTGCAACACACGAATGATCCAA	Site directed mutagenesis by PCR extension.

## Sheet: siRNA
Target	Catalogue Number
Human Smad3	D-020067-01
	D-020067-04
Human SMAD4	D-003902-05
	D003902-07
Human SMAD1	D-012723-02
	D-012723-17
Human SMAD5	D-015791-03
	D-015791-04
Mouse Smad2	D-040707-01
	D-040707-04
Mouse Smad3	M-040706-01
Mouse Smad4	D-040687-02
	D-040687-03
Mouse Smad1	D-055762-01
	D-055762-03
Mouse Smad5	D-057015-01
	D-057015-04
Mouse Id1	D-040701-25
	D-040701-26
	D-040701-27
	D-040701-28
Control siRNA	D-001810-01-20
