# Supplementary material for: TGF-β uses a novel mode of receptor activation to phosphorylate SMAD1/5 and induce epithelial-to-mesenchymal transition
Source: eLife. 2018 Jan 29;7:e31756. doi: 10.7554/eLife.31756 (PMC5832415; doi:10.7554/eLife.31756)
Supplement: Supplementary file 4. [file elife-31756-supp4.xlsx]

## Sheet: Key Resources
Reagent type. Duplicate rows as needed. Order is flexible, but row titles must be preserved. Species (mandatory if applicable). Append in parentheses. First mention, use full genus. Sex (if applicable). Add within parentheses after species.	Designation. Symbol/name used in publication. Separate multiple entries with semi-colon, space. (If semi-colon within designation, delimit wtith double quotes.)	Source (public). Stock center, company, data repository. Reference. Include PMID or DOI; use “this paper” if new. If neither applies enter “other” and explain in Additional Information.	Identifiers. Format as ID_source:identifier. Separate multiple entries with semi-colon, space. Include catalog numbers, stock numbers, database IDs or accession numbers, RRIDs.	Additional information. Mandatory if column C entry is “this paper” or “other”. Description of new reagent; laboratory from which reagent obtained; other pertinent information. For antibodies, indicate dilution and conditions used.
Key Resources Table
Reagent type (species) or resource	Designation	Source or reference	Identifiers	Additional information
recombinant DNA reagents (plasmid)
recombinant DNA reagent (plasmid)	ACVR1-IPF	This paper	-	hACVR1 and IPF PCR fragments assembled and cloned into NheI/NotI sites of pcDNA3.1 Hygro (+ ).
recombinant DNA reagent (plasmid)	Opto-TGFBR1*	This paper	-	Myristyolation, hTGFBR1 and LOV domain fragments assembled and cloned into BamHI/XhoI sites of pCS2+.
recombinant DNA reagent (plasmid)	Opto-ACVR1	This paper	-	Myristyolation, hACVR1 and LOV domain fragments assembled and cloned into BamHI/XhoI sites of pCS2+.
recombinant DNA reagent (plasmid)	Opto-TGFBR1 KR	This paper	-	Myristyolation, hTGFBR1 (K232R) and LOV domain fragments assembled and cloned into BamHI/XhoI sites of pCS2+.
recombinant DNA reagent (plasmid)	Opto-ACVR1 GS-mut	This paper	-	Myristyolation, hACVR1 (GS mutated) and LOV domain fragments assembled and cloned into BamHI/XhoI sites of pCS2+.
recombinant DNA reagent (plasmid)	pcDNA3.1 Hyro (+)	Thermo Fisher Scientific	V87020	-
recombinant DNA reagent (plasmid)	pCS2+	Other	-	Gift from Richard Harland, Berkeley
recombinant DNA reagent (plasmid)	FLAG-SMAD1	Lechleider et al., 2001	-	-
recombinant DNA reagent (plasmid)	GFP-SMAD3	Nicolas et al., 2004	-	-
recombinant DNA reagent (plasmid)	FLAG-ACVR1	Daly et al., 2008.	-	-
recombinant DNA reagent (plasmid)	pSpCas9(BB)-2A-GFP (PX458)	Addgene	#48138	Ran et al., 2013
cell lines
cell line	MDA-MB-231	ECACC/HPA culture collection	92020424	-
cell line	BT-549	Francis Crick Institute Cell Services	-	-
cell line	NMuMG	ATCC	CRL-1636	-
cell line	MDCKII	Sigma Aldrich	MTOX1300-1VL	-
cell line	NIH-3T3	Other	-	Obtained from Richard Triesman, Francis Crick Institute
cell line	EpRas	Other	-	Obtained from Martin Oft, IMP, Vienna
cell line	NMuMG parental clone	This paper	-	Single cell clone from the original NMuMG polyclonal population that retained strong epithelial features.
cell line	NMuMG ∆Smad1/5 clone 1	This paper	-	Single cell clone of the NMuMG parental clone in which Smad1/5 had been targeted for knockout by CRISPR/Cas9.
cell line	NMuMG ∆Smad1/5 clone 2	This paper	-	Single cell clone of the NMuMG parental clone in which Smad1/5 had been targeted for knockout by CRISPR/Cas9.
cell line	NMuMG ∆Acvr1/∆Bmpr1a	This paper	-	Single cell clone of the NMuMG parental clone in which Acvr1/Bmpr1a had been targeted for knockout by CRISPR/Cas9.
cell line	MDCKII ACVR1-IPF cell line	This paper	-	Pool of MDCKII cells expressing ACVR1-IPF
cell line	NIH-3T3 ACVR1-IPF cell line	This paper	-	Single clone of NIH-3T3 cells expressing ACVR1-IPF
antibodies
antibody	phospho-SMAD1/5	Cell Signaling Technologies	9511; RRID: AB_331671	Western. 1:500-1:1000. Daly et al., 2008.
antibody	phospho SMAD2	Cell Signaling Technologies	3108; RRID: AB_490941	Western. 1:500. Grönroos et al., 2012.
antibody	phospho SMAD3	Cell Signaling Technologies	9520; RRID: AB_2193207	Western. 1:500. Grönroos et al., 2012.
antibody	SMAD2/3	BD Biosciences	610842; RRID: AB_398161	Western. 1:1000. Grönroos et al., 2012.
antibody	SMAD1	Thermo Fisher	385400; RRID:AB_2533373	Western. 1:1000. Grönroos et al., 2012.
antibody	SMAD5	Cell Signaling Technologies	9517; RRID:AB_2193632	Western. 1:500. Grönroos et al., 2012.
antibody	SMAD4	Santa Cruz	sc-7966; RRID:AB_627905	Western. 1:1000. Daly et al., 2008.
antibody	Actin	Sigma	3853; RRID:AB_262137	Western. 1:1000. Reichert S, Randall RA, Hill CS. 2013. A BMP regulatory network controls ectodermal cell fate decisions at the neural plate border. Development 140:4435–4444. DOI: 10.1242/dev.098707.
antibody	Tubulin	Abcam	Ab6160; RRID:AB_305328	Western. 1:5000. Reichert et al., 2013.
antibody	TGFBR2	Santa Cruz	sc-17792; RRID:AB_628349	Western. 1:500. Vizan et al., 2013.
antibody	TGFBR1	Santa Cruz	sc-398; RRID:AB_632493	Western. 1:500. Vizan et al., 2013.
antibody	SERPINE1	Santa Cruz	sc-5297; RRID:AB_628154	Western. 1:1000. Levy and Hill, 2005.
antibody	ID1	Biocheck	BCH-1/#195-14	Western. 1:1000. Stankic et al., 2013.
antibody	ID1	Biocheck	BCH-1/#37-2; RRID:AB_2713996	Western. 1:1000. Stankic et al., 2013.
antibody	HA tag	Roche	11802600; RRID:AB_2314622	Western. 1:500. This manuscript.
antibody	phospho-SMAD3/1	Abcam	Ab52903; RRID:AB_882596	Western. 1:1000. Daly et al., 2008.
antibody	GFP	Roche	11814460001; RRID:AB_390913	Western. 1:1000. This manuscript.
antibody	FLAG	Thermo Scienctific	MA1-142; RRID: RRID:AB_2536846	Western. 1:1000. This manuscript.
antibody	SMAD3	Abcam	Ab28379; RRID:AB_2192903	Western (1:1000) and ChIP (15 µl for five million cells). Grönroos et al., 2012.
antibody	phospho-SMAD1/5	Cell Signaling Technologies	11971	ChIP (6.25 µl for five million cells). This manuscript.
antibody	GFP	Abcam	Ab6673; RRID:AB_305643	Immunofluorescence. 1:250. Acton SE, Farrugia AJ, Astarita JL, Mourão-Sá D, Jenkins RP, Nye E, Hooper S, van Blijswijk J, Rogers NC, Snelgrove KJ, Rosewell I, Moita LF, Stamp G, Turley SJ, Sahai E, Reis e Sousa C. 2014. Dendritic cells control fibroblastic reticular network tension and lymph node expansion. Nature 514:498–502. DOI: 10.1038/nature13814.
antibody	CDH1	BD Biosciences	610181; RRID:AB_397580	Immunofluorescence. 1:250. Levy and Hill, 2005.
antibody	TJP1	Thermo Fisher	61-7300; RRID:AB_2533938	Immunofluorescence. 1:250. Daly et al., 2010.
antibody	pan-TGF-β-blocking antibody	Nam et al., 2008.	1D11	TGF-β blocking antibody used in tissue culture.
antibody	Control antibody	Nam et al., 2008.	13C4	Control antibody for TGF-β blocking antibody experiments.
antibody	Goat anti-rabbit HRP	Dako	P0448; RRID: AB_2617138	Secondary HRP conjugated antibody. Used 1:3000.
antibody	Goat anti-mouse HRP	Dako	P0447; RRID:AB_2617137	Secondary HRP conjugated antibody. Used 1:3000 or 1:10000 (Actin).
antibody	Rabbit anti-rat HRP	Dako	P0450; RRID:AB_2630354	Secondary HRP conjugated antibody. Used 1:3000 or 1:10000 (Tubulin).
antibody	AlexaFluor-594-Donkey-anti mouse	Thermo Fisher Scientific	A21203; RRID:AB_141633	Secondary AlexaFluor conjugated antibody. 1:1000.
antibody	AlexaFluor-488-Donkey-anti rabbit	Thermo Fisher Scientific	A21206; RRID:AB_141708	Secondary AlexaFluor conjugated antibody. 1:1000.
antibody	AlexaFluor-594-Donkey-anti goat	Thermo Fisher Scientific	A11058; RRID:AB_142540	Secondary AlexaFluor conjugated antibody. 1:1000.
sequence-based reagents
sequence-based reagent (siRNAs)	-	-	-	siRNA sequences are detailed in Supplementary File 3
sequence-based reagent (CRISPR/Cas9 guide)	Mouse Smad1 MH1 guide	This paper	-	5'-CCACTCGCTTATAGTGGTAG-3'
sequence-based reagent (CRISPR/Cas9 guide)	Mouse Smad5 MH2 guide	This paper	-	5'-TTGGGCTCCTCATAGGCGAC-3'
sequence-based reagent (CRISPR/Cas9 guide)	Mouse Acvr1 guide	This paper	-	5'-ATACTGCAAACACCACCGAG-3'
sequence-based reagent (CRISPR/Cas9 guide)	Mouse Bmpr1a guide	This paper	-	5'-GGGTCGTTACAACCGTGATT-3'
sequence-based reagent (oligonucleotides)	-	-	-	Oligonucleotide sequences for qPCR, ChIP-PCR and cloning are detailed in Supplementary File 3
peptides, recombinant proteins
peptide, recombinant protein	TGF-β1	PeproTech	100-21C	-
peptide, recombinant protein	BMP4	PeproTech	120-05ET	-
peptide, recombinant protein	Noggin	PeproTech	250-38	-
peptide, recombinant protein	TGF-β3WW	Huang et al., 2011	-	-
peptide, recombinant protein	TGF-β3WD	Huang et al., 2011	-	-
peptide, recombinant protein	SMAD1	Ross et al., 2006	-	-
peptide, recombinant protein	SMAD2	Ross et al., 2006	-	-
peptide, recombinant protein	ACVR1 intracellular domain	Carna Biosciences	09-134	-
peptide, recombinant protein	BMPR1A intracellular domain	Carna Biosciences	09-137	-
peptide, recombinant protein	TGFBR1 intracellular domain	Carna Biosciences	09-141	-
chemical compounds, drugs
chemical compound, drug	32P-γ-ATP	Perkin Elmer	NEG502A500UC	-
chemical compound, drug	ATP	Roche	11140965001	-
chemical compound, drug	SB-431542	Tocris	1614/1	-
chemical compound, drug	SB-505124	Tocris	3263/10	-
chemical compound, drug	LDN-193189	Other	-	Gift from Paul Yu, Harvard Medical School
chemical compound, drug	DMH1	Selleck Chemicals	S7146	-
chemical compound, drug	Cyclohexamide	Sigma	C7698	-
chemical compound, drug	Actinomycin D	Sigma	A9415	-
chemical compound, drug	FK506	Sigma	F4679	-
chemical compound, drug	Interferin	Polyplus	409-50	-
chemical compound, drug	DNAse I	Qiagen	79254	-
chemical compound, drug	Colloidal Blue	Thermo Fisher Scientific	LC6025	-
chemical compound, drug	DMEM	Thermo Fisher Scientific	41966052	-
chemical compound, drug	OptiMEM	Thermo Fisher Scientific	31985070	-
chemical compound, drug	MEBM	Promocell	C-21210	-
chemical compound, drug	B27	Thermo Fisher Scientific	17504044	-
chemical compound, drug	EGF	PeproTech	AF-100-15	-
chemical compound, drug	bFGF	peproTech	100-18B	-
chemical compound, drug	Heparin	Sigma	H3149-100KU
commercial assays or kits
commercial assay or kit	RNeasy columns	Qiagen	74104	-
commercial assay or kit	TruSeq RNA Library Prep Kit	Illumina	-	-
commercial assay or kit	HiSeq2500 kit	Illumina	-	-
commercial assay or kit	NuPAGE Novex 4-12% Bis-Tris gradient gel	Thermo Fisher Scientific	NP0321BOX	-
commercial assay or kit	Express Sybr Greener	Thermo Fisher Scientific	100001653	-
software, algorithms
software, algorithm	ImageJ	-	-	-
software, algorithm	RSEM package, version 1.2.31	Li and Dewey, 2011	-	-
software, algorithm	STAR alignment algorithm, version 2.5.2a	Dobin et al., 2013	-	NMuMG RNA-seq aligned to Ensembl mouse GRCm.38.86 version genes.
software, algorithm	DESeq2, version 1.10.1	Love et al., 2014	-	-
software, algorithm	GSEA tool	Subramaniam et al., 2005	-	-
software, algorithm	BWA, version 0.6	Li and Durbin, 2009	-	MDA-MB-231 ChiP-seq data aligned to human GRCh37/hg19 genome assembly.
software, algorithm	Picard tools, version 1.81	-	-	-
software, algorithm	IGVtools	Robinson et al., 2011	-	-
software, algorithm	MACS, version 1.4.2	Zhang et al., 2008	-	-
software, algorithm	Homer	Heinz et al., 2010	-	-
software, algorithm	MEME	http://meme-suite.org/	-	-
